# Supplementary material for: Systematic Bioinformatics Analysis Based on Public and Second-Generation Sequencing Transcriptome Data: A Study on the Diagnostic Value and Potential Mechanisms of Immune-Related Genes in Acute Myocardial Infarction
Source: Front Cardiovasc Med. 2022 Apr 14;9:863248. doi: 10.3389/fcvm.2022.863248 (PMC9046674; doi:10.3389/fcvm.2022.863248)
Supplement: Supplementary file 2 [file Table_2.XLSX]

## Sheet: CIBERSORT-Results
Mixture	B cells naive	B cells memory	Plasma cells	T cells CD8	T cells CD4 naive	T cells CD4 memory resting	T cells CD4 memory activated	T cells follicular helper	T cells regulatory (Tregs)	T cells gamma delta	NK cells resting	NK cells activated	Monocytes	Macrophages M0	Macrophages M1	Macrophages M2	Dendritic cells resting	Dendritic cells activated	Mast cells resting	Mast cells activated	Eosinophils	Neutrophils	P-value	Correlation	RMSE
GSM1167102	0.00258785	0.00527193	0.0033214	0	0.210681	0.0533191	0.0936627	0	0	0.133355	0.121347	0	0.0574953	0.0201341	0	0.00164745	0	0.00187186	0.018773	0	0.0206038	0.255929	0	0.446552	0.897938
GSM1167103	0.00823783	0	0.000348637	0.131122	0.0869232	0	0.0808258	0	0	0.242966	0.0863414	0	0.130169	0	0	0	0	0.00745964	0.00815979	0	0.019186	0.198261	0	0.643714	0.769468
GSM1167104	0	0.0358378	0	0	0.256487	0.087628	0.0274862	0	0	0.131127	0.0592312	0	0.097963	0.00334004	0	0.00516331	0	0.00278171	0.0162833	0	0	0.276672	0	0.504968	0.863329
GSM1167105	0	0.0295636	0	0	0.18139	0.0516805	0.071996	0.00261729	0.0057072	0.142799	0.122319	0	0.109862	0.0133194	0.00252397	0	0.00404966	0.00194473	0.00754339	0	0.00909457	0.24359	0	0.535191	0.843976
GSM1167106	0.00324509	0.0139195	0	0	0.198349	0	0.0908925	0	0	0.171395	0.138792	0	0.103397	0	0	0.00344311	0.00168798	0.00365581	0.0132261	0	0	0.257996	0	0.562965	0.825875
GSM1167107	0.0332897	0	0	0.124436	0.117195	0	0.135211	0	0	0.138545	0.160077	0	0.0845231	0	0.00517527	0	0.0072389	0.00419705	0	0	0.00766555	0.182446	0	0.553938	0.831994
GSM1167108	0	0.00832977	0.00514216	0	0.164965	0.0984487	0.0422478	0	0	0.156907	0.160961	0	0.0755837	0.00477275	0	0	0	0.00162294	0.0140694	0	0	0.26695	0	0.494222	0.871681
GSM1167109	0.00355487	0.0191403	0.00253309	0	0.292303	0.016827	0.0547221	0	0	0.256446	0.102686	0	0.0619176	0.00666122	0	0	0	0.00233059	0.00198318	0	0	0.178896	0	0.530739	0.847093
GSM1167110	0	0.0133194	0	0	0.135769	0.0383587	0.0861392	0	0	0.128233	0.177435	0	0.132434	0.00879937	0	0.00303521	0.00172031	0.00444996	0.0107467	0	0	0.25956	0	0.614724	0.790484
GSM1167111	0	0.0243343	0.00706788	0.0295146	0.203913	0.0596246	0.111806	0	0	0.284542	0.10523	0	0.0664228	9.25025e-05	0	0.00666203	0	5.36963e-05	0.011632	0	0	0.0891047	0	0.445322	0.901043
GSM1167112	0.00219773	0	0.0034528	0.0313062	0.164173	0.0443	0.036085	0	0	0.280983	0.100027	0	0.0920738	0.0206799	0	0	0	0.00535189	0.00559165	0	0	0.213778	0	0.55173	0.83361
GSM1167113	0	0.0447076	0	0	0.108303	0.0286805	0.0998644	0	0	0.214388	0.171593	0	0.08488	0	0	0	0.0095008	0.00645281	0.00436039	0	0.0180179	0.209251	0	0.530962	0.846895
GSM1167114	0	0.0243889	0	0	0.152774	0.116749	0.07717	0	0	0.207778	0.108712	0	0.110002	0.00488783	0.00334691	0	0.00665397	0.00340546	0.0217371	0	0.00921797	0.153177	0	0.397047	0.924588
GSM1167115	0.0132621	0.00364806	0	0	0.163787	0.105327	0.10163	0	0	0.0686364	0.180226	0	0.148214	0.0049245	0	0.000751111	0	0.00205215	0.0241069	0	0.0019763	0.181459	0	0.537172	0.843219
GSM1167116	0	0.0210799	0.00103342	0	0.168347	0.011605	0.066693	0	0	0.137772	0.172342	0	0.179479	0.00453165	0	0	0	0.000627412	0.0125584	0	0.0225336	0.201397	0	0.614777	0.792423
GSM1167117	0.0283345	0	8.1555e-05	0	0.262759	0.105317	0.0746818	0	0	0.144196	0.0962405	0	0.0801538	0	0	0.0106409	0.00638189	0.00931555	0.000471054	0	0.00324569	0.178181	0	0.471215	0.882429
GSM1167118	0.0256615	0	0	0.0998557	0.105669	0.00921894	0.10639	0	0	0.20796	0.18062	0	0.0516976	0.000367134	0.00580179	0	0.00977258	0	0	0.000664499	0.0281578	0.168163	0	0.502186	0.866528
GSM1167119	0	0.01334	0.00140527	0	0.062302	0.0831106	0.0749116	0	0	0.142023	0.157575	0	0.260326	0	0	0.00105929	0.00353182	0.00483072	0.0158307	0	0.00944484	0.170308	0	0.475138	0.880604
GSM1167120	0.00568842	0.00955512	0.000539708	0	0.301019	0.0258332	0.0873993	0	0	0.0734185	0.0971133	0	0.175041	0	0	0.0174135	0	0.00194987	0.00700281	0	0.00816963	0.189857	0	0.482668	0.875204
GSM1167121	0	0.0128529	0.00404831	0	0.122381	0.00774431	0.0463121	0	0	0.110446	0.187142	0	0.173979	0.0165871	0	0	0	0.000815284	0.0124277	0	0	0.305264	0	0.652523	0.760243
GSM1167123	0.024742	0	0	0	0.0794921	0.0927349	0.0402539	0	0	0.0816034	0.124731	0	0.0297216	0.0523873	0	0.000657533	0	0.0014352	0.00726503	0	0	0.464976	0	0.644091	0.765351
GSM1167073	0.014693	0	0	0	0.133671	0.0925312	0.0688339	0	0	0.195083	0.165907	0	0.0607138	0	0	0.0115608	0.00626562	0.00636569	0.00194116	0	0.00038362	0.24205	0	0.547424	0.836465
GSM1167074	0.00472749	0.00848505	0.000942834	0.0156204	0.0904421	0.0586624	0.0644775	0	0	0.0945623	0.0790533	0	0.174997	0.00209554	0	0	0	0.00301822	0.00345112	0	0.032197	0.367268	0	0.707066	0.713814
GSM1167075	0.0024109	0.00628565	0.00317075	0	0.0693061	0.0666436	0.0645138	0	0	0.0889284	0.0407122	0	0.312626	0.0316639	0	0	0	0.00797806	0.0208086	0	0	0.284952	0	0.662327	0.753483
GSM1167076	0	0	0.00393517	0.0644208	0.0166892	0	0.0621071	0	0	0.0715031	0.103944	0	0.0487967	0.0404737	0	0.000315246	0	0.00366316	0.00216635	0	0	0.581985	0	0.606057	0.813051
GSM1167077	0	0.0149323	0.00435951	0.0519918	0.125505	0.0881924	0.0445887	0	0	0.223858	0.0793242	0	0.127852	0.00262592	0	0.00149554	0.00252552	0.00268583	0	0.00523766	0	0.224826	0	0.572312	0.81957
GSM1167079	0.0234179	0	9.32568e-05	0	0.182915	0.141385	0.0794801	0	0	0.359549	0	0	0.019003	0	0.00161096	0	0.00529504	0.00804545	0	0	0.0399833	0.139222	0	0.693487	0.732952
GSM1167080	0	0.0566948	0.00381115	0	0.151067	0.0436522	0.0728657	0	0	0.160111	0.0988093	0	0.0936511	0	0	0.00712993	0	0	0.00875479	0	0	0.303454	0	0.636633	0.774981
GSM1167082	0	0.0159319	0.00259042	0	0.188738	0.0649506	0.0653009	0	0	0.0719954	0.134996	0	0.141519	0.0252752	0	0	0	0.000904017	0.0111704	0	0.00635149	0.270277	0	0.536196	0.8433
GSM1167083	0	0.0227213	0.00588705	0	0.27903	0.082994	0.0161953	0	0.00132107	0.151881	0.0279121	0	0.108786	0.0109361	0	0.00388968	0	0.00249914	0.00266565	0	0	0.283282	0	0.700819	0.726592
GSM1167084	0	0.0337306	0.000504489	0	0.169953	0.0723538	0.030454	0	0	0.0513987	0.097173	0	0.0635918	0.0121202	0	0	0.00322059	0.00290494	0.0269571	0	0.00270176	0.432936	0	0.631213	0.775393
GSM1167085	0	0.00723439	0.00167173	0	0.157698	0.110381	0.0380439	0	0	0.141044	0.087289	0	0.126518	0.0350046	0	0	0	0	0.00206589	0	0.00842433	0.284626	0	0.637316	0.774185
GSM1167086	0	0.0317277	0.00153768	0	0.187508	0.140032	0.053935	0	0	0.114544	0.0731355	0	0.128791	0.0179575	0	0.00185649	0	0.00177976	0.0142341	0	0.0223689	0.210593	0	0.511122	0.858679
GSM1167087	0	0.0260772	0.00164661	0	0.232203	0	0.0888768	0	0	0.155698	0.0933144	0	0.189566	0.00940362	0	0	0.00490687	0.00895403	0.0104613	0	0	0.178892	0	0.457094	0.889694
GSM1167089	0.00266192	0.00457909	0.00333536	0	0.111044	0.077426	0.0432221	0	0	0.119748	0.0531179	0	0.213521	0.0138361	0	0	0	0.00112776	0.0180624	0	0	0.338318	0	0.637401	0.771145
GSM1167090	0	0.0289613	0.0114048	0.0433477	0.138271	0	0.0999156	0	0	0.17799	0.116765	0	0.139608	0.00995717	0	0	0	0.00435262	0.00194711	0	0.0121484	0.215331	0	0.547298	0.836401
GSM1167091	0	0.0469779	0	0	0.170906	0.00862993	0.0560384	0	0	0.142597	0.145517	0	0.0972101	0.00744605	0	0	0	0.00443137	0	0	0	0.320246	0	0.587432	0.808885
GSM1167092	0	0.0271934	0	0.0145744	0.166055	0.042391	0.0479359	0	0	0.164685	0.0594955	0	0.244612	0.00441249	0	0.00327596	0.0096346	0	0.0196364	0	0.00678945	0.189309	0	0.541788	0.840161
GSM1167093	0.00264246	0.0131668	0.000876377	0	0.174896	0.0441187	0.0578752	0	0	0.0729342	0.113791	0	0.0699215	0.0332408	0	0.00120718	0	0	0.00334948	0	0	0.41198	0	0.659252	0.752642
GSM1167094	0	0.0161336	0.00813981	0.0558059	0.107081	0.0344244	0.093183	0	0	0.210449	0.14052	0	0.115688	0.00364727	0	0	0	0.00109429	0.00719968	0	0	0.206634	0	0.528501	0.848596
GSM1167095	0.0582585	8.04068e-05	0	0.00637326	0.135218	0	0.0685519	0	0	0.314526	0.0414226	0	0.187529	0.0179207	0	0	0.00318656	0	0.0140597	0	0.0134121	0.139461	0	0.51889	0.854019
GSM1167096	0.0115346	0.0140194	0.00118545	0	0.146234	0.118373	0.0526982	0	0	0.215702	0.0940879	0	0.0659996	0.00647099	0	0	0	0.00359688	0.00890394	0	0.00812482	0.25307	0	0.387666	0.93612
GSM1167098	0.0169168	0.0149065	0	0	0.22415	0.0670789	0.0166281	0	0	0.0956731	0.0549933	0	0.239227	0.00358739	0	0	0.00463686	0	0.00734266	0	0	0.25486	0	0.55006	0.834317
GSM1167099	0.00478615	0.0382546	0	0	0.171482	0.11801	0.0742135	0	0	0.200202	0.131628	0	0.0232351	0.00525509	0	0	0.00861766	0.00276125	0.0024207	0	0	0.219133	0	0.550822	0.833913
GSM1167100	0.00281663	0.0187545	0.000369673	0	0.184871	0.0670276	0.0557178	0	0	0.166759	0.0594986	0	0.200715	0.00683437	0	0	0.00145256	0.00241409	0.00333155	0	0	0.229437	0	0.657527	0.76269
GSM1167101	0.00227239	0.00608775	0.00124085	0.0355475	0.177061	0.0474016	0.0416422	0	0	0.103428	0.0798038	0	0.110118	0.0258784	0	0	0	0.00192217	0.00541523	0	0.00174714	0.360433	0	0.691345	0.728464
GSM1167122	0.0208969	0	0	0	0.0520358	0.0904291	0.0368747	0	0	0.145277	0.0608246	0	0.136793	0.0681354	0	0.0155575	0	0	0.00752838	0	0	0.365648	0	0.669248	0.745748
