# Supplementary material for: Systematic Bioinformatics Analysis Based on Public and Second-Generation Sequencing Transcriptome Data: A Study on the Diagnostic Value and Potential Mechanisms of Immune-Related Genes in Acute Myocardial Infarction
Source: Front Cardiovasc Med. 2022 Apr 14;9:863248. doi: 10.3389/fcvm.2022.863248 (PMC9046674; doi:10.3389/fcvm.2022.863248)
Supplement: Supplementary file 3 [file Table_3.XLSX]

## Sheet: Sheet1
Gene	logFC	AveExpr	t	P.Value	adj.P.Val	B
KLRB1	-0.523511	7.69478	-4.91683	1.03e-05	0.0208043	3.14503
MMD	-0.552453	9.48338	-4.65738	2.48e-05	0.0317424	2.39023
KLRF1	-0.781164	9.83997	-4.61516	2.86e-05	0.0320706	2.26856
GZMB	-0.67447	9.77175	-4.4334	5.24e-05	0.0428963	1.74894
PRF1	-0.535677	9.21996	-4.36543	6.55e-05	0.0472389	1.55651
SMAD7	-0.520246	6.35383	-4.26956	8.97e-05	0.0584061	1.28699
TBX21	-0.511286	8.22288	-3.95036	0.000250152	0.106281	0.407625
KLRD1	-0.633819	8.28622	-3.87075	0.000321428	0.111759	0.193094
P2RY12	-0.610219	6.7512	-3.86564	0.00032662	0.111759	0.179387
AKR1C3	-0.67669	6.99427	-3.85275	0.000340068	0.112764	0.144882
TGFBR3	-0.584727	8.55949	-3.56466	0.000824977	0.141942	-0.611351
NKG7	-0.563283	9.58334	-3.33811	0.00161813	0.164664	-1.18342
GZMA	-0.543751	10.5673	-3.28258	0.00190226	0.175074	-1.32033
KLRC4	-0.808249	5.84576	-3.15942	0.0027096	0.185191	-1.61894
GNLY	-0.545935	10.1065	-3.14597	0.00281509	0.187771	-1.65112
LOC105371967	-0.52095	6.85742	-3.13851	0.00287531	0.188463	-1.66894
GGTA1P	-0.551958	7.84598	-3.12813	0.00296105	0.190375	-1.69368
TMEM45A	-0.629336	4.95061	-3.03149	0.0038833	0.207947	-1.92151
FGFBP2	-0.589596	9.3317	-3.00642	0.00416319	0.21047	-1.97986
KLRC3	-0.568494	6.192	-2.73785	0.00859822	0.263225	-2.58424
NOG	-0.555863	6.33157	-2.54825	0.0140155	0.300098	-2.98672
PF4V1	-0.593121	9.83005	-2.06291	0.0444477	0.395117	-3.91509
RPS11	0.692371	9.68401	6.23417	1.02e-07	0.00206432	7.0857
LOC400499	0.56191	7.94079	5.40668	1.9e-06	0.0127679	4.59598
S100A12	0.85575	11.4984	3.95608	0.000245664	0.106281	0.423124
SULT1B1	0.561712	6.92485	3.8449	0.00034852	0.113001	0.123889
GLT1D1	0.503858	9.5427	3.83376	0.00036087	0.113001	0.0941168
ADM	0.803767	8.2725	3.6791	0.000582349	0.123752	-0.314564
SLPI	0.714592	7.94537	3.61786	0.000702094	0.134989	-0.473987
IL4R	0.520328	8.37532	3.54417	0.000877566	0.142482	-0.663944
NFE4	0.558525	7.35068	3.47913	0.00106659	0.153802	-0.829814
TLR5	0.560216	7.73237	3.43676	0.00120997	0.155724	-0.936947
CR1	0.504324	7.6482	3.41774	0.00128014	0.155724	-0.98479
ANXA3	0.948735	8.06029	3.41719	0.00128223	0.155724	-0.986174
AQP9	0.610417	10.8178	3.38059	0.0014285	0.161109	-1.0778
NCF4	0.507727	9.43421	3.26035	0.00202872	0.177197	-1.37474
DSC2	0.549184	5.70594	3.2472	0.00210724	0.177197	-1.40682
PLBD1	0.516553	10.6486	3.00103	0.00422574	0.21047	-1.99235
KRT23	0.595776	7.19703	2.99144	0.00433919	0.213035	-2.01455
VNN1	0.594866	6.53811	2.98407	0.00442844	0.213321	-2.0316
NFIL3	0.559633	8.77669	2.92303	0.00523555	0.222986	-2.17161
ACSL1	0.600689	10.389	2.89098	0.00571226	0.231811	-2.24434
PI3	0.59761	7.3086	2.85749	0.00625332	0.236388	-2.31977
MCEMP1	0.725104	9.14015	2.85585	0.00628108	0.236388	-2.32346
FOLR3	0.804296	7.19324	2.83153	0.00670514	0.242105	-2.37784
TDRD9	0.555781	6.47736	2.77465	0.00780243	0.252025	-2.50374
SMIM1	0.537339	6.89104	2.72579	0.00887497	0.263417	-2.61046
MGAM	0.629352	10.4175	2.72451	0.00890494	0.263417	-2.61325
HCAR3	0.532324	10.1625	2.62162	0.0116287	0.288949	-2.83346
FCGR1B	0.533051	8.60521	2.59407	0.0124776	0.293245	-2.89139
MMP9	0.69761	8.82565	2.30617	0.0253768	0.340109	-3.46896
HP	0.549272	6.46381	2.19583	0.0328735	0.363209	-3.67626
IL1R2	0.55287	8.49593	2.17278	0.0346671	0.36969	-3.71855
