# Supplementary material for: Systematic Bioinformatics Analysis Based on Public and Second-Generation Sequencing Transcriptome Data: A Study on the Diagnostic Value and Potential Mechanisms of Immune-Related Genes in Acute Myocardial Infarction
Source: Front Cardiovasc Med. 2022 Apr 14;9:863248. doi: 10.3389/fcvm.2022.863248 (PMC9046674; doi:10.3389/fcvm.2022.863248)
Supplement: Supplementary file 4 [file Table_4.XLSX]

## Sheet: GO_BP_enrich
ID	Description	GeneRatio	BgRatio	pvalue	p.adjust	qvalue	geneID	Count
GO:0043312	neutrophil degranulation	10/46	485/18670	2.24744e-07	0.000102099	7.48004e-05	S100A12/SLPI/CR1/ANXA3/VNN1/MCEMP1/FOLR3/MGAM/MMP9/HP	10
GO:0002283	neutrophil activation involved in immune response	10/46	488/18670	2.37901e-07	0.000102099	7.48004e-05	S100A12/SLPI/CR1/ANXA3/VNN1/MCEMP1/FOLR3/MGAM/MMP9/HP	10
GO:0042119	neutrophil activation	10/46	498/18670	2.86786e-07	0.000102099	7.48004e-05	S100A12/SLPI/CR1/ANXA3/VNN1/MCEMP1/FOLR3/MGAM/MMP9/HP	10
GO:0002446	neutrophil mediated immunity	10/46	499/18670	2.92129e-07	0.000102099	7.48004e-05	S100A12/SLPI/CR1/ANXA3/VNN1/MCEMP1/FOLR3/MGAM/MMP9/HP	10
GO:0002823	negative regulation of adaptive immune response based on somatic recombination of immune receptors built from immunoglobulin superfamily domains	4/46	40/18670	2.76184e-06	0.00064351	0.000471452	SMAD7/TBX21/IL4R/CR1	4
GO:0019835	cytolysis	4/46	40/18670	2.76184e-06	0.00064351	0.000471452	MMD/GZMB/PRF1/GZMA	4
GO:0002820	negative regulation of adaptive immune response	4/46	45/18670	4.46236e-06	0.000891197	0.000652914	SMAD7/TBX21/IL4R/CR1	4
GO:0045623	negative regulation of T-helper cell differentiation	3/46	16/18670	7.6646e-06	0.00133939	0.000981271	SMAD7/TBX21/IL4R	3
GO:0019730	antimicrobial humoral response	5/46	122/18670	1.21386e-05	0.00188553	0.00138139	S100A12/SLPI/GNLY/PI3/PF4V1	5
GO:0043371	negative regulation of CD4-positive, alpha-beta T cell differentiation	3/46	20/18670	1.54955e-05	0.00216627	0.00158707	SMAD7/TBX21/IL4R	3
GO:0002449	lymphocyte mediated immunity	7/46	352/18670	2.2685e-05	0.00265897	0.00194803	GZMB/PRF1/SMAD7/TBX21/KLRD1/IL4R/CR1	7
GO:0045580	regulation of T cell differentiation	5/46	139/18670	2.28237e-05	0.00265897	0.00194803	SMAD7/TBX21/IL4R/CR1/VNN1	5
GO:0046639	negative regulation of alpha-beta T cell differentiation	3/46	24/18670	2.7322e-05	0.00293816	0.00215257	SMAD7/TBX21/IL4R	3
GO:2000515	negative regulation of CD4-positive, alpha-beta T cell activation	3/46	29/18670	4.89014e-05	0.00488315	0.00357752	SMAD7/TBX21/IL4R	3
GO:0045619	regulation of lymphocyte differentiation	5/46	169/18670	5.81518e-05	0.00541975	0.00397065	SMAD7/TBX21/IL4R/CR1/VNN1	5
GO:0045622	regulation of T-helper cell differentiation	3/46	35/18670	8.66894e-05	0.00757449	0.00554926	SMAD7/TBX21/IL4R	3
GO:0002707	negative regulation of lymphocyte mediated immunity	3/46	38/18670	0.000111159	0.00863337	0.00632503	SMAD7/TBX21/CR1	3
GO:0046636	negative regulation of alpha-beta T cell activation	3/46	38/18670	0.000111159	0.00863337	0.00632503	SMAD7/TBX21/IL4R	3
GO:0042742	defense response to bacterium	6/46	330/18670	0.000150423	0.0110679	0.00810865	S100A12/SLPI/TLR5/ANXA3/GNLY/HP	6
GO:0060412	ventricular septum morphogenesis	3/46	44/18670	0.000172717	0.0120729	0.00884493	SMAD7/TGFBR3/NOG	3
GO:0045581	negative regulation of T cell differentiation	3/46	45/18670	0.000184735	0.0122981	0.00900989	SMAD7/TBX21/IL4R	3
GO:0043370	regulation of CD4-positive, alpha-beta T cell differentiation	3/46	47/18670	0.000210372	0.0126811	0.00929046	SMAD7/TBX21/IL4R	3
GO:0002698	negative regulation of immune effector process	4/46	120/18670	0.000215001	0.0126811	0.00929046	SMAD7/TBX21/IL4R/CR1	4
GO:0055010	ventricular cardiac muscle tissue morphogenesis	3/46	48/18670	0.00022401	0.0126811	0.00929046	SMAD7/TGFBR3/NOG	3
GO:0006959	humoral immune response	6/46	356/18670	0.000226771	0.0126811	0.00929046	S100A12/SLPI/CR1/GNLY/PI3/PF4V1	6
GO:0002704	negative regulation of leukocyte mediated immunity	3/46	49/18670	0.000238208	0.0128083	0.00938367	SMAD7/TBX21/CR1	3
GO:2000317	negative regulation of T-helper 17 type immune response	2/46	10/18670	0.000263911	0.0136647	0.0100111	SMAD7/TBX21	2
GO:0030217	T cell differentiation	5/46	240/18670	0.000300272	0.0145006	0.0106235	SMAD7/TBX21/IL4R/CR1/VNN1	5
GO:0006968	cellular defense response	3/46	53/18670	0.0003008	0.0145006	0.0106235	PRF1/GNLY/KLRC3	3
GO:0003229	ventricular cardiac muscle tissue development	3/46	55/18670	0.00033571	0.0151394	0.0110915	SMAD7/TGFBR3/NOG	3
GO:0045620	negative regulation of lymphocyte differentiation	3/46	55/18670	0.00033571	0.0151394	0.0110915	SMAD7/TBX21/IL4R	3
GO:0060394	negative regulation of pathway-restricted SMAD protein phosphorylation	2/46	12/18670	0.000385855	0.0161513	0.0118329	SMAD7/NOG	2
GO:0017001	antibiotic catabolic process	3/46	58/18670	0.000392807	0.0161513	0.0118329	AKR1C3/SULT1B1/HP	3
GO:0042093	T-helper cell differentiation	3/46	58/18670	0.000392807	0.0161513	0.0118329	SMAD7/TBX21/IL4R	3
GO:0002294	CD4-positive, alpha-beta T cell differentiation involved in immune response	3/46	60/18670	0.000434134	0.016304	0.0119447	SMAD7/TBX21/IL4R	3
GO:0002822	regulation of adaptive immune response based on somatic recombination of immune receptors built from immunoglobulin superfamily domains	4/46	145/18670	0.000442101	0.016304	0.0119447	SMAD7/TBX21/IL4R/CR1	4
GO:0002287	alpha-beta T cell activation involved in immune response	3/46	61/18670	0.000455804	0.016304	0.0119447	SMAD7/TBX21/IL4R	3
GO:0002293	alpha-beta T cell differentiation involved in immune response	3/46	61/18670	0.000455804	0.016304	0.0119447	SMAD7/TBX21/IL4R	3
GO:2000514	regulation of CD4-positive, alpha-beta T cell activation	3/46	61/18670	0.000455804	0.016304	0.0119447	SMAD7/TBX21/IL4R	3
GO:0031640	killing of cells of other organism	3/46	62/18670	0.000478156	0.016304	0.0119447	PRF1/S100A12/GNLY	3
GO:0044364	disruption of cells of other organism	3/46	62/18670	0.000478156	0.016304	0.0119447	PRF1/S100A12/GNLY	3
GO:0046637	regulation of alpha-beta T cell differentiation	3/46	63/18670	0.0005012	0.0163369	0.0119688	SMAD7/TBX21/IL4R	3
GO:0050777	negative regulation of immune response	4/46	150/18670	0.000502493	0.0163369	0.0119688	SMAD7/TBX21/IL4R/CR1	4
GO:1902105	regulation of leukocyte differentiation	5/46	272/18670	0.000532181	0.0169088	0.0123878	SMAD7/TBX21/IL4R/CR1/VNN1	5
GO:0060389	pathway-restricted SMAD protein phosphorylation	3/46	65/18670	0.000549399	0.017068	0.0125045	SMAD7/TGFBR3/NOG	3
GO:0034310	primary alcohol catabolic process	2/46	15/18670	0.000610976	0.0185684	0.0136037	AKR1C3/SULT1B1	2
GO:0002292	T cell differentiation involved in immune response	3/46	68/18670	0.000627104	0.018653	0.0136657	SMAD7/TBX21/IL4R	3
GO:0002819	regulation of adaptive immune response	4/46	160/18670	0.000640563	0.0186564	0.0136682	SMAD7/TBX21/IL4R/CR1	4
GO:0055008	cardiac muscle tissue morphogenesis	3/46	69/18670	0.000654482	0.0186728	0.0136801	SMAD7/TGFBR3/NOG	3
GO:0010566	regulation of ketone biosynthetic process	2/46	16/18670	0.000697164	0.0188908	0.0138399	AKR1C3/ADM	2
GO:0042448	progesterone metabolic process	2/46	16/18670	0.000697164	0.0188908	0.0138399	AKR1C3/ADM	2
GO:0035821	modification of morphology or physiology of other organism	4/46	164/18670	0.000702664	0.0188908	0.0138399	PRF1/S100A12/SLPI/GNLY	4
GO:0001906	cell killing	4/46	168/18670	0.000768918	0.0192623	0.0141121	GZMB/PRF1/S100A12/GNLY	4
GO:0003208	cardiac ventricle morphogenesis	3/46	73/18670	0.000771596	0.0192623	0.0141121	SMAD7/TGFBR3/NOG	3
GO:0031100	animal organ regeneration	3/46	73/18670	0.000771596	0.0192623	0.0141121	ADM/TGFBR3/ANXA3	3
GO:0061844	antimicrobial humoral immune response mediated by antimicrobial peptide	3/46	73/18670	0.000771596	0.0192623	0.0141121	S100A12/GNLY/PF4V1	3
GO:0043367	CD4-positive, alpha-beta T cell differentiation	3/46	74/18670	0.000802816	0.0196901	0.0144255	SMAD7/TBX21/IL4R	3
GO:0003281	ventricular septum development	3/46	75/18670	0.00083483	0.0201223	0.0147421	SMAD7/TGFBR3/NOG	3
GO:0060411	cardiac septum morphogenesis	3/46	76/18670	0.000867644	0.0205588	0.0150619	SMAD7/TGFBR3/NOG	3
GO:2000319	regulation of T-helper 17 cell differentiation	2/46	18/18670	0.000886099	0.0206461	0.0151259	SMAD7/TBX21	2
GO:0002710	negative regulation of T cell mediated immunity	2/46	19/18670	0.000988793	0.0226612	0.0166022	SMAD7/TBX21	2
GO:0050863	regulation of T cell activation	5/46	314/18670	0.00101556	0.0228991	0.0167765	SMAD7/TBX21/IL4R/CR1/VNN1	5
GO:0060415	muscle tissue morphogenesis	3/46	82/18670	0.00108179	0.0240055	0.017587	SMAD7/TGFBR3/NOG	3
GO:2000316	regulation of T-helper 17 type immune response	2/46	21/18670	0.0012105	0.026442	0.0193721	SMAD7/TBX21	2
GO:0070542	response to fatty acid	3/46	86/18670	0.00124155	0.026703	0.0195633	AKR1C3/TGFBR3/ACSL1	3
GO:0048644	muscle organ morphogenesis	3/46	88/18670	0.00132671	0.0281022	0.0205884	SMAD7/TGFBR3/NOG	3
GO:0002703	regulation of leukocyte mediated immunity	4/46	201/18670	0.00149398	0.0310001	0.0227114	SMAD7/TBX21/IL4R/CR1	4
GO:0035710	CD4-positive, alpha-beta T cell activation	3/46	92/18670	0.00150787	0.0310001	0.0227114	SMAD7/TBX21/IL4R	3
GO:0046634	regulation of alpha-beta T cell activation	3/46	93/18670	0.00155546	0.031515	0.0230887	SMAD7/TBX21/IL4R	3
GO:0030098	lymphocyte differentiation	5/46	353/18670	0.00170433	0.0338372	0.02479	SMAD7/TBX21/IL4R/CR1/VNN1	5
GO:0002719	negative regulation of cytokine production involved in immune response	2/46	25/18670	0.00171848	0.0338372	0.02479	SMAD7/TBX21	2
GO:0072539	T-helper 17 cell differentiation	2/46	26/18670	0.00185878	0.0350426	0.0256731	SMAD7/TBX21	2
GO:1900120	regulation of receptor binding	2/46	26/18670	0.00185878	0.0350426	0.0256731	NOG/MMP9	2
GO:1901570	fatty acid derivative biosynthetic process	3/46	99/18670	0.00186082	0.0350426	0.0256731	AKR1C3/GGTA1P/ACSL1	3
GO:0002460	adaptive immune response based on somatic recombination of immune receptors built from immunoglobulin superfamily domains	5/46	361/18670	0.00187997	0.0350426	0.0256731	PRF1/SMAD7/TBX21/IL4R/CR1	5
GO:0045861	negative regulation of proteolysis	5/46	363/18670	0.00192588	0.0354261	0.0259541	SLPI/CR1/PI3/MMP9/IL1R2	5
GO:0046632	alpha-beta T cell differentiation	3/46	101/18670	0.00197033	0.0354283	0.0259556	SMAD7/TBX21/IL4R	3
GO:0043393	regulation of protein binding	4/46	217/18670	0.00197668	0.0354283	0.0259556	SLPI/TGFBR3/NOG/MMP9	4
GO:0046885	regulation of hormone biosynthetic process	2/46	27/18670	0.00200434	0.0354691	0.0259856	AKR1C3/ADM	2
GO:1902106	negative regulation of leukocyte differentiation	3/46	103/18670	0.00208377	0.0364139	0.0266777	SMAD7/TBX21/IL4R	3
GO:0051098	regulation of binding	5/46	373/18670	0.00216791	0.0374166	0.0274123	SLPI/TGFBR3/GZMA/NOG/MMP9	5
GO:0002286	T cell activation involved in immune response	3/46	106/18670	0.00226143	0.0380902	0.0279058	SMAD7/TBX21/IL4R	3
GO:0002456	T cell mediated immunity	3/46	106/18670	0.00226143	0.0380902	0.0279058	PRF1/SMAD7/TBX21	3
GO:0072538	T-helper 17 type immune response	2/46	29/18670	0.00231116	0.0384642	0.0281799	SMAD7/TBX21	2
GO:0002828	regulation of type 2 immune response	2/46	30/18670	0.00247236	0.0406242	0.0297623	TBX21/IL4R	2
GO:0002724	regulation of T cell cytokine production	2/46	31/18670	0.00263874	0.0406242	0.0297623	SMAD7/TBX21	2
GO:0010719	negative regulation of epithelial to mesenchymal transition	2/46	31/18670	0.00263874	0.0406242	0.0297623	SMAD7/NOG	2
GO:0034694	response to prostaglandin	2/46	31/18670	0.00263874	0.0406242	0.0297623	AKR1C3/TGFBR3	2
GO:0003279	cardiac septum development	3/46	112/18670	0.00264435	0.0406242	0.0297623	SMAD7/TGFBR3/NOG	3
GO:0050868	negative regulation of T cell activation	3/46	112/18670	0.00264435	0.0406242	0.0297623	SMAD7/TBX21/IL4R	3
GO:0070268	cornification	3/46	112/18670	0.00264435	0.0406242	0.0297623	DSC2/KRT23/PI3	3
GO:0060317	cardiac epithelial to mesenchymal transition	2/46	32/18670	0.00281025	0.041795	0.0306201	TGFBR3/NOG	2
GO:0061384	heart trabecula morphogenesis	2/46	32/18670	0.00281025	0.041795	0.0306201	TGFBR3/NOG	2
GO:0071353	cellular response to interleukin-4	2/46	32/18670	0.00281025	0.041795	0.0306201	IL4R/NFIL3	2
GO:0050663	cytokine secretion	4/46	240/18670	0.00284611	0.0418828	0.0306844	S100A12/IL4R/TLR5/IL1R2	4
GO:0070670	response to interleukin-4	2/46	34/18670	0.0031686	0.0461427	0.0338053	IL4R/NFIL3	2
GO:0010951	negative regulation of endopeptidase activity	4/46	250/18670	0.00329495	0.0469082	0.0343661	SLPI/CR1/PI3/MMP9	4
GO:0002701	negative regulation of production of molecular mediator of immune response	2/46	35/18670	0.00335538	0.0469082	0.0343661	SMAD7/TBX21	2
GO:0042092	type 2 immune response	2/46	35/18670	0.00335538	0.0469082	0.0343661	TBX21/IL4R	2
GO:0051354	negative regulation of oxidoreductase activity	2/46	35/18670	0.00335538	0.0469082	0.0343661	GZMA/HP	2
GO:0006805	xenobiotic metabolic process	3/46	125/18670	0.00360534	0.0499036	0.0365606	S100A12/SULT1B1/ACSL1	3
GO:0090101	negative regulation of transmembrane receptor protein serine/threonine kinase signaling pathway	3/46	126/18670	0.00368695	0.0505329	0.0370217	SMAD7/TGFBR3/NOG	3
GO:0071276	cellular response to cadmium ion	2/46	37/18670	0.00374404	0.0508171	0.0372299	AKR1C3/MMP9	2
GO:0010466	negative regulation of peptidase activity	4/46	262/18670	0.00389467	0.0515544	0.03777	SLPI/CR1/PI3/MMP9	4
GO:0003206	cardiac chamber morphogenesis	3/46	129/18670	0.00393856	0.0515544	0.03777	SMAD7/TGFBR3/NOG	3
GO:1903038	negative regulation of leukocyte cell-cell adhesion	3/46	129/18670	0.00393856	0.0515544	0.03777	SMAD7/TBX21/IL4R	3
GO:0032350	regulation of hormone metabolic process	2/46	38/18670	0.00394586	0.0515544	0.03777	AKR1C3/ADM	2
GO:0003231	cardiac ventricle development	3/46	130/18670	0.00402469	0.0520974	0.0381679	SMAD7/TGFBR3/NOG	3
GO:0008207	C21-steroid hormone metabolic process	2/46	39/18670	0.00415265	0.0532606	0.0390201	AKR1C3/ADM	2
GO:0002369	T cell cytokine production	2/46	40/18670	0.00436439	0.0549677	0.0402707	SMAD7/TBX21	2
GO:0050832	defense response to fungus	2/46	40/18670	0.00436439	0.0549677	0.0402707	S100A12/GNLY	2
GO:0010955	negative regulation of protein processing	2/46	41/18670	0.00458104	0.0566751	0.0415216	CR1/IL1R2	2
GO:1903318	negative regulation of protein maturation	2/46	41/18670	0.00458104	0.0566751	0.0415216	CR1/IL1R2	2
GO:0046631	alpha-beta T cell activation	3/46	138/18670	0.00475533	0.0578476	0.0423806	SMAD7/TBX21/IL4R	3
GO:0002639	positive regulation of immunoglobulin production	2/46	42/18670	0.00480258	0.0578476	0.0423806	TBX21/IL4R	2
GO:0042181	ketone biosynthetic process	2/46	42/18670	0.00480258	0.0578476	0.0423806	AKR1C3/ADM	2
GO:0002700	regulation of production of molecular mediator of immune response	3/46	139/18670	0.00485192	0.0578476	0.0423806	SMAD7/TBX21/IL4R	3
GO:0006979	response to oxidative stress	5/46	451/18670	0.0048827	0.0578476	0.0423806	AKR1C3/NCF4/VNN1/MMP9/HP	5
GO:0001837	epithelial to mesenchymal transition	3/46	140/18670	0.00494969	0.0581485	0.0426011	SMAD7/TGFBR3/NOG	3
GO:0042110	T cell activation	5/46	464/18670	0.00549993	0.0640742	0.0469424	SMAD7/TBX21/IL4R/CR1/VNN1	5
GO:0051250	negative regulation of lymphocyte activation	3/46	146/18670	0.00556138	0.0641657	0.0470094	SMAD7/TBX21/IL4R	3
GO:0051346	negative regulation of hydrolase activity	5/46	466/18670	0.00559958	0.0641657	0.0470094	SLPI/CR1/GZMA/PI3/MMP9	5
GO:0002706	regulation of lymphocyte mediated immunity	3/46	149/18670	0.00588351	0.0668711	0.0489915	SMAD7/TBX21/CR1	3
GO:0061383	trabecula morphogenesis	2/46	47/18670	0.0059828	0.0674513	0.0494165	TGFBR3/NOG	2
GO:1903706	regulation of hemopoiesis	5/46	475/18670	0.00606394	0.0677294	0.0496203	SMAD7/TBX21/IL4R/CR1/VNN1	5
GO:0016999	antibiotic metabolic process	3/46	151/18670	0.00610437	0.0677294	0.0496203	AKR1C3/SULT1B1/HP	3
GO:0034599	cellular response to oxidative stress	4/46	302/18670	0.00642158	0.0706879	0.0517878	AKR1C3/NCF4/VNN1/MMP9	4
GO:1903707	negative regulation of hemopoiesis	3/46	155/18670	0.00656087	0.0709273	0.0519632	SMAD7/TBX21/IL4R	3
GO:1903037	regulation of leukocyte cell-cell adhesion	4/46	304/18670	0.0065708	0.0709273	0.0519632	SMAD7/TBX21/IL4R/VNN1	4
GO:0051249	regulation of lymphocyte activation	5/46	485/18670	0.0066112	0.0709273	0.0519632	SMAD7/TBX21/IL4R/CR1/VNN1	5
GO:0030216	keratinocyte differentiation	4/46	305/18670	0.00664626	0.0709273	0.0519632	AKR1C3/DSC2/KRT23/PI3	4
GO:0001706	endoderm formation	2/46	50/18670	0.0067481	0.0714405	0.0523392	NOG/MMP9	2
GO:0030509	BMP signaling pathway	3/46	157/18670	0.00679656	0.0714405	0.0523392	SMAD7/TGFBR3/NOG	3
GO:0002712	regulation of B cell mediated immunity	2/46	51/18670	0.00701258	0.0726191	0.0532026	TBX21/CR1	2
GO:0002889	regulation of immunoglobulin mediated immune response	2/46	51/18670	0.00701258	0.0726191	0.0532026	TBX21/CR1	2
GO:0009620	response to fungus	2/46	52/18670	0.00728171	0.0743053	0.054438	S100A12/GNLY	2
GO:0030514	negative regulation of BMP signaling pathway	2/46	52/18670	0.00728171	0.0743053	0.054438	SMAD7/NOG	2
GO:0031960	response to corticosteroid	3/46	162/18670	0.00740773	0.0747746	0.0547818	AKR1C3/ADM/ANXA3	3
GO:0031667	response to nutrient levels	5/46	499/18670	0.00743467	0.0747746	0.0547818	P2RY12/AKR1C3/ADM/DSC2/ACSL1	5
GO:0046164	alcohol catabolic process	2/46	54/18670	0.00783384	0.0782265	0.0573107	AKR1C3/SULT1B1	2
GO:0090288	negative regulation of cellular response to growth factor stimulus	3/46	166/18670	0.00791942	0.0785202	0.0575259	SMAD7/TGFBR3/NOG	3
GO:1901568	fatty acid derivative metabolic process	3/46	167/18670	0.00805054	0.0792581	0.0580665	AKR1C3/GGTA1P/ACSL1	3
GO:0046456	icosanoid biosynthetic process	2/46	55/18670	0.00811679	0.0793515	0.0581349	AKR1C3/GGTA1P	2
GO:0051100	negative regulation of binding	3/46	169/18670	0.00831661	0.0803761	0.0588856	SLPI/GZMA/NOG	3
GO:0090183	regulation of kidney development	2/46	56/18670	0.00840429	0.0803761	0.0588856	NOG/MMP9	2
GO:0071772	response to BMP	3/46	170/18670	0.00845157	0.0803761	0.0588856	SMAD7/TGFBR3/NOG	3
GO:0071773	cellular response to BMP stimulus	3/46	170/18670	0.00845157	0.0803761	0.0588856	SMAD7/TGFBR3/NOG	3
GO:0003205	cardiac chamber development	3/46	171/18670	0.00858782	0.0811201	0.0594307	SMAD7/TGFBR3/NOG	3
GO:0060043	regulation of cardiac muscle cell proliferation	2/46	57/18670	0.00869633	0.0815938	0.0597777	TGFBR3/NOG	2
GO:0002695	negative regulation of leukocyte activation	3/46	175/18670	0.00914578	0.0852387	0.062448	SMAD7/TBX21/IL4R	3
GO:0007159	leukocyte cell-cell adhesion	4/46	337/18670	0.00937506	0.0867969	0.0635896	SMAD7/TBX21/IL4R/VNN1	4
GO:0071496	cellular response to external stimulus	4/46	339/18670	0.00956652	0.0877126	0.0642605	P2RY12/AKR1C3/TLR5/DSC2	4
GO:0045576	mast cell activation	2/46	60/18670	0.00959944	0.0877126	0.0642605	S100A12/IL4R	2
GO:0071466	cellular response to xenobiotic stimulus	3/46	180/18670	0.00987255	0.0896222	0.0656595	S100A12/SULT1B1/ACSL1	3
GO:0002285	lymphocyte activation involved in immune response	3/46	181/18670	0.0100218	0.0898111	0.0657979	SMAD7/TBX21/IL4R	3
GO:0022408	negative regulation of cell-cell adhesion	3/46	181/18670	0.0100218	0.0898111	0.0657979	SMAD7/TBX21/IL4R	3
GO:0060393	regulation of pathway-restricted SMAD protein phosphorylation	2/46	62/18670	0.0102238	0.0910371	0.0666961	SMAD7/NOG	2
GO:0002637	regulation of immunoglobulin production	2/46	63/18670	0.0105425	0.0926948	0.0679106	TBX21/IL4R	2
GO:0046686	response to cadmium ion	2/46	63/18670	0.0105425	0.0926948	0.0679106	AKR1C3/MMP9	2
GO:0002228	natural killer cell mediated immunity	2/46	64/18670	0.0108657	0.094939	0.0695547	GZMB/KLRD1	2
GO:0009913	epidermal cell differentiation	4/46	358/18670	0.011514	0.0999788	0.073247	AKR1C3/DSC2/KRT23/PI3	4
GO:0042594	response to starvation	3/46	191/18670	0.0115875	0.0999959	0.0732596	AKR1C3/ADM/DSC2	3
GO:0060038	cardiac muscle cell proliferation	2/46	67/18670	0.0118612	0.10173	0.0745296	TGFBR3/NOG	2
GO:0031099	regeneration	3/46	198/18670	0.012763	0.108796	0.0797071	ADM/TGFBR3/ANXA3	3
GO:0002709	regulation of T cell mediated immunity	2/46	70/18670	0.0128952	0.108945	0.079816	SMAD7/TBX21	2
GO:0050866	negative regulation of cell activation	3/46	199/18670	0.0129363	0.108945	0.079816	SMAD7/TBX21/IL4R	3
GO:0002532	production of molecular mediator involved in inflammatory response	2/46	72/18670	0.0136057	0.113897	0.0834438	IL4R/IL1R2	2
GO:0009988	cell-cell recognition	2/46	73/18670	0.0139672	0.116227	0.0851511	PRF1/FOLR3	2
GO:1901616	organic hydroxy compound catabolic process	2/46	74/18670	0.0143329	0.118565	0.0868635	AKR1C3/SULT1B1	2
GO:0002479	antigen processing and presentation of exogenous peptide antigen via MHC class I, TAP-dependent	2/46	75/18670	0.0147027	0.120908	0.0885805	NCF4/FCGR1B	2
GO:0050707	regulation of cytokine secretion	3/46	210/18670	0.0149322	0.121133	0.0887452	IL4R/TLR5/IL1R2	3
GO:0097529	myeloid leukocyte migration	3/46	210/18670	0.0149322	0.121133	0.0887452	S100A12/P2RY12/PF4V1	3
GO:0007492	endoderm development	2/46	76/18670	0.0150766	0.121133	0.0887452	NOG/MMP9	2
GO:0048844	artery morphogenesis	2/46	76/18670	0.0150766	0.121133	0.0887452	SMAD7/NOG	2
GO:0055021	regulation of cardiac muscle tissue growth	2/46	78/18670	0.0158367	0.126513	0.0926866	TGFBR3/NOG	2
GO:0001570	vasculogenesis	2/46	79/18670	0.0162229	0.127171	0.0931685	ADM/TGFBR3	2
GO:0003151	outflow tract morphogenesis	2/46	79/18670	0.0162229	0.127171	0.0931685	TGFBR3/NOG	2
GO:0042590	antigen processing and presentation of exogenous peptide antigen via MHC class I	2/46	79/18670	0.0162229	0.127171	0.0931685	NCF4/FCGR1B	2
GO:0016064	immunoglobulin mediated immune response	3/46	218/18670	0.0164876	0.127171	0.0931685	TBX21/IL4R/CR1	3
GO:0007584	response to nutrient	3/46	219/18670	0.0166883	0.127171	0.0931685	P2RY12/AKR1C3/ACSL1	3
GO:0048762	mesenchymal cell differentiation	3/46	219/18670	0.0166883	0.127171	0.0931685	SMAD7/TGFBR3/NOG	3
GO:0002526	acute inflammatory response	3/46	220/18670	0.0168902	0.127171	0.0931685	CR1/VNN1/HP	3
GO:0014855	striated muscle cell proliferation	2/46	81/18670	0.0170072	0.127171	0.0931685	TGFBR3/NOG	2
GO:0030512	negative regulation of transforming growth factor beta receptor signaling pathway	2/46	81/18670	0.0170072	0.127171	0.0931685	SMAD7/TGFBR3	2
GO:0034109	homotypic cell-cell adhesion	2/46	81/18670	0.0170072	0.127171	0.0931685	P2RY12/DSC2	2
GO:0019724	B cell mediated immunity	3/46	221/18670	0.0170936	0.127171	0.0931685	TBX21/IL4R/CR1	3
GO:0022407	regulation of cell-cell adhesion	4/46	403/18670	0.0171016	0.127171	0.0931685	SMAD7/TBX21/IL4R/VNN1	4
GO:0045785	positive regulation of cell adhesion	4/46	403/18670	0.0171016	0.127171	0.0931685	SMAD7/P2RY12/IL4R/VNN1	4
GO:0055117	regulation of cardiac muscle contraction	2/46	82/18670	0.0174053	0.128744	0.0943211	SMAD7/DSC2	2
GO:2001233	regulation of apoptotic signaling pathway	4/46	406/18670	0.017525	0.128947	0.0944702	GZMB/VNN1/NOG/MMP9	4
GO:0031424	keratinization	3/46	224/18670	0.017712	0.128988	0.0945001	DSC2/KRT23/PI3	3
GO:0045582	positive regulation of T cell differentiation	2/46	83/18670	0.0178074	0.128988	0.0945001	IL4R/VNN1	2
GO:1903845	negative regulation of cellular response to transforming growth factor beta stimulus	2/46	83/18670	0.0178074	0.128988	0.0945001	SMAD7/TGFBR3	2
GO:0019216	regulation of lipid metabolic process	4/46	410/18670	0.0180998	0.12991	0.0951754	P2RY12/AKR1C3/ADM/ACSL1	4
GO:0002718	regulation of cytokine production involved in immune response	2/46	84/18670	0.0182134	0.12991	0.0951754	SMAD7/TBX21	2
GO:0060420	regulation of heart growth	2/46	84/18670	0.0182134	0.12991	0.0951754	TGFBR3/NOG	2
GO:0034308	primary alcohol metabolic process	2/46	85/18670	0.0186234	0.13216	0.0968237	AKR1C3/SULT1B1	2
GO:2001234	negative regulation of apoptotic signaling pathway	3/46	230/18670	0.018986	0.133739	0.0979806	VNN1/NOG/MMP9	3
GO:0042446	hormone biosynthetic process	2/46	86/18670	0.0190372	0.133739	0.0979806	AKR1C3/ADM	2
GO:0000302	response to reactive oxygen species	3/46	232/18670	0.0194218	0.134512	0.0985467	AKR1C3/MMP9/HP	3
GO:0042445	hormone metabolic process	3/46	232/18670	0.0194218	0.134512	0.0985467	AKR1C3/SULT1B1/ADM	3
GO:0043588	skin development	4/46	419/18670	0.0194359	0.134512	0.0985467	AKR1C3/DSC2/KRT23/PI3	4
GO:0048738	cardiac muscle tissue development	3/46	233/18670	0.0196418	0.135267	0.0990999	SMAD7/TGFBR3/NOG	3
GO:0052548	regulation of endopeptidase activity	4/46	425/18670	0.0203599	0.139508	0.102207	SLPI/CR1/PI3/MMP9	4
GO:0031669	cellular response to nutrient levels	3/46	237/18670	0.0205355	0.139508	0.102207	P2RY12/AKR1C3/DSC2	3
GO:0001843	neural tube closure	2/46	90/18670	0.0207312	0.139508	0.102207	ADM/NOG	2
GO:0010717	regulation of epithelial to mesenchymal transition	2/46	90/18670	0.0207312	0.139508	0.102207	SMAD7/NOG	2
GO:0033002	muscle cell proliferation	3/46	239/18670	0.0209907	0.139508	0.102207	TGFBR3/NOG/MMP9	3
GO:0030510	regulation of BMP signaling pathway	2/46	91/18670	0.0211642	0.139508	0.102207	SMAD7/NOG	2
GO:0060606	tube closure	2/46	91/18670	0.0211642	0.139508	0.102207	ADM/NOG	2
GO:0090092	regulation of transmembrane receptor protein serine/threonine kinase signaling pathway	3/46	241/18670	0.0214514	0.139508	0.102207	SMAD7/TGFBR3/NOG	3
GO:0045621	positive regulation of lymphocyte differentiation	2/46	94/18670	0.0224859	0.139508	0.102207	IL4R/VNN1	2
GO:0002702	positive regulation of production of molecular mediator of immune response	2/46	95/18670	0.0229339	0.139508	0.102207	TBX21/IL4R	2
GO:0050810	regulation of steroid biosynthetic process	2/46	95/18670	0.0229339	0.139508	0.102207	AKR1C3/ADM	2
GO:0002474	antigen processing and presentation of peptide antigen via MHC class I	2/46	96/18670	0.0233856	0.139508	0.102207	NCF4/FCGR1B	2
GO:0008016	regulation of heart contraction	3/46	251/18670	0.0238386	0.139508	0.102207	SMAD7/ADM/DSC2	3
GO:0001657	ureteric bud development	2/46	97/18670	0.023841	0.139508	0.102207	SMAD7/NOG	2
GO:0006942	regulation of striated muscle contraction	2/46	97/18670	0.023841	0.139508	0.102207	SMAD7/DSC2	2
GO:0014020	primary neural tube formation	2/46	97/18670	0.023841	0.139508	0.102207	ADM/NOG	2
GO:0120162	positive regulation of cold-induced thermogenesis	2/46	97/18670	0.023841	0.139508	0.102207	IL4R/ACSL1	2
GO:0072163	mesonephric epithelium development	2/46	98/18670	0.0243	0.139508	0.102207	SMAD7/NOG	2
GO:0072164	mesonephric tubule development	2/46	98/18670	0.0243	0.139508	0.102207	SMAD7/NOG	2
GO:2001243	negative regulation of intrinsic apoptotic signaling pathway	2/46	98/18670	0.0243	0.139508	0.102207	VNN1/MMP9	2
GO:0001840	neural plate development	1/46	10/18670	0.0243729	0.139508	0.102207	NOG	1
GO:0002713	negative regulation of B cell mediated immunity	1/46	10/18670	0.0243729	0.139508	0.102207	CR1	1
GO:0002890	negative regulation of immunoglobulin mediated immune response	1/46	10/18670	0.0243729	0.139508	0.102207	CR1	1
GO:0003149	membranous septum morphogenesis	1/46	10/18670	0.0243729	0.139508	0.102207	NOG	1
GO:0006930	substrate-dependent cell migration, cell extension	1/46	10/18670	0.0243729	0.139508	0.102207	P2RY12	1
GO:0010944	negative regulation of transcription by competitive promoter binding	1/46	10/18670	0.0243729	0.139508	0.102207	SMAD7	1
GO:0016102	diterpenoid biosynthetic process	1/46	10/18670	0.0243729	0.139508	0.102207	AKR1C3	1
GO:0030647	aminoglycoside antibiotic metabolic process	1/46	10/18670	0.0243729	0.139508	0.102207	AKR1C3	1
GO:0032070	regulation of deoxyribonuclease activity	1/46	10/18670	0.0243729	0.139508	0.102207	GZMA	1
GO:0044539	long-chain fatty acid import	1/46	10/18670	0.0243729	0.139508	0.102207	ACSL1	1
GO:0045625	regulation of T-helper 1 cell differentiation	1/46	10/18670	0.0243729	0.139508	0.102207	IL4R	1
GO:0048304	positive regulation of isotype switching to IgG isotypes	1/46	10/18670	0.0243729	0.139508	0.102207	TBX21	1
GO:0048570	notochord morphogenesis	1/46	10/18670	0.0243729	0.139508	0.102207	NOG	1
GO:0060513	prostatic bud formation	1/46	10/18670	0.0243729	0.139508	0.102207	NOG	1
GO:0072531	pyrimidine-containing compound transmembrane transport	1/46	10/18670	0.0243729	0.139508	0.102207	AQP9	1
GO:1900122	positive regulation of receptor binding	1/46	10/18670	0.0243729	0.139508	0.102207	MMP9	1
GO:1901748	leukotriene D4 metabolic process	1/46	10/18670	0.0243729	0.139508	0.102207	GGTA1P	1
GO:1901750	leukotriene D4 biosynthetic process	1/46	10/18670	0.0243729	0.139508	0.102207	GGTA1P	1
GO:2001214	positive regulation of vasculogenesis	1/46	10/18670	0.0243729	0.139508	0.102207	ADM	1
GO:0022409	positive regulation of cell-cell adhesion	3/46	255/18670	0.0248324	0.139508	0.102207	SMAD7/IL4R/VNN1	3
GO:0052547	regulation of peptidase activity	4/46	452/18670	0.0248534	0.139508	0.102207	SLPI/CR1/PI3/MMP9	4
GO:0055024	regulation of cardiac muscle tissue development	2/46	100/18670	0.025229	0.139508	0.102207	TGFBR3/NOG	2
GO:0060840	artery development	2/46	100/18670	0.025229	0.139508	0.102207	SMAD7/NOG	2
GO:0002027	regulation of heart rate	2/46	101/18670	0.0256988	0.139508	0.102207	ADM/DSC2	2
GO:0003007	heart morphogenesis	3/46	259/18670	0.0258484	0.139508	0.102207	SMAD7/TGFBR3/NOG	3
GO:0002697	regulation of immune effector process	4/46	458/18670	0.0259275	0.139508	0.102207	SMAD7/TBX21/IL4R/CR1	4
GO:0001823	mesonephros development	2/46	102/18670	0.0261723	0.139508	0.102207	SMAD7/NOG	2
GO:0002367	cytokine production involved in immune response	2/46	102/18670	0.0261723	0.139508	0.102207	SMAD7/TBX21	2
GO:0015837	amine transport	2/46	102/18670	0.0261723	0.139508	0.102207	P2RY12/AQP9	2
GO:0032091	negative regulation of protein binding	2/46	103/18670	0.0266493	0.139508	0.102207	SLPI/NOG	2
GO:0002923	regulation of humoral immune response mediated by circulating immunoglobulin	1/46	11/18670	0.026778	0.139508	0.102207	CR1	1
GO:0005984	disaccharide metabolic process	1/46	11/18670	0.026778	0.139508	0.102207	MGAM	1
GO:0015791	polyol transport	1/46	11/18670	0.026778	0.139508	0.102207	AQP9	1
GO:0019371	cyclooxygenase pathway	1/46	11/18670	0.026778	0.139508	0.102207	AKR1C3	1
GO:0032351	negative regulation of hormone metabolic process	1/46	11/18670	0.026778	0.139508	0.102207	AKR1C3	1
GO:0033089	positive regulation of T cell differentiation in thymus	1/46	11/18670	0.026778	0.139508	0.102207	VNN1	1
GO:0045628	regulation of T-helper 2 cell differentiation	1/46	11/18670	0.026778	0.139508	0.102207	IL4R	1
GO:0046689	response to mercury ion	1/46	11/18670	0.026778	0.139508	0.102207	AQP9	1
GO:0046886	positive regulation of hormone biosynthetic process	1/46	11/18670	0.026778	0.139508	0.102207	ADM	1
GO:0060272	embryonic skeletal joint morphogenesis	1/46	11/18670	0.026778	0.139508	0.102207	NOG	1
GO:0090193	positive regulation of glomerulus development	1/46	11/18670	0.026778	0.139508	0.102207	NOG	1
GO:1900003	regulation of serine-type endopeptidase activity	1/46	11/18670	0.026778	0.139508	0.102207	CR1	1
GO:1902571	regulation of serine-type peptidase activity	1/46	11/18670	0.026778	0.139508	0.102207	CR1	1
GO:1903977	positive regulation of glial cell migration	1/46	11/18670	0.026778	0.139508	0.102207	P2RY12	1
GO:2000551	regulation of T-helper 2 cell cytokine production	1/46	11/18670	0.026778	0.139508	0.102207	TBX21	1
GO:0002683	negative regulation of immune system process	4/46	463/18670	0.0268439	0.139508	0.102207	SMAD7/TBX21/IL4R/CR1	4
GO:0008544	epidermis development	4/46	464/18670	0.0270295	0.139953	0.102533	AKR1C3/DSC2/KRT23/PI3	4
GO:0030593	neutrophil chemotaxis	2/46	104/18670	0.0271298	0.139954	0.102534	S100A12/PF4V1	2
GO:0001841	neural tube formation	2/46	105/18670	0.0276139	0.141407	0.103599	ADM/NOG	2
GO:0055017	cardiac muscle tissue growth	2/46	105/18670	0.0276139	0.141407	0.103599	TGFBR3/NOG	2
GO:0031668	cellular response to extracellular stimulus	3/46	268/18670	0.0282159	0.143963	0.105471	P2RY12/AKR1C3/DSC2	3
GO:0001909	leukocyte mediated cytotoxicity	2/46	107/18670	0.0285925	0.144134	0.105596	GZMB/PRF1	2
GO:0051341	regulation of oxidoreductase activity	2/46	107/18670	0.0285925	0.144134	0.105596	GZMA/HP	2
GO:0002921	negative regulation of humoral immune response	1/46	12/18670	0.0291772	0.144134	0.105596	CR1	1
GO:0006068	ethanol catabolic process	1/46	12/18670	0.0291772	0.144134	0.105596	SULT1B1	1
GO:0019755	one-carbon compound transport	1/46	12/18670	0.0291772	0.144134	0.105596	AQP9	1
GO:0048302	regulation of isotype switching to IgG isotypes	1/46	12/18670	0.0291772	0.144134	0.105596	TBX21	1
GO:0051549	positive regulation of keratinocyte migration	1/46	12/18670	0.0291772	0.144134	0.105596	MMP9	1
GO:0060670	branching involved in labyrinthine layer morphogenesis	1/46	12/18670	0.0291772	0.144134	0.105596	ADM	1
GO:0072540	T-helper 17 cell lineage commitment	1/46	12/18670	0.0291772	0.144134	0.105596	TBX21	1
GO:0001676	long-chain fatty acid metabolic process	2/46	109/18670	0.0295849	0.144417	0.105803	AKR1C3/ACSL1	2
GO:0033559	unsaturated fatty acid metabolic process	2/46	110/18670	0.0300862	0.144417	0.105803	AKR1C3/ACSL1	2
GO:0001822	kidney development	3/46	278/18670	0.0309781	0.144417	0.105803	SMAD7/NOG/MMP9	3
GO:0060485	mesenchyme development	3/46	278/18670	0.0309781	0.144417	0.105803	SMAD7/TGFBR3/NOG	3
GO:0060419	heart growth	2/46	112/18670	0.031099	0.144417	0.105803	TGFBR3/NOG	2
GO:0050727	regulation of inflammatory response	4/46	485/18670	0.0311074	0.144417	0.105803	S100A12/CR1/MMP9/IL1R2	4
GO:0060047	heart contraction	3/46	280/18670	0.0315472	0.144417	0.105803	SMAD7/ADM/DSC2	3
GO:0001973	adenosine receptor signaling pathway	1/46	13/18670	0.0315707	0.144417	0.105803	P2RY12	1
GO:0002430	complement receptor mediated signaling pathway	1/46	13/18670	0.0315707	0.144417	0.105803	CR1	1
GO:0002829	negative regulation of type 2 immune response	1/46	13/18670	0.0315707	0.144417	0.105803	TBX21	1
GO:0010454	negative regulation of cell fate commitment	1/46	13/18670	0.0315707	0.144417	0.105803	TBX21	1
GO:0030656	regulation of vitamin metabolic process	1/46	13/18670	0.0315707	0.144417	0.105803	AKR1C3	1
GO:0033623	regulation of integrin activation	1/46	13/18670	0.0315707	0.144417	0.105803	P2RY12	1
GO:0035589	G protein-coupled purinergic nucleotide receptor signaling pathway	1/46	13/18670	0.0315707	0.144417	0.105803	P2RY12	1
GO:0035745	T-helper 2 cell cytokine production	1/46	13/18670	0.0315707	0.144417	0.105803	TBX21	1
GO:0036109	alpha-linolenic acid metabolic process	1/46	13/18670	0.0315707	0.144417	0.105803	ACSL1	1
GO:0042178	xenobiotic catabolic process	1/46	13/18670	0.0315707	0.144417	0.105803	ACSL1	1
GO:0043116	negative regulation of vascular permeability	1/46	13/18670	0.0315707	0.144417	0.105803	ADM	1
GO:0048291	isotype switching to IgG isotypes	1/46	13/18670	0.0315707	0.144417	0.105803	TBX21	1
GO:0060347	heart trabecula formation	1/46	13/18670	0.0315707	0.144417	0.105803	TGFBR3	1
GO:0060601	lateral sprouting from an epithelium	1/46	13/18670	0.0315707	0.144417	0.105803	NOG	1
GO:0060712	spongiotrophoblast layer development	1/46	13/18670	0.0315707	0.144417	0.105803	ADM	1
GO:0046620	regulation of organ growth	2/46	113/18670	0.0316105	0.144417	0.105803	TGFBR3/NOG	2
GO:0006690	icosanoid metabolic process	2/46	114/18670	0.0321254	0.146291	0.107176	AKR1C3/GGTA1P	2
GO:0072593	reactive oxygen species metabolic process	3/46	284/18670	0.0327018	0.1481	0.108502	AKR1C3/NCF4/HP	3
GO:0002440	production of molecular mediator of immune response	3/46	286/18670	0.0332874	0.1481	0.108502	SMAD7/TBX21/IL4R	3
GO:0010822	positive regulation of mitochondrion organization	2/46	117/18670	0.0336897	0.1481	0.108502	GZMB/MMP9	2
GO:0001771	immunological synapse formation	1/46	14/18670	0.0339585	0.1481	0.108502	PRF1	1
GO:0042574	retinal metabolic process	1/46	14/18670	0.0339585	0.1481	0.108502	AKR1C3	1
GO:0045064	T-helper 2 cell differentiation	1/46	14/18670	0.0339585	0.1481	0.108502	IL4R	1
GO:0051547	regulation of keratinocyte migration	1/46	14/18670	0.0339585	0.1481	0.108502	MMP9	1
GO:0051712	positive regulation of killing of cells of other organism	1/46	14/18670	0.0339585	0.1481	0.108502	PRF1	1
GO:0072498	embryonic skeletal joint development	1/46	14/18670	0.0339585	0.1481	0.108502	NOG	1
GO:0086069	bundle of His cell to Purkinje myocyte communication	1/46	14/18670	0.0339585	0.1481	0.108502	DSC2	1
GO:1900121	negative regulation of receptor binding	1/46	14/18670	0.0339585	0.1481	0.108502	NOG	1
GO:1901213	regulation of transcription from RNA polymerase II promoter involved in heart development	1/46	14/18670	0.0339585	0.1481	0.108502	NOG	1
GO:2001212	regulation of vasculogenesis	1/46	14/18670	0.0339585	0.1481	0.108502	ADM	1
GO:0050900	leukocyte migration	4/46	499/18670	0.0340188	0.1481	0.108502	S100A12/TBX21/P2RY12/PF4V1	4
GO:0007162	negative regulation of cell adhesion	3/46	289/18670	0.0341761	0.1481	0.108502	SMAD7/TBX21/IL4R	3
GO:1990266	neutrophil migration	2/46	118/18670	0.0342177	0.1481	0.108502	S100A12/PF4V1	2
GO:0003015	heart process	3/46	290/18670	0.0344751	0.148638	0.108896	SMAD7/ADM/DSC2	3
GO:0009410	response to xenobiotic stimulus	3/46	292/18670	0.0350772	0.148638	0.108896	S100A12/SULT1B1/ACSL1	3
GO:0090287	regulation of cellular response to growth factor stimulus	3/46	292/18670	0.0350772	0.148638	0.108896	SMAD7/TGFBR3/NOG	3
GO:0003014	renal system process	2/46	120/18670	0.0352835	0.148638	0.108896	AKR1C3/ADM	2
GO:0017015	regulation of transforming growth factor beta receptor signaling pathway	2/46	120/18670	0.0352835	0.148638	0.108896	SMAD7/TGFBR3	2
GO:0072001	renal system development	3/46	293/18670	0.0353803	0.148638	0.108896	SMAD7/NOG/MMP9	3
GO:0001704	formation of primary germ layer	2/46	121/18670	0.0358212	0.148638	0.108896	NOG/MMP9	2
GO:0001818	negative regulation of cytokine production	3/46	296/18670	0.0362978	0.148638	0.108896	SMAD7/TBX21/IL1R2	3
GO:0009812	flavonoid metabolic process	1/46	15/18670	0.0363404	0.148638	0.108896	SULT1B1	1
GO:0032352	positive regulation of hormone metabolic process	1/46	15/18670	0.0363404	0.148638	0.108896	ADM	1
GO:0033008	positive regulation of mast cell activation involved in immune response	1/46	15/18670	0.0363404	0.148638	0.108896	IL4R	1
GO:0033604	negative regulation of catecholamine secretion	1/46	15/18670	0.0363404	0.148638	0.108896	P2RY12	1
GO:0034616	response to laminar fluid shear stress	1/46	15/18670	0.0363404	0.148638	0.108896	SMAD7	1
GO:0043306	positive regulation of mast cell degranulation	1/46	15/18670	0.0363404	0.148638	0.108896	IL4R	1
GO:0048712	negative regulation of astrocyte differentiation	1/46	15/18670	0.0363404	0.148638	0.108896	NOG	1
GO:0090192	regulation of glomerulus development	1/46	15/18670	0.0363404	0.148638	0.108896	NOG	1
GO:0090197	positive regulation of chemokine secretion	1/46	15/18670	0.0363404	0.148638	0.108896	IL4R	1
GO:1900029	positive regulation of ruffle assembly	1/46	15/18670	0.0363404	0.148638	0.108896	P2RY12	1
GO:1903844	regulation of cellular response to transforming growth factor beta stimulus	2/46	122/18670	0.0363621	0.148638	0.108896	SMAD7/TGFBR3	2
GO:1903522	regulation of blood circulation	3/46	297/18670	0.0366063	0.1492	0.109308	SMAD7/ADM/DSC2	3
GO:0071621	granulocyte chemotaxis	2/46	123/18670	0.0369061	0.149933	0.109845	S100A12/PF4V1	2
GO:0001838	embryonic epithelial tube formation	2/46	124/18670	0.0374534	0.149933	0.109845	ADM/NOG	2
GO:0008637	apoptotic mitochondrial changes	2/46	124/18670	0.0374534	0.149933	0.109845	GZMB/MMP9	2
GO:0014013	regulation of gliogenesis	2/46	124/18670	0.0374534	0.149933	0.109845	P2RY12/NOG	2
GO:0019218	regulation of steroid metabolic process	2/46	124/18670	0.0374534	0.149933	0.109845	AKR1C3/ADM	2
GO:0051101	regulation of DNA binding	2/46	124/18670	0.0374534	0.149933	0.109845	GZMA/MMP9	2
GO:0002295	T-helper cell lineage commitment	1/46	16/18670	0.0387166	0.149933	0.109845	TBX21	1
GO:0002830	positive regulation of type 2 immune response	1/46	16/18670	0.0387166	0.149933	0.109845	IL4R	1
GO:0006957	complement activation, alternative pathway	1/46	16/18670	0.0387166	0.149933	0.109845	CR1	1
GO:0014061	regulation of norepinephrine secretion	1/46	16/18670	0.0387166	0.149933	0.109845	P2RY12	1
GO:0016114	terpenoid biosynthetic process	1/46	16/18670	0.0387166	0.149933	0.109845	AKR1C3	1
GO:0032354	response to follicle-stimulating hormone	1/46	16/18670	0.0387166	0.149933	0.109845	TGFBR3	1
GO:0048385	regulation of retinoic acid receptor signaling pathway	1/46	16/18670	0.0387166	0.149933	0.109845	AKR1C3	1
GO:0050711	negative regulation of interleukin-1 secretion	1/46	16/18670	0.0387166	0.149933	0.109845	IL1R2	1
GO:0051444	negative regulation of ubiquitin-protein transferase activity	1/46	16/18670	0.0387166	0.149933	0.109845	SMAD7	1
GO:0051923	sulfation	1/46	16/18670	0.0387166	0.149933	0.109845	SULT1B1	1
GO:0060572	morphogenesis of an epithelial bud	1/46	16/18670	0.0387166	0.149933	0.109845	NOG	1
GO:0070293	renal absorption	1/46	16/18670	0.0387166	0.149933	0.109845	AKR1C3	1
GO:0034754	cellular hormone metabolic process	2/46	129/18670	0.0402363	0.153582	0.112518	AKR1C3/ADM	2
GO:0002031	G protein-coupled receptor internalization	1/46	17/18670	0.0410871	0.153582	0.112518	ADM	1
GO:0002418	immune response to tumor cell	1/46	17/18670	0.0410871	0.153582	0.112518	PRF1	1
GO:0003198	epithelial to mesenchymal transition involved in endocardial cushion formation	1/46	17/18670	0.0410871	0.153582	0.112518	NOG	1
GO:0007342	fusion of sperm to egg plasma membrane involved in single fertilization	1/46	17/18670	0.0410871	0.153582	0.112518	FOLR3	1
GO:0036149	phosphatidylinositol acyl-chain remodeling	1/46	17/18670	0.0410871	0.153582	0.112518	PLBD1	1
GO:0043373	CD4-positive, alpha-beta T cell lineage commitment	1/46	17/18670	0.0410871	0.153582	0.112518	TBX21	1
GO:0043651	linoleic acid metabolic process	1/46	17/18670	0.0410871	0.153582	0.112518	ACSL1	1
GO:0048243	norepinephrine secretion	1/46	17/18670	0.0410871	0.153582	0.112518	P2RY12	1
GO:0051709	regulation of killing of cells of other organism	1/46	17/18670	0.0410871	0.153582	0.112518	PRF1	1
GO:0090185	negative regulation of kidney development	1/46	17/18670	0.0410871	0.153582	0.112518	MMP9	1
GO:1903975	regulation of glial cell migration	1/46	17/18670	0.0410871	0.153582	0.112518	P2RY12	1
GO:2001267	regulation of cysteine-type endopeptidase activity involved in apoptotic signaling pathway	1/46	17/18670	0.0410871	0.153582	0.112518	MMP9	1
GO:0072175	epithelial tube formation	2/46	132/18670	0.0419428	0.156363	0.114555	ADM/NOG	2
GO:0002705	positive regulation of leukocyte mediated immunity	2/46	133/18670	0.0425176	0.157781	0.115595	TBX21/IL4R	2
GO:0006898	receptor-mediated endocytosis	3/46	316/18670	0.042727	0.157781	0.115595	ADM/FCGR1B/HP	3
GO:0006766	vitamin metabolic process	2/46	134/18670	0.0430955	0.157781	0.115595	AKR1C3/VNN1	2
GO:0046683	response to organophosphorus	2/46	134/18670	0.0430955	0.157781	0.115595	P2RY12/AQP9	2
GO:0034587	piRNA metabolic process	1/46	18/18670	0.0434519	0.157781	0.115595	TDRD9	1
GO:0060977	coronary vasculature morphogenesis	1/46	18/18670	0.0434519	0.157781	0.115595	TGFBR3	1
GO:0071318	cellular response to ATP	1/46	18/18670	0.0434519	0.157781	0.115595	P2RY12	1
GO:0072079	nephron tubule formation	1/46	18/18670	0.0434519	0.157781	0.115595	NOG	1
GO:0090190	positive regulation of branching involved in ureteric bud morphogenesis	1/46	18/18670	0.0434519	0.157781	0.115595	NOG	1
GO:0090196	regulation of chemokine secretion	1/46	18/18670	0.0434519	0.157781	0.115595	IL4R	1
GO:0060048	cardiac muscle contraction	2/46	137/18670	0.0448467	0.159045	0.11652	SMAD7/DSC2	2
GO:0002363	alpha-beta T cell lineage commitment	1/46	19/18670	0.045811	0.159045	0.11652	TBX21	1
GO:0002544	chronic inflammatory response	1/46	19/18670	0.045811	0.159045	0.11652	VNN1	1
GO:0006833	water transport	1/46	19/18670	0.045811	0.159045	0.11652	AQP9	1
GO:0021533	cell differentiation in hindbrain	1/46	19/18670	0.045811	0.159045	0.11652	NOG	1
GO:0035338	long-chain fatty-acyl-CoA biosynthetic process	1/46	19/18670	0.045811	0.159045	0.11652	ACSL1	1
GO:0045063	T-helper 1 cell differentiation	1/46	19/18670	0.045811	0.159045	0.11652	IL4R	1
GO:0051546	keratinocyte migration	1/46	19/18670	0.045811	0.159045	0.11652	MMP9	1
GO:0098911	regulation of ventricular cardiac muscle cell action potential	1/46	19/18670	0.045811	0.159045	0.11652	DSC2	1
GO:1901741	positive regulation of myoblast fusion	1/46	19/18670	0.045811	0.159045	0.11652	IL4R	1
GO:1902176	negative regulation of oxidative stress-induced intrinsic apoptotic signaling pathway	1/46	19/18670	0.045811	0.159045	0.11652	VNN1	1
GO:1902644	tertiary alcohol metabolic process	1/46	19/18670	0.045811	0.159045	0.11652	AKR1C3	1
GO:2000696	regulation of epithelial cell differentiation involved in kidney development	1/46	19/18670	0.045811	0.159045	0.11652	MMP9	1
GO:0033865	nucleoside bisphosphate metabolic process	2/46	140/18670	0.0466241	0.159045	0.11652	SULT1B1/ACSL1	2
GO:0033875	ribonucleoside bisphosphate metabolic process	2/46	140/18670	0.0466241	0.159045	0.11652	SULT1B1/ACSL1	2
GO:0034032	purine nucleoside bisphosphate metabolic process	2/46	140/18670	0.0466241	0.159045	0.11652	SULT1B1/ACSL1	2
GO:0042737	drug catabolic process	2/46	140/18670	0.0466241	0.159045	0.11652	SULT1B1/HP	2
GO:0072073	kidney epithelium development	2/46	140/18670	0.0466241	0.159045	0.11652	SMAD7/NOG	2
GO:0097530	granulocyte migration	2/46	141/18670	0.0472223	0.159045	0.11652	S100A12/PF4V1	2
GO:0001655	urogenital system development	3/46	330/18670	0.0475473	0.159045	0.11652	SMAD7/NOG/MMP9	3
GO:0032496	response to lipopolysaccharide	3/46	330/18670	0.0475473	0.159045	0.11652	ADM/SLPI/PF4V1	3
GO:0008202	steroid metabolic process	3/46	331/18670	0.0479015	0.159045	0.11652	AKR1C3/SULT1B1/ADM	3
GO:0007620	copulation	1/46	20/18670	0.0481643	0.159045	0.11652	PI3	1
GO:0016137	glycoside metabolic process	1/46	20/18670	0.0481643	0.159045	0.11652	AKR1C3	1
GO:0019370	leukotriene biosynthetic process	1/46	20/18670	0.0481643	0.159045	0.11652	GGTA1P	1
GO:0030903	notochord development	1/46	20/18670	0.0481643	0.159045	0.11652	NOG	1
GO:0033005	positive regulation of mast cell activation	1/46	20/18670	0.0481643	0.159045	0.11652	IL4R	1
GO:0033630	positive regulation of cell adhesion mediated by integrin	1/46	20/18670	0.0481643	0.159045	0.11652	P2RY12	1
GO:0042474	middle ear morphogenesis	1/46	20/18670	0.0481643	0.159045	0.11652	NOG	1
GO:0043046	DNA methylation involved in gamete generation	1/46	20/18670	0.0481643	0.159045	0.11652	TDRD9	1
GO:0043369	CD4-positive or CD8-positive, alpha-beta T cell lineage commitment	1/46	20/18670	0.0481643	0.159045	0.11652	TBX21	1
GO:0060216	definitive hemopoiesis	1/46	20/18670	0.0481643	0.159045	0.11652	TGFBR3	1
GO:0090195	chemokine secretion	1/46	20/18670	0.0481643	0.159045	0.11652	IL4R	1
GO:1905523	positive regulation of macrophage migration	1/46	20/18670	0.0481643	0.159045	0.11652	P2RY12	1
GO:0106106	cold-induced thermogenesis	2/46	143/18670	0.0484272	0.159045	0.11652	IL4R/ACSL1	2
GO:0120161	regulation of cold-induced thermogenesis	2/46	143/18670	0.0484272	0.159045	0.11652	IL4R/ACSL1	2
GO:0015849	organic acid transport	3/46	333/18670	0.048614	0.159045	0.11652	AQP9/ACSL1/FOLR3	3
GO:0046942	carboxylic acid transport	3/46	333/18670	0.048614	0.159045	0.11652	AQP9/ACSL1/FOLR3	3
GO:0051251	positive regulation of lymphocyte activation	3/46	334/18670	0.0489722	0.159045	0.11652	TBX21/IL4R/VNN1	3
GO:1902107	positive regulation of leukocyte differentiation	2/46	144/18670	0.0490339	0.159045	0.11652	IL4R/VNN1	2
GO:0045834	positive regulation of lipid metabolic process	2/46	146/18670	0.0502556	0.159045	0.11652	P2RY12/ADM	2
GO:0051384	response to glucocorticoid	2/46	146/18670	0.0502556	0.159045	0.11652	ADM/ANXA3	2
GO:0002029	desensitization of G protein-coupled receptor signaling pathway	1/46	21/18670	0.050512	0.159045	0.11652	ADM	1
GO:0006067	ethanol metabolic process	1/46	21/18670	0.050512	0.159045	0.11652	SULT1B1	1
GO:0010310	regulation of hydrogen peroxide metabolic process	1/46	21/18670	0.050512	0.159045	0.11652	HP	1
GO:0010801	negative regulation of peptidyl-threonine phosphorylation	1/46	21/18670	0.050512	0.159045	0.11652	SMAD7	1
GO:0010893	positive regulation of steroid biosynthetic process	1/46	21/18670	0.050512	0.159045	0.11652	ADM	1
GO:0015874	norepinephrine transport	1/46	21/18670	0.050512	0.159045	0.11652	P2RY12	1
GO:0022401	negative adaptation of signaling pathway	1/46	21/18670	0.050512	0.159045	0.11652	ADM	1
GO:0030728	ovulation	1/46	21/18670	0.050512	0.159045	0.11652	IL4R	1
GO:0035590	purinergic nucleotide receptor signaling pathway	1/46	21/18670	0.050512	0.159045	0.11652	P2RY12	1
GO:0035743	CD4-positive, alpha-beta T cell cytokine production	1/46	21/18670	0.050512	0.159045	0.11652	TBX21	1
GO:0042403	thyroid hormone metabolic process	1/46	21/18670	0.050512	0.159045	0.11652	SULT1B1	1
GO:0045026	plasma membrane fusion	1/46	21/18670	0.050512	0.159045	0.11652	FOLR3	1
GO:0060044	negative regulation of cardiac muscle cell proliferation	1/46	21/18670	0.050512	0.159045	0.11652	NOG	1
GO:0060713	labyrinthine layer morphogenesis	1/46	21/18670	0.050512	0.159045	0.11652	ADM	1
GO:0061213	positive regulation of mesonephros development	1/46	21/18670	0.050512	0.159045	0.11652	NOG	1
GO:1900016	negative regulation of cytokine production involved in inflammatory response	1/46	21/18670	0.050512	0.159045	0.11652	IL1R2	1
GO:1901739	regulation of myoblast fusion	1/46	21/18670	0.050512	0.159045	0.11652	IL4R	1
GO:0035148	tube formation	2/46	148/18670	0.0514884	0.16063	0.117682	ADM/NOG	2
GO:0009267	cellular response to starvation	2/46	149/18670	0.0521089	0.16063	0.117682	AKR1C3/DSC2	2
GO:0014074	response to purine-containing compound	2/46	149/18670	0.0521089	0.16063	0.117682	P2RY12/AQP9	2
GO:0001101	response to acid chemical	3/46	343/18670	0.0522549	0.16063	0.117682	AKR1C3/TGFBR3/ACSL1	3
GO:0002237	response to molecule of bacterial origin	3/46	343/18670	0.0522549	0.16063	0.117682	ADM/SLPI/PF4V1	3
GO:0016331	morphogenesis of embryonic epithelium	2/46	150/18670	0.052732	0.16063	0.117682	ADM/NOG	2
GO:0021801	cerebral cortex radial glia guided migration	1/46	22/18670	0.052854	0.16063	0.117682	P2RY12	1
GO:0022030	telencephalon glial cell migration	1/46	22/18670	0.052854	0.16063	0.117682	P2RY12	1
GO:0023058	adaptation of signaling pathway	1/46	22/18670	0.052854	0.16063	0.117682	ADM	1
GO:0032069	regulation of nuclease activity	1/46	22/18670	0.052854	0.16063	0.117682	GZMA	1
GO:0033622	integrin activation	1/46	22/18670	0.052854	0.16063	0.117682	P2RY12	1
GO:0035809	regulation of urine volume	1/46	22/18670	0.052854	0.16063	0.117682	ADM	1
GO:0045624	positive regulation of T-helper cell differentiation	1/46	22/18670	0.052854	0.16063	0.117682	IL4R	1
GO:0051195	negative regulation of cofactor metabolic process	1/46	22/18670	0.052854	0.16063	0.117682	HP	1
GO:0071379	cellular response to prostaglandin stimulus	1/46	22/18670	0.052854	0.16063	0.117682	AKR1C3	1
GO:0090189	regulation of branching involved in ureteric bud morphogenesis	1/46	22/18670	0.052854	0.16063	0.117682	NOG	1
GO:0016202	regulation of striated muscle tissue development	2/46	152/18670	0.0539865	0.163648	0.119892	TGFBR3/NOG	2
GO:0007178	transmembrane receptor protein serine/threonine kinase signaling pathway	3/46	349/18670	0.0545017	0.163648	0.119892	SMAD7/TGFBR3/NOG	3
GO:0030168	platelet activation	2/46	153/18670	0.0546177	0.163648	0.119892	P2RY12/PF4V1	2
GO:0002347	response to tumor cell	1/46	23/18670	0.0551904	0.163648	0.119892	PRF1	1
GO:0009251	glucan catabolic process	1/46	23/18670	0.0551904	0.163648	0.119892	MGAM	1
GO:0010528	regulation of transposition	1/46	23/18670	0.0551904	0.163648	0.119892	TDRD9	1
GO:0010529	negative regulation of transposition	1/46	23/18670	0.0551904	0.163648	0.119892	TDRD9	1
GO:0032703	negative regulation of interleukin-2 production	1/46	23/18670	0.0551904	0.163648	0.119892	TBX21	1
GO:0034123	positive regulation of toll-like receptor signaling pathway	1/46	23/18670	0.0551904	0.163648	0.119892	TLR5	1
GO:0034695	response to prostaglandin E	1/46	23/18670	0.0551904	0.163648	0.119892	TGFBR3	1
GO:0072337	modified amino acid transport	1/46	23/18670	0.0551904	0.163648	0.119892	FOLR3	1
GO:1990845	adaptive thermogenesis	2/46	154/18670	0.0552515	0.163648	0.119892	IL4R/ACSL1	2
GO:1901861	regulation of muscle tissue development	2/46	155/18670	0.055888	0.165183	0.121017	TGFBR3/NOG	2
GO:0048634	regulation of muscle organ development	2/46	156/18670	0.0565271	0.165803	0.121472	TGFBR3/NOG	2
GO:0003272	endocardial cushion formation	1/46	24/18670	0.0575212	0.165803	0.121472	NOG	1
GO:0007141	male meiosis I	1/46	24/18670	0.0575212	0.165803	0.121472	TDRD9	1
GO:0032925	regulation of activin receptor signaling pathway	1/46	24/18670	0.0575212	0.165803	0.121472	SMAD7	1
GO:0033081	regulation of T cell differentiation in thymus	1/46	24/18670	0.0575212	0.165803	0.121472	VNN1	1
GO:0034629	cellular protein-containing complex localization	1/46	24/18670	0.0575212	0.165803	0.121472	SMAD7	1
GO:0035588	G protein-coupled purinergic receptor signaling pathway	1/46	24/18670	0.0575212	0.165803	0.121472	P2RY12	1
GO:0042832	defense response to protozoan	1/46	24/18670	0.0575212	0.165803	0.121472	IL4R	1
GO:0043302	positive regulation of leukocyte degranulation	1/46	24/18670	0.0575212	0.165803	0.121472	IL4R	1
GO:0050427	3'-phosphoadenosine 5'-phosphosulfate metabolic process	1/46	24/18670	0.0575212	0.165803	0.121472	SULT1B1	1
GO:0060343	trabecula formation	1/46	24/18670	0.0575212	0.165803	0.121472	TGFBR3	1
GO:0062009	secondary palate development	1/46	24/18670	0.0575212	0.165803	0.121472	TGFBR3	1
GO:0021915	neural tube development	2/46	160/18670	0.0591092	0.169363	0.124079	ADM/NOG	2
GO:0001562	response to protozoan	1/46	25/18670	0.0598463	0.169363	0.124079	IL4R	1
GO:0034035	purine ribonucleoside bisphosphate metabolic process	1/46	25/18670	0.0598463	0.169363	0.124079	SULT1B1	1
GO:0035336	long-chain fatty-acyl-CoA metabolic process	1/46	25/18670	0.0598463	0.169363	0.124079	ACSL1	1
GO:0044247	cellular polysaccharide catabolic process	1/46	25/18670	0.0598463	0.169363	0.124079	MGAM	1
GO:0045830	positive regulation of isotype switching	1/46	25/18670	0.0598463	0.169363	0.124079	TBX21	1
GO:0060571	morphogenesis of an epithelial fold	1/46	25/18670	0.0598463	0.169363	0.124079	NOG	1
GO:0061217	regulation of mesonephros development	1/46	25/18670	0.0598463	0.169363	0.124079	NOG	1
GO:2000353	positive regulation of endothelial cell apoptotic process	1/46	25/18670	0.0598463	0.169363	0.124079	AKR1C3	1
GO:0010038	response to metal ion	3/46	364/18670	0.0603204	0.170284	0.124755	AKR1C3/AQP9/MMP9	3
GO:0015718	monocarboxylic acid transport	2/46	162/18670	0.0604156	0.170284	0.124755	AQP9/ACSL1	2
GO:0002360	T cell lineage commitment	1/46	26/18670	0.0621658	0.171754	0.125832	TBX21	1
GO:0006700	C21-steroid hormone biosynthetic process	1/46	26/18670	0.0621658	0.171754	0.125832	ADM	1
GO:0010460	positive regulation of heart rate	1/46	26/18670	0.0621658	0.171754	0.125832	ADM	1
GO:0036152	phosphatidylethanolamine acyl-chain remodeling	1/46	26/18670	0.0621658	0.171754	0.125832	PLBD1	1
GO:0042044	fluid transport	1/46	26/18670	0.0621658	0.171754	0.125832	AQP9	1
GO:0060037	pharyngeal system development	1/46	26/18670	0.0621658	0.171754	0.125832	NOG	1
GO:0060669	embryonic placenta morphogenesis	1/46	26/18670	0.0621658	0.171754	0.125832	ADM	1
GO:0060740	prostate gland epithelium morphogenesis	1/46	26/18670	0.0621658	0.171754	0.125832	NOG	1
GO:1900739	regulation of protein insertion into mitochondrial membrane involved in apoptotic signaling pathway	1/46	26/18670	0.0621658	0.171754	0.125832	GZMB	1
GO:1900740	positive regulation of protein insertion into mitochondrial membrane involved in apoptotic signaling pathway	1/46	26/18670	0.0621658	0.171754	0.125832	GZMB	1
GO:2001242	regulation of intrinsic apoptotic signaling pathway	2/46	165/18670	0.0623937	0.172044	0.126044	VNN1/MMP9	2
GO:0006790	sulfur compound metabolic process	3/46	372/18670	0.0635396	0.173685	0.127246	SULT1B1/GGTA1P/ACSL1	3
GO:0007156	homophilic cell adhesion via plasma membrane adhesion molecules	2/46	168/18670	0.064394	0.173685	0.127246	ANXA3/DSC2	2
GO:0034614	cellular response to reactive oxygen species	2/46	168/18670	0.064394	0.173685	0.127246	AKR1C3/MMP9	2
GO:0000272	polysaccharide catabolic process	1/46	27/18670	0.0644797	0.173685	0.127246	MGAM	1
GO:0002026	regulation of the force of heart contraction	1/46	27/18670	0.0644797	0.173685	0.127246	ADM	1
GO:0002825	regulation of T-helper 1 type immune response	1/46	27/18670	0.0644797	0.173685	0.127246	IL4R	1
GO:0015721	bile acid and bile salt transport	1/46	27/18670	0.0644797	0.173685	0.127246	AQP9	1
GO:0036151	phosphatidylcholine acyl-chain remodeling	1/46	27/18670	0.0644797	0.173685	0.127246	PLBD1	1
GO:0043032	positive regulation of macrophage activation	1/46	27/18670	0.0644797	0.173685	0.127246	IL4R	1
GO:0051953	negative regulation of amine transport	1/46	27/18670	0.0644797	0.173685	0.127246	P2RY12	1
GO:0060143	positive regulation of syncytium formation by plasma membrane fusion	1/46	27/18670	0.0644797	0.173685	0.127246	IL4R	1
GO:1902175	regulation of oxidative stress-induced intrinsic apoptotic signaling pathway	1/46	27/18670	0.0644797	0.173685	0.127246	VNN1	1
GO:0006937	regulation of muscle contraction	2/46	171/18670	0.0664159	0.175969	0.128919	SMAD7/DSC2	2
GO:0010634	positive regulation of epithelial cell migration	2/46	171/18670	0.0664159	0.175969	0.128919	ANXA3/MMP9	2
GO:0001516	prostaglandin biosynthetic process	1/46	28/18670	0.066788	0.175969	0.128919	AKR1C3	1
GO:0008045	motor neuron axon guidance	1/46	28/18670	0.066788	0.175969	0.128919	NOG	1
GO:0008209	androgen metabolic process	1/46	28/18670	0.066788	0.175969	0.128919	ADM	1
GO:0032196	transposition	1/46	28/18670	0.066788	0.175969	0.128919	TDRD9	1
GO:0033137	negative regulation of peptidyl-serine phosphorylation	1/46	28/18670	0.066788	0.175969	0.128919	SMAD7	1
GO:0034698	response to gonadotropin	1/46	28/18670	0.066788	0.175969	0.128919	TGFBR3	1
GO:0045686	negative regulation of glial cell differentiation	1/46	28/18670	0.066788	0.175969	0.128919	NOG	1
GO:0046457	prostanoid biosynthetic process	1/46	28/18670	0.066788	0.175969	0.128919	AKR1C3	1
GO:0060512	prostate gland morphogenesis	1/46	28/18670	0.066788	0.175969	0.128919	NOG	1
GO:0002696	positive regulation of leukocyte activation	3/46	380/18670	0.066838	0.175969	0.128919	TBX21/IL4R/VNN1	3
GO:0021543	pallium development	2/46	172/18670	0.0670946	0.176313	0.129171	P2RY12/ANXA3	2
GO:0030900	forebrain development	3/46	381/18670	0.0672558	0.176405	0.129239	P2RY12/ANXA3/NOG	3
GO:0001659	temperature homeostasis	2/46	173/18670	0.0677757	0.177041	0.129705	IL4R/ACSL1	2
GO:0010469	regulation of signaling receptor activity	2/46	173/18670	0.0677757	0.177041	0.129705	ANXA3/NOG	2
GO:0006941	striated muscle contraction	2/46	174/18670	0.0684591	0.177041	0.129705	SMAD7/DSC2	2
GO:0051271	negative regulation of cellular component movement	3/46	384/18670	0.0685166	0.177041	0.129705	SMAD7/TGFBR3/NOG	3
GO:0048545	response to steroid hormone	3/46	385/18670	0.0689392	0.177041	0.129705	AKR1C3/ADM/ANXA3	3
GO:0006929	substrate-dependent cell migration	1/46	29/18670	0.0690907	0.177041	0.129705	P2RY12	1
GO:0008299	isoprenoid biosynthetic process	1/46	29/18670	0.0690907	0.177041	0.129705	AKR1C3	1
GO:0021799	cerebral cortex radially oriented cell migration	1/46	29/18670	0.0690907	0.177041	0.129705	P2RY12	1
GO:0030511	positive regulation of transforming growth factor beta receptor signaling pathway	1/46	29/18670	0.0690907	0.177041	0.129705	TGFBR3	1
GO:0060142	regulation of syncytium formation by plasma membrane fusion	1/46	29/18670	0.0690907	0.177041	0.129705	IL4R	1
GO:1900027	regulation of ruffle assembly	1/46	29/18670	0.0690907	0.177041	0.129705	P2RY12	1
GO:1903846	positive regulation of cellular response to transforming growth factor beta stimulus	1/46	29/18670	0.0690907	0.177041	0.129705	TGFBR3	1
GO:0002478	antigen processing and presentation of exogenous peptide antigen	2/46	175/18670	0.0691448	0.177041	0.129705	NCF4/FCGR1B	2
GO:0051897	positive regulation of protein kinase B signaling	2/46	176/18670	0.0698328	0.178476	0.130756	P2RY12/AKR1C3	2
GO:0014706	striated muscle tissue development	3/46	390/18670	0.0710706	0.179497	0.131504	SMAD7/TGFBR3/NOG	3
GO:2001257	regulation of cation channel activity	2/46	178/18670	0.0712156	0.179497	0.131504	ANXA3/MMP9	2
GO:0001844	protein insertion into mitochondrial membrane involved in apoptotic signaling pathway	1/46	30/18670	0.0713879	0.179497	0.131504	GZMB	1
GO:0003209	cardiac atrium morphogenesis	1/46	30/18670	0.0713879	0.179497	0.131504	NOG	1
GO:0043372	positive regulation of CD4-positive, alpha-beta T cell differentiation	1/46	30/18670	0.0713879	0.179497	0.131504	IL4R	1
GO:0045940	positive regulation of steroid metabolic process	1/46	30/18670	0.0713879	0.179497	0.131504	ADM	1
GO:0048384	retinoic acid receptor signaling pathway	1/46	30/18670	0.0713879	0.179497	0.131504	AKR1C3	1
GO:0061037	negative regulation of cartilage development	1/46	30/18670	0.0713879	0.179497	0.131504	NOG	1
GO:0090200	positive regulation of release of cytochrome c from mitochondria	1/46	30/18670	0.0713879	0.179497	0.131504	MMP9	1
GO:2001235	positive regulation of apoptotic signaling pathway	2/46	179/18670	0.0719104	0.180486	0.132229	GZMB/MMP9	2
GO:0070613	regulation of protein processing	2/46	180/18670	0.0726075	0.18088	0.132518	CR1/IL1R2	2
GO:0050867	positive regulation of cell activation	3/46	394/18670	0.0727973	0.18088	0.132518	TBX21/IL4R/VNN1	3
GO:0010565	regulation of cellular ketone metabolic process	2/46	181/18670	0.0733068	0.18088	0.132518	AKR1C3/ADM	2
GO:0002888	positive regulation of myeloid leukocyte mediated immunity	1/46	31/18670	0.0736796	0.18088	0.132518	IL4R	1
GO:0006691	leukotriene metabolic process	1/46	31/18670	0.0736796	0.18088	0.132518	GGTA1P	1
GO:0007202	activation of phospholipase C activity	1/46	31/18670	0.0736796	0.18088	0.132518	P2RY12	1
GO:0033198	response to ATP	1/46	31/18670	0.0736796	0.18088	0.132518	P2RY12	1
GO:0043304	regulation of mast cell degranulation	1/46	31/18670	0.0736796	0.18088	0.132518	IL4R	1
GO:0045742	positive regulation of epidermal growth factor receptor signaling pathway	1/46	31/18670	0.0736796	0.18088	0.132518	MMP9	1
GO:0048710	regulation of astrocyte differentiation	1/46	31/18670	0.0736796	0.18088	0.132518	NOG	1
GO:0009566	fertilization	2/46	182/18670	0.0740083	0.18088	0.132518	FOLR3/TDRD9	2
GO:0010821	regulation of mitochondrion organization	2/46	182/18670	0.0740083	0.18088	0.132518	GZMB/MMP9	2
GO:0019884	antigen processing and presentation of exogenous antigen	2/46	182/18670	0.0740083	0.18088	0.132518	NCF4/FCGR1B	2
GO:0061138	morphogenesis of a branching epithelium	2/46	182/18670	0.0740083	0.18088	0.132518	ADM/NOG	2
GO:1903317	regulation of protein maturation	2/46	182/18670	0.0740083	0.18088	0.132518	CR1/IL1R2	2
GO:0033006	regulation of mast cell activation involved in immune response	1/46	32/18670	0.0759657	0.181611	0.133053	IL4R	1
GO:0035587	purinergic receptor signaling pathway	1/46	32/18670	0.0759657	0.181611	0.133053	P2RY12	1
GO:0042573	retinoic acid metabolic process	1/46	32/18670	0.0759657	0.181611	0.133053	AKR1C3	1
GO:0042744	hydrogen peroxide catabolic process	1/46	32/18670	0.0759657	0.181611	0.133053	HP	1
GO:0043552	positive regulation of phosphatidylinositol 3-kinase activity	1/46	32/18670	0.0759657	0.181611	0.133053	P2RY12	1
GO:0045589	regulation of regulatory T cell differentiation	1/46	32/18670	0.0759657	0.181611	0.133053	CR1	1
GO:0046949	fatty-acyl-CoA biosynthetic process	1/46	32/18670	0.0759657	0.181611	0.133053	ACSL1	1
GO:0055022	negative regulation of cardiac muscle tissue growth	1/46	32/18670	0.0759657	0.181611	0.133053	NOG	1
GO:0060325	face morphogenesis	1/46	32/18670	0.0759657	0.181611	0.133053	NOG	1
GO:0061117	negative regulation of heart growth	1/46	32/18670	0.0759657	0.181611	0.133053	NOG	1
GO:0061311	cell surface receptor signaling pathway involved in heart development	1/46	32/18670	0.0759657	0.181611	0.133053	NOG	1
GO:1901661	quinone metabolic process	1/46	32/18670	0.0759657	0.181611	0.133053	AKR1C3	1
GO:0007369	gastrulation	2/46	185/18670	0.0761259	0.181611	0.133053	NOG/MMP9	2
GO:1903708	positive regulation of hemopoiesis	2/46	185/18670	0.0761259	0.181611	0.133053	IL4R/VNN1	2
GO:0045191	regulation of isotype switching	1/46	33/18670	0.0782462	0.185719	0.136062	TBX21	1
GO:0051204	protein insertion into mitochondrial membrane	1/46	33/18670	0.0782462	0.185719	0.136062	GZMB	1
GO:1901186	positive regulation of ERBB signaling pathway	1/46	33/18670	0.0782462	0.185719	0.136062	MMP9	1
GO:0048002	antigen processing and presentation of peptide antigen	2/46	189/18670	0.0789794	0.186847	0.136889	NCF4/FCGR1B	2
GO:0060537	muscle tissue development	3/46	408/18670	0.0789891	0.186847	0.136889	SMAD7/TGFBR3/NOG	3
GO:0071248	cellular response to metal ion	2/46	190/18670	0.0796981	0.188206	0.137884	AKR1C3/MMP9	2
GO:0007517	muscle organ development	3/46	410/18670	0.0798923	0.188346	0.137987	SMAD7/TGFBR3/NOG	3
GO:0043368	positive T cell selection	1/46	34/18670	0.0805213	0.188874	0.138374	TBX21	1
GO:0045066	regulatory T cell differentiation	1/46	34/18670	0.0805213	0.188874	0.138374	CR1	1
GO:0098901	regulation of cardiac muscle cell action potential	1/46	34/18670	0.0805213	0.188874	0.138374	DSC2	1
GO:0007565	female pregnancy	2/46	192/18670	0.0811416	0.189692	0.138973	ADM/MMP9	2
GO:0044272	sulfur compound biosynthetic process	2/46	192/18670	0.0811416	0.189692	0.138973	GGTA1P/ACSL1	2
GO:0002377	immunoglobulin production	2/46	193/18670	0.0818665	0.190749	0.139748	TBX21/IL4R	2
GO:1901654	response to ketone	2/46	193/18670	0.0818665	0.190749	0.139748	AKR1C3/TGFBR3	2
GO:0003203	endocardial cushion morphogenesis	1/46	35/18670	0.0827909	0.191309	0.140158	NOG	1
GO:0003230	cardiac atrium development	1/46	35/18670	0.0827909	0.191309	0.140158	NOG	1
GO:0110111	negative regulation of animal organ morphogenesis	1/46	35/18670	0.0827909	0.191309	0.140158	NOG	1
GO:1901030	positive regulation of mitochondrial outer membrane permeabilization involved in apoptotic signaling pathway	1/46	35/18670	0.0827909	0.191309	0.140158	GZMB	1
GO:1905332	positive regulation of morphogenesis of an epithelium	1/46	35/18670	0.0827909	0.191309	0.140158	NOG	1
GO:2000377	regulation of reactive oxygen species metabolic process	2/46	195/18670	0.0833224	0.192219	0.140824	AKR1C3/HP	2
GO:0001763	morphogenesis of a branching structure	2/46	196/18670	0.0840533	0.193267	0.141593	ADM/NOG	2
GO:0006694	steroid biosynthetic process	2/46	196/18670	0.0840533	0.193267	0.141593	AKR1C3/ADM	2
GO:0002755	MyD88-dependent toll-like receptor signaling pathway	1/46	36/18670	0.085055	0.193659	0.14188	TLR5	1
GO:0010453	regulation of cell fate commitment	1/46	36/18670	0.085055	0.193659	0.14188	TBX21	1
GO:0040036	regulation of fibroblast growth factor receptor signaling pathway	1/46	36/18670	0.085055	0.193659	0.14188	NOG	1
GO:0090218	positive regulation of lipid kinase activity	1/46	36/18670	0.085055	0.193659	0.14188	P2RY12	1
GO:2000310	regulation of NMDA receptor activity	1/46	36/18670	0.085055	0.193659	0.14188	ANXA3	1
GO:2000516	positive regulation of CD4-positive, alpha-beta T cell activation	1/46	36/18670	0.085055	0.193659	0.14188	IL4R	1
GO:0046890	regulation of lipid biosynthetic process	2/46	198/18670	0.0855212	0.194404	0.142426	AKR1C3/ADM	2
GO:0007179	transforming growth factor beta receptor signaling pathway	2/46	199/18670	0.0862581	0.195761	0.14342	SMAD7/TGFBR3	2
GO:0002714	positive regulation of B cell mediated immunity	1/46	37/18670	0.0873137	0.196245	0.143774	TBX21	1
GO:0002891	positive regulation of immunoglobulin mediated immune response	1/46	37/18670	0.0873137	0.196245	0.143774	TBX21	1
GO:0034405	response to fluid shear stress	1/46	37/18670	0.0873137	0.196245	0.143774	SMAD7	1
GO:0043114	regulation of vascular permeability	1/46	37/18670	0.0873137	0.196245	0.143774	ADM	1
GO:0045730	respiratory burst	1/46	37/18670	0.0873137	0.196245	0.143774	NCF4	1
GO:0060323	head morphogenesis	1/46	37/18670	0.0873137	0.196245	0.143774	NOG	1
GO:0006575	cellular modified amino acid metabolic process	2/46	202/18670	0.0884805	0.19823	0.145229	SULT1B1/VNN1	2
GO:0050870	positive regulation of T cell activation	2/46	202/18670	0.0884805	0.19823	0.145229	IL4R/VNN1	2
GO:0051052	regulation of DNA metabolic process	3/46	429/18670	0.0886978	0.198304	0.145282	TBX21/ANXA3/GZMA	3
GO:0010831	positive regulation of myotube differentiation	1/46	38/18670	0.0895668	0.198304	0.145282	IL4R	1
GO:0060045	positive regulation of cardiac muscle cell proliferation	1/46	38/18670	0.0895668	0.198304	0.145282	TGFBR3	1
GO:0086005	ventricular cardiac muscle cell action potential	1/46	38/18670	0.0895668	0.198304	0.145282	DSC2	1
GO:0086091	regulation of heart rate by cardiac conduction	1/46	38/18670	0.0895668	0.198304	0.145282	DSC2	1
GO:1903523	negative regulation of blood circulation	1/46	38/18670	0.0895668	0.198304	0.145282	ADM	1
GO:1904037	positive regulation of epithelial cell apoptotic process	1/46	38/18670	0.0895668	0.198304	0.145282	AKR1C3	1
GO:0048608	reproductive structure development	3/46	431/18670	0.089648	0.198304	0.145282	AKR1C3/ADM/NOG	3
GO:0035265	organ growth	2/46	204/18670	0.0899717	0.198392	0.145347	TGFBR3/NOG	2
GO:0045766	positive regulation of angiogenesis	2/46	204/18670	0.0899717	0.198392	0.145347	ADM/ANXA3	2
GO:0051090	regulation of DNA-binding transcription factor activity	3/46	432/18670	0.0901248	0.198416	0.145365	SMAD7/S100A12/ANXA3	3
GO:0097164	ammonium ion metabolic process	2/46	205/18670	0.0907201	0.199413	0.146095	AKR1C3/PLBD1	2
GO:0061458	reproductive system development	3/46	434/18670	0.0910815	0.199622	0.146248	AKR1C3/ADM/NOG	3
GO:0032692	negative regulation of interleukin-1 production	1/46	39/18670	0.0918146	0.199622	0.146248	IL1R2	1
GO:0035886	vascular smooth muscle cell differentiation	1/46	39/18670	0.0918146	0.199622	0.146248	ADM	1
GO:0045911	positive regulation of DNA recombination	1/46	39/18670	0.0918146	0.199622	0.146248	TBX21	1
GO:0051180	vitamin transport	1/46	39/18670	0.0918146	0.199622	0.146248	FOLR3	1
GO:1905521	regulation of macrophage migration	1/46	39/18670	0.0918146	0.199622	0.146248	P2RY12	1
GO:2000826	regulation of heart morphogenesis	1/46	39/18670	0.0918146	0.199622	0.146248	NOG	1
GO:0007618	mating	1/46	40/18670	0.0940569	0.203233	0.148893	PI3	1
GO:0045823	positive regulation of heart contraction	1/46	40/18670	0.0940569	0.203233	0.148893	ADM	1
GO:0046621	negative regulation of organ growth	1/46	40/18670	0.0940569	0.203233	0.148893	NOG	1
GO:0090184	positive regulation of kidney development	1/46	40/18670	0.0940569	0.203233	0.148893	NOG	1
GO:1903531	negative regulation of secretion by cell	2/46	211/18670	0.0952498	0.205493	0.150549	P2RY12/IL1R2	2
GO:0007520	myoblast fusion	1/46	41/18670	0.0962938	0.205839	0.150803	IL4R	1
GO:0019432	triglyceride biosynthetic process	1/46	41/18670	0.0962938	0.205839	0.150803	ACSL1	1
GO:0035337	fatty-acyl-CoA metabolic process	1/46	41/18670	0.0962938	0.205839	0.150803	ACSL1	1
GO:0042572	retinol metabolic process	1/46	41/18670	0.0962938	0.205839	0.150803	AKR1C3	1
GO:0097178	ruffle assembly	1/46	41/18670	0.0962938	0.205839	0.150803	P2RY12	1
GO:0150077	regulation of neuroinflammatory response	1/46	41/18670	0.0962938	0.205839	0.150803	MMP9	1
GO:0008037	cell recognition	2/46	215/18670	0.0983056	0.209647	0.153593	PRF1/FOLR3	2
GO:0021983	pituitary gland development	1/46	42/18670	0.0985253	0.209647	0.153593	NOG	1
GO:0033003	regulation of mast cell activation	1/46	42/18670	0.0985253	0.209647	0.153593	IL4R	1
GO:0002699	positive regulation of immune effector process	2/46	216/18670	0.099074	0.209911	0.153786	TBX21/IL4R	2
GO:0071241	cellular response to inorganic substance	2/46	217/18670	0.0998441	0.209911	0.153786	AKR1C3/MMP9	2
GO:1903039	positive regulation of leukocyte cell-cell adhesion	2/46	218/18670	0.100616	0.209911	0.153786	IL4R/VNN1	2
GO:0006692	prostanoid metabolic process	1/46	43/18670	0.100751	0.209911	0.153786	AKR1C3	1
GO:0006693	prostaglandin metabolic process	1/46	43/18670	0.100751	0.209911	0.153786	AKR1C3	1
GO:0008631	intrinsic apoptotic signaling pathway in response to oxidative stress	1/46	43/18670	0.100751	0.209911	0.153786	VNN1	1
GO:0010863	positive regulation of phospholipase C activity	1/46	43/18670	0.100751	0.209911	0.153786	P2RY12	1
GO:0021795	cerebral cortex cell migration	1/46	43/18670	0.100751	0.209911	0.153786	P2RY12	1
GO:0032924	activin receptor signaling pathway	1/46	43/18670	0.100751	0.209911	0.153786	SMAD7	1
GO:0042088	T-helper 1 type immune response	1/46	43/18670	0.100751	0.209911	0.153786	IL4R	1
GO:0046460	neutral lipid biosynthetic process	1/46	43/18670	0.100751	0.209911	0.153786	ACSL1	1
GO:0046463	acylglycerol biosynthetic process	1/46	43/18670	0.100751	0.209911	0.153786	ACSL1	1
GO:0055026	negative regulation of cardiac muscle tissue development	1/46	43/18670	0.100751	0.209911	0.153786	NOG	1
GO:0086004	regulation of cardiac muscle cell contraction	1/46	43/18670	0.100751	0.209911	0.153786	DSC2	1
GO:0007188	adenylate cyclase-modulating G protein-coupled receptor signaling pathway	2/46	221/18670	0.102942	0.212951	0.156013	P2RY12/ADM	2
GO:0003197	endocardial cushion development	1/46	44/18670	0.102972	0.212951	0.156013	NOG	1
GO:0030225	macrophage differentiation	1/46	44/18670	0.102972	0.212951	0.156013	MMP9	1
GO:0035850	epithelial cell differentiation involved in kidney development	1/46	44/18670	0.102972	0.212951	0.156013	MMP9	1
GO:1901028	regulation of mitochondrial outer membrane permeabilization involved in apoptotic signaling pathway	1/46	44/18670	0.102972	0.212951	0.156013	GZMB	1
GO:0044706	multi-multicellular organism process	2/46	222/18670	0.10372	0.214181	0.156915	ADM/MMP9	2
GO:0001667	ameboidal-type cell migration	3/46	461/18670	0.104413	0.215294	0.15773	P2RY12/ANXA3/MMP9	3
GO:0014014	negative regulation of gliogenesis	1/46	45/18670	0.105187	0.215497	0.157879	NOG	1
GO:0035987	endodermal cell differentiation	1/46	45/18670	0.105187	0.215497	0.157879	MMP9	1
GO:0044275	cellular carbohydrate catabolic process	1/46	45/18670	0.105187	0.215497	0.157879	MGAM	1
GO:1900274	regulation of phospholipase C activity	1/46	45/18670	0.105187	0.215497	0.157879	P2RY12	1
GO:0030595	leukocyte chemotaxis	2/46	224/18670	0.105282	0.215497	0.157879	S100A12/PF4V1	2
GO:0019882	antigen processing and presentation	2/46	226/18670	0.106851	0.217912	0.159648	NCF4/FCGR1B	2
GO:0019731	antibacterial humoral response	1/46	46/18670	0.107397	0.217912	0.159648	SLPI	1
GO:0033628	regulation of cell adhesion mediated by integrin	1/46	46/18670	0.107397	0.217912	0.159648	P2RY12	1
GO:0043300	regulation of leukocyte degranulation	1/46	46/18670	0.107397	0.217912	0.159648	IL4R	1
GO:0060711	labyrinthine layer development	1/46	46/18670	0.107397	0.217912	0.159648	ADM	1
GO:1900015	regulation of cytokine production involved in inflammatory response	1/46	46/18670	0.107397	0.217912	0.159648	IL1R2	1
GO:0051054	positive regulation of DNA metabolic process	2/46	228/18670	0.108426	0.218579	0.160136	TBX21/ANXA3	2
GO:0002204	somatic recombination of immunoglobulin genes involved in immune response	1/46	47/18670	0.109602	0.218579	0.160136	TBX21	1
GO:0002208	somatic diversification of immunoglobulins involved in immune response	1/46	47/18670	0.109602	0.218579	0.160136	TBX21	1
GO:0006953	acute-phase response	1/46	47/18670	0.109602	0.218579	0.160136	HP	1
GO:0010799	regulation of peptidyl-threonine phosphorylation	1/46	47/18670	0.109602	0.218579	0.160136	SMAD7	1
GO:0030574	collagen catabolic process	1/46	47/18670	0.109602	0.218579	0.160136	MMP9	1
GO:0043303	mast cell degranulation	1/46	47/18670	0.109602	0.218579	0.160136	IL4R	1
GO:0045058	T cell selection	1/46	47/18670	0.109602	0.218579	0.160136	TBX21	1
GO:0045190	isotype switching	1/46	47/18670	0.109602	0.218579	0.160136	TBX21	1
GO:0046638	positive regulation of alpha-beta T cell differentiation	1/46	47/18670	0.109602	0.218579	0.160136	IL4R	1
GO:0051181	cofactor transport	1/46	47/18670	0.109602	0.218579	0.160136	FOLR3	1
GO:1903115	regulation of actin filament-based movement	1/46	47/18670	0.109602	0.218579	0.160136	DSC2	1
GO:1904018	positive regulation of vasculature development	2/46	230/18670	0.110007	0.218863	0.160345	ADM/ANXA3	2
GO:0050708	regulation of protein secretion	3/46	472/18670	0.110058	0.218863	0.160345	IL4R/TLR5/IL1R2	3
GO:0002279	mast cell activation involved in immune response	1/46	48/18670	0.111801	0.219829	0.161052	IL4R	1
GO:0007140	male meiotic nuclear division	1/46	48/18670	0.111801	0.219829	0.161052	TDRD9	1
GO:0009311	oligosaccharide metabolic process	1/46	48/18670	0.111801	0.219829	0.161052	MGAM	1
GO:0030850	prostate gland development	1/46	48/18670	0.111801	0.219829	0.161052	NOG	1
GO:0055023	positive regulation of cardiac muscle tissue growth	1/46	48/18670	0.111801	0.219829	0.161052	TGFBR3	1
GO:0060324	face development	1/46	48/18670	0.111801	0.219829	0.161052	NOG	1
GO:0090199	regulation of release of cytochrome c from mitochondria	1/46	48/18670	0.111801	0.219829	0.161052	MMP9	1
GO:1903727	positive regulation of phospholipid metabolic process	1/46	48/18670	0.111801	0.219829	0.161052	P2RY12	1
GO:0097305	response to alcohol	2/46	233/18670	0.112391	0.220678	0.161674	AKR1C3/TGFBR3	2
GO:0001913	T cell mediated cytotoxicity	1/46	49/18670	0.113996	0.221034	0.161935	PRF1	1
GO:0002448	mast cell mediated immunity	1/46	49/18670	0.113996	0.221034	0.161935	IL4R	1
GO:0002534	cytokine production involved in inflammatory response	1/46	49/18670	0.113996	0.221034	0.161935	IL1R2	1
GO:0003254	regulation of membrane depolarization	1/46	49/18670	0.113996	0.221034	0.161935	SMAD7	1
GO:0008347	glial cell migration	1/46	49/18670	0.113996	0.221034	0.161935	P2RY12	1
GO:0030857	negative regulation of epithelial cell differentiation	1/46	49/18670	0.113996	0.221034	0.161935	MMP9	1
GO:0032757	positive regulation of interleukin-8 production	1/46	49/18670	0.113996	0.221034	0.161935	TLR5	1
GO:0051205	protein insertion into membrane	1/46	49/18670	0.113996	0.221034	0.161935	GZMB	1
GO:1904707	positive regulation of vascular smooth muscle cell proliferation	1/46	49/18670	0.113996	0.221034	0.161935	MMP9	1
GO:0015711	organic anion transport	3/46	482/18670	0.115292	0.223238	0.16355	AQP9/ACSL1/FOLR3	3
GO:0009409	response to cold	1/46	50/18670	0.116184	0.223727	0.163908	ADM	1
GO:0010171	body morphogenesis	1/46	50/18670	0.116184	0.223727	0.163908	NOG	1
GO:0060425	lung morphogenesis	1/46	50/18670	0.116184	0.223727	0.163908	NOG	1
GO:0060976	coronary vasculature development	1/46	50/18670	0.116184	0.223727	0.163908	TGFBR3	1
GO:0051048	negative regulation of secretion	2/46	238/18670	0.116394	0.223823	0.163979	P2RY12/IL1R2	2
GO:0031348	negative regulation of defense response	2/46	239/18670	0.1172	0.225062	0.164886	CR1/IL1R2	2
GO:0007566	embryo implantation	1/46	51/18670	0.118368	0.226063	0.165619	MMP9	1
GO:0019369	arachidonic acid metabolic process	1/46	51/18670	0.118368	0.226063	0.165619	AKR1C3	1
GO:0045668	negative regulation of osteoblast differentiation	1/46	51/18670	0.118368	0.226063	0.165619	NOG	1
GO:2001258	negative regulation of cation channel activity	1/46	51/18670	0.118368	0.226063	0.165619	MMP9	1
GO:0016447	somatic recombination of immunoglobulin gene segments	1/46	52/18670	0.120546	0.228661	0.167523	TBX21	1
GO:0031529	ruffle organization	1/46	52/18670	0.120546	0.228661	0.167523	P2RY12	1
GO:0051438	regulation of ubiquitin-protein transferase activity	1/46	52/18670	0.120546	0.228661	0.167523	SMAD7	1
GO:0060421	positive regulation of heart growth	1/46	52/18670	0.120546	0.228661	0.167523	TGFBR3	1
GO:0072132	mesenchyme morphogenesis	1/46	52/18670	0.120546	0.228661	0.167523	NOG	1
GO:0051896	regulation of protein kinase B signaling	2/46	244/18670	0.121247	0.229678	0.168268	P2RY12/AKR1C3	2
GO:0035036	sperm-egg recognition	1/46	53/18670	0.122719	0.230592	0.168938	FOLR3	1
GO:0045744	negative regulation of G protein-coupled receptor signaling pathway	1/46	53/18670	0.122719	0.230592	0.168938	ADM	1
GO:0050704	regulation of interleukin-1 secretion	1/46	53/18670	0.122719	0.230592	0.168938	IL1R2	1
GO:0071320	cellular response to cAMP	1/46	53/18670	0.122719	0.230592	0.168938	AQP9	1
GO:1903307	positive regulation of regulated secretory pathway	1/46	53/18670	0.122719	0.230592	0.168938	IL4R	1
GO:1905517	macrophage migration	1/46	53/18670	0.122719	0.230592	0.168938	P2RY12	1
GO:0042180	cellular ketone metabolic process	2/46	248/18670	0.124509	0.231671	0.169728	AKR1C3/ADM	2
GO:0006636	unsaturated fatty acid biosynthetic process	1/46	54/18670	0.124886	0.231671	0.169728	AKR1C3	1
GO:0032663	regulation of interleukin-2 production	1/46	54/18670	0.124886	0.231671	0.169728	TBX21	1
GO:0035384	thioester biosynthetic process	1/46	54/18670	0.124886	0.231671	0.169728	ACSL1	1
GO:0043392	negative regulation of DNA binding	1/46	54/18670	0.124886	0.231671	0.169728	GZMA	1
GO:0061005	cell differentiation involved in kidney development	1/46	54/18670	0.124886	0.231671	0.169728	MMP9	1
GO:0071616	acyl-CoA biosynthetic process	1/46	54/18670	0.124886	0.231671	0.169728	ACSL1	1
GO:0097345	mitochondrial outer membrane permeabilization	1/46	54/18670	0.124886	0.231671	0.169728	GZMB	1
GO:1904645	response to amyloid-beta	1/46	54/18670	0.124886	0.231671	0.169728	MMP9	1
GO:0002791	regulation of peptide secretion	3/46	500/18670	0.12495	0.231671	0.169728	IL4R/TLR5/IL1R2	3
GO:0071560	cellular response to transforming growth factor beta stimulus	2/46	249/18670	0.125328	0.232065	0.170017	SMAD7/TGFBR3	2
GO:0021537	telencephalon development	2/46	251/18670	0.126971	0.233396	0.170992	P2RY12/ANXA3	2
GO:0002886	regulation of myeloid leukocyte mediated immunity	1/46	55/18670	0.127049	0.233396	0.170992	IL4R	1
GO:0006576	cellular biogenic amine metabolic process	1/46	55/18670	0.127049	0.233396	0.170992	SULT1B1	1
GO:0043030	regulation of macrophage activation	1/46	55/18670	0.127049	0.233396	0.170992	IL4R	1
GO:0043551	regulation of phosphatidylinositol 3-kinase activity	1/46	55/18670	0.127049	0.233396	0.170992	P2RY12	1
GO:0098900	regulation of action potential	1/46	55/18670	0.127049	0.233396	0.170992	DSC2	1
GO:0000768	syncytium formation by plasma membrane fusion	1/46	56/18670	0.129206	0.234889	0.172086	IL4R	1
GO:0002381	immunoglobulin production involved in immunoglobulin mediated immune response	1/46	56/18670	0.129206	0.234889	0.172086	TBX21	1
GO:0022029	telencephalon cell migration	1/46	56/18670	0.129206	0.234889	0.172086	P2RY12	1
GO:0060688	regulation of morphogenesis of a branching structure	1/46	56/18670	0.129206	0.234889	0.172086	NOG	1
GO:0086002	cardiac muscle cell action potential involved in contraction	1/46	56/18670	0.129206	0.234889	0.172086	DSC2	1
GO:0086065	cell communication involved in cardiac conduction	1/46	56/18670	0.129206	0.234889	0.172086	DSC2	1
GO:0140253	cell-cell fusion	1/46	56/18670	0.129206	0.234889	0.172086	IL4R	1
GO:1903202	negative regulation of oxidative stress-induced cell death	1/46	56/18670	0.129206	0.234889	0.172086	VNN1	1
GO:0071559	response to transforming growth factor beta	2/46	255/18670	0.130271	0.236518	0.173279	SMAD7/TGFBR3	2
GO:0007187	G protein-coupled receptor signaling pathway, coupled to cyclic nucleotide second messenger	2/46	256/18670	0.131099	0.236953	0.173598	P2RY12/ADM	2
GO:0042743	hydrogen peroxide metabolic process	1/46	57/18670	0.131358	0.236953	0.173598	HP	1
GO:0051055	negative regulation of lipid biosynthetic process	1/46	57/18670	0.131358	0.236953	0.173598	AKR1C3	1
GO:0071398	cellular response to fatty acid	1/46	57/18670	0.131358	0.236953	0.173598	AKR1C3	1
GO:1900408	negative regulation of cellular response to oxidative stress	1/46	57/18670	0.131358	0.236953	0.173598	VNN1	1
GO:0006949	syncytium formation	1/46	58/18670	0.133505	0.238533	0.174755	IL4R	1
GO:0019229	regulation of vasoconstriction	1/46	58/18670	0.133505	0.238533	0.174755	ADM	1
GO:0032722	positive regulation of chemokine production	1/46	58/18670	0.133505	0.238533	0.174755	IL4R	1
GO:1903749	positive regulation of establishment of protein localization to mitochondrion	1/46	58/18670	0.133505	0.238533	0.174755	GZMB	1
GO:0090257	regulation of muscle system process	2/46	259/18670	0.133591	0.238533	0.174755	SMAD7/DSC2	2
GO:0032412	regulation of ion transmembrane transporter activity	2/46	260/18670	0.134425	0.238533	0.174755	ANXA3/MMP9	2
GO:0051091	positive regulation of DNA-binding transcription factor activity	2/46	261/18670	0.135259	0.238533	0.174755	S100A12/ANXA3	2
GO:0001658	branching involved in ureteric bud morphogenesis	1/46	59/18670	0.135646	0.238533	0.174755	NOG	1
GO:0001836	release of cytochrome c from mitochondria	1/46	59/18670	0.135646	0.238533	0.174755	MMP9	1
GO:0010518	positive regulation of phospholipase activity	1/46	59/18670	0.135646	0.238533	0.174755	P2RY12	1
GO:0021885	forebrain cell migration	1/46	59/18670	0.135646	0.238533	0.174755	P2RY12	1
GO:0031102	neuron projection regeneration	1/46	59/18670	0.135646	0.238533	0.174755	ADM	1
GO:0043388	positive regulation of DNA binding	1/46	59/18670	0.135646	0.238533	0.174755	MMP9	1
GO:0045071	negative regulation of viral genome replication	1/46	59/18670	0.135646	0.238533	0.174755	SLPI	1
GO:0045824	negative regulation of innate immune response	1/46	59/18670	0.135646	0.238533	0.174755	CR1	1
GO:0045843	negative regulation of striated muscle tissue development	1/46	59/18670	0.135646	0.238533	0.174755	NOG	1
GO:0070527	platelet aggregation	1/46	59/18670	0.135646	0.238533	0.174755	P2RY12	1
GO:0097755	positive regulation of blood vessel diameter	1/46	59/18670	0.135646	0.238533	0.174755	ADM	1
GO:1902883	negative regulation of response to oxidative stress	1/46	59/18670	0.135646	0.238533	0.174755	VNN1	1
GO:2000351	regulation of endothelial cell apoptotic process	1/46	59/18670	0.135646	0.238533	0.174755	AKR1C3	1
GO:0015850	organic hydroxy compound transport	2/46	262/18670	0.136095	0.23902	0.175112	P2RY12/AQP9	2
GO:0018149	peptide cross-linking	1/46	60/18670	0.137783	0.240775	0.176398	PI3	1
GO:0042267	natural killer cell mediated cytotoxicity	1/46	60/18670	0.137783	0.240775	0.176398	GZMB	1
GO:0048635	negative regulation of muscle organ development	1/46	60/18670	0.137783	0.240775	0.176398	NOG	1
GO:1902110	positive regulation of mitochondrial membrane permeability involved in apoptotic process	1/46	60/18670	0.137783	0.240775	0.176398	GZMB	1
GO:0034113	heterotypic cell-cell adhesion	1/46	61/18670	0.139914	0.242981	0.178014	DSC2	1
GO:0042733	embryonic digit morphogenesis	1/46	61/18670	0.139914	0.242981	0.178014	NOG	1
GO:0048645	animal organ formation	1/46	61/18670	0.139914	0.242981	0.178014	NOG	1
GO:0050701	interleukin-1 secretion	1/46	61/18670	0.139914	0.242981	0.178014	IL1R2	1
GO:0071384	cellular response to corticosteroid stimulus	1/46	61/18670	0.139914	0.242981	0.178014	AKR1C3	1
GO:0022898	regulation of transmembrane transporter activity	2/46	268/18670	0.141133	0.24305	0.178065	ANXA3/MMP9	2
GO:0043491	protein kinase B signaling	2/46	269/18670	0.141977	0.24305	0.178065	P2RY12/AKR1C3	2
GO:0002562	somatic diversification of immune receptors via germline recombination within a single locus	1/46	62/18670	0.14204	0.24305	0.178065	TBX21	1
GO:0010830	regulation of myotube differentiation	1/46	62/18670	0.14204	0.24305	0.178065	IL4R	1
GO:0016444	somatic cell DNA recombination	1/46	62/18670	0.14204	0.24305	0.178065	TBX21	1
GO:0032623	interleukin-2 production	1/46	62/18670	0.14204	0.24305	0.178065	TBX21	1
GO:0032835	glomerulus development	1/46	62/18670	0.14204	0.24305	0.178065	NOG	1
GO:0046635	positive regulation of alpha-beta T cell activation	1/46	62/18670	0.14204	0.24305	0.178065	IL4R	1
GO:0050433	regulation of catecholamine secretion	1/46	62/18670	0.14204	0.24305	0.178065	P2RY12	1
GO:0055025	positive regulation of cardiac muscle tissue development	1/46	62/18670	0.14204	0.24305	0.178065	TGFBR3	1
GO:1901862	negative regulation of muscle tissue development	1/46	62/18670	0.14204	0.24305	0.178065	NOG	1
GO:1902686	mitochondrial outer membrane permeabilization involved in programmed cell death	1/46	62/18670	0.14204	0.24305	0.178065	GZMB	1
GO:0007588	excretion	1/46	63/18670	0.144161	0.246077	0.180282	AQP9	1
GO:0046622	positive regulation of organ growth	1/46	63/18670	0.144161	0.246077	0.180282	TGFBR3	1
GO:0098742	cell-cell adhesion via plasma-membrane adhesion molecules	2/46	273/18670	0.145363	0.247273	0.181158	ANXA3/DSC2	2
GO:0016445	somatic diversification of immunoglobulins	1/46	64/18670	0.146277	0.247273	0.181158	TBX21	1
GO:0030032	lamellipodium assembly	1/46	64/18670	0.146277	0.247273	0.181158	P2RY12	1
GO:0035794	positive regulation of mitochondrial membrane permeability	1/46	64/18670	0.146277	0.247273	0.181158	GZMB	1
GO:0043550	regulation of lipid kinase activity	1/46	64/18670	0.146277	0.247273	0.181158	P2RY12	1
GO:0050432	catecholamine secretion	1/46	64/18670	0.146277	0.247273	0.181158	P2RY12	1
GO:1900449	regulation of glutamate receptor signaling pathway	1/46	64/18670	0.146277	0.247273	0.181158	ANXA3	1
GO:2000378	negative regulation of reactive oxygen species metabolic process	1/46	64/18670	0.146277	0.247273	0.181158	HP	1
GO:0002548	monocyte chemotaxis	1/46	65/18670	0.148387	0.249633	0.182888	S100A12	1
GO:0051187	cofactor catabolic process	1/46	65/18670	0.148387	0.249633	0.182888	HP	1
GO:0060675	ureteric bud morphogenesis	1/46	65/18670	0.148387	0.249633	0.182888	NOG	1
GO:0072577	endothelial cell apoptotic process	1/46	65/18670	0.148387	0.249633	0.182888	AKR1C3	1
GO:0072171	mesonephric tubule morphogenesis	1/46	66/18670	0.150493	0.252265	0.184816	NOG	1
GO:1902108	regulation of mitochondrial membrane permeability involved in apoptotic process	1/46	66/18670	0.150493	0.252265	0.184816	GZMB	1
GO:1905710	positive regulation of membrane permeability	1/46	66/18670	0.150493	0.252265	0.184816	GZMB	1
GO:0019748	secondary metabolic process	1/46	67/18670	0.152593	0.25548	0.187171	AKR1C3	1
GO:0032409	regulation of transporter activity	2/46	283/18670	0.153904	0.25714	0.188387	ANXA3/MMP9	2
GO:0031343	positive regulation of cell killing	1/46	68/18670	0.154689	0.25714	0.188387	PRF1	1
GO:0033627	cell adhesion mediated by integrin	1/46	68/18670	0.154689	0.25714	0.188387	P2RY12	1
GO:0033866	nucleoside bisphosphate biosynthetic process	1/46	68/18670	0.154689	0.25714	0.188387	ACSL1	1
GO:0034030	ribonucleoside bisphosphate biosynthetic process	1/46	68/18670	0.154689	0.25714	0.188387	ACSL1	1
GO:0034033	purine nucleoside bisphosphate biosynthetic process	1/46	68/18670	0.154689	0.25714	0.188387	ACSL1	1
GO:0015909	long-chain fatty acid transport	1/46	69/18670	0.156779	0.259997	0.19048	ACSL1	1
GO:0086003	cardiac muscle cell contraction	1/46	69/18670	0.156779	0.259997	0.19048	DSC2	1
GO:0010517	regulation of phospholipase activity	1/46	70/18670	0.158864	0.26252	0.192329	P2RY12	1
GO:0033077	T cell differentiation in thymus	1/46	70/18670	0.158864	0.26252	0.192329	VNN1	1
GO:0034121	regulation of toll-like receptor signaling pathway	1/46	70/18670	0.158864	0.26252	0.192329	TLR5	1
GO:0097193	intrinsic apoptotic signaling pathway	2/46	289/18670	0.159075	0.262559	0.192357	VNN1/MMP9	2
GO:0042063	gliogenesis	2/46	290/18670	0.159941	0.263676	0.193176	P2RY12/NOG	2
GO:0010632	regulation of epithelial cell migration	2/46	291/18670	0.160807	0.264792	0.193993	ANXA3/MMP9	2
GO:0006305	DNA alkylation	1/46	72/18670	0.16302	0.26624	0.195054	TDRD9	1
GO:0006306	DNA methylation	1/46	72/18670	0.16302	0.26624	0.195054	TDRD9	1
GO:0035019	somatic stem cell population maintenance	1/46	72/18670	0.16302	0.26624	0.195054	NOG	1
GO:0051155	positive regulation of striated muscle cell differentiation	1/46	72/18670	0.16302	0.26624	0.195054	IL4R	1
GO:0060193	positive regulation of lipase activity	1/46	72/18670	0.16302	0.26624	0.195054	P2RY12	1
GO:0061035	regulation of cartilage development	1/46	72/18670	0.16302	0.26624	0.195054	NOG	1
GO:1903747	regulation of establishment of protein localization to mitochondrion	1/46	72/18670	0.16302	0.26624	0.195054	GZMB	1
GO:0002312	B cell activation involved in immune response	1/46	73/18670	0.16509	0.267985	0.196333	TBX21	1
GO:0006801	superoxide metabolic process	1/46	73/18670	0.16509	0.267985	0.196333	NCF4	1
GO:0043627	response to estrogen	1/46	73/18670	0.16509	0.267985	0.196333	IL4R	1
GO:0045685	regulation of glial cell differentiation	1/46	73/18670	0.16509	0.267985	0.196333	NOG	1
GO:1903524	positive regulation of blood circulation	1/46	73/18670	0.16509	0.267985	0.196333	ADM	1
GO:0006081	cellular aldehyde metabolic process	1/46	74/18670	0.167155	0.267985	0.196333	AKR1C3	1
GO:0014015	positive regulation of gliogenesis	1/46	74/18670	0.167155	0.267985	0.196333	P2RY12	1
GO:0030104	water homeostasis	1/46	74/18670	0.167155	0.267985	0.196333	AQP9	1
GO:0031670	cellular response to nutrient	1/46	74/18670	0.167155	0.267985	0.196333	P2RY12	1
GO:0032418	lysosome localization	1/46	74/18670	0.167155	0.267985	0.196333	IL4R	1
GO:0032677	regulation of interleukin-8 production	1/46	74/18670	0.167155	0.267985	0.196333	TLR5	1
GO:0050710	negative regulation of cytokine secretion	1/46	74/18670	0.167155	0.267985	0.196333	IL1R2	1
GO:0051145	smooth muscle cell differentiation	1/46	74/18670	0.167155	0.267985	0.196333	ADM	1
GO:0072078	nephron tubule morphogenesis	1/46	74/18670	0.167155	0.267985	0.196333	NOG	1
GO:0086001	cardiac muscle cell action potential	1/46	74/18670	0.167155	0.267985	0.196333	DSC2	1
GO:0099601	regulation of neurotransmitter receptor activity	1/46	74/18670	0.167155	0.267985	0.196333	ANXA3	1
GO:0001707	mesoderm formation	1/46	75/18670	0.169215	0.268822	0.196946	NOG	1
GO:0001960	negative regulation of cytokine-mediated signaling pathway	1/46	75/18670	0.169215	0.268822	0.196946	IL1R2	1
GO:0002200	somatic diversification of immune receptors	1/46	75/18670	0.169215	0.268822	0.196946	TBX21	1
GO:0006073	cellular glucan metabolic process	1/46	75/18670	0.169215	0.268822	0.196946	MGAM	1
GO:0021536	diencephalon development	1/46	75/18670	0.169215	0.268822	0.196946	NOG	1
GO:0044042	glucan metabolic process	1/46	75/18670	0.169215	0.268822	0.196946	MGAM	1
GO:0150076	neuroinflammatory response	1/46	75/18670	0.169215	0.268822	0.196946	MMP9	1
GO:1903201	regulation of oxidative stress-induced cell death	1/46	75/18670	0.169215	0.268822	0.196946	VNN1	1
GO:0042310	vasoconstriction	1/46	76/18670	0.17127	0.270855	0.198436	ADM	1
GO:0045454	cell redox homeostasis	1/46	76/18670	0.17127	0.270855	0.198436	NCF4	1
GO:0046902	regulation of mitochondrial membrane permeability	1/46	76/18670	0.17127	0.270855	0.198436	GZMB	1
GO:0072088	nephron epithelium morphogenesis	1/46	76/18670	0.17127	0.270855	0.198436	NOG	1
GO:0060326	cell chemotaxis	2/46	304/18670	0.172147	0.271933	0.199225	S100A12/PF4V1	2
GO:0031397	negative regulation of protein ubiquitination	1/46	77/18670	0.173321	0.272556	0.199681	SMAD7	1
GO:0048332	mesoderm morphogenesis	1/46	77/18670	0.173321	0.272556	0.199681	NOG	1
GO:0048678	response to axon injury	1/46	77/18670	0.173321	0.272556	0.199681	P2RY12	1
GO:0051937	catecholamine transport	1/46	77/18670	0.173321	0.272556	0.199681	P2RY12	1
