# Supplementary material for: Systematic Bioinformatics Analysis Based on Public and Second-Generation Sequencing Transcriptome Data: A Study on the Diagnostic Value and Potential Mechanisms of Immune-Related Genes in Acute Myocardial Infarction
Source: Front Cardiovasc Med. 2022 Apr 14;9:863248. doi: 10.3389/fcvm.2022.863248 (PMC9046674; doi:10.3389/fcvm.2022.863248)
Supplement: Supplementary file 5 [file Table_5.XLSX]

## Sheet: black_module_HubGenes_list
x
1	A2M-AS1
2	DTHD1
3	PROCR
4	CCL4
5	SMAD7
6	CACNA2D2
7	IL2RB
8	GZMA
9	ADRB2
10	MATK
11	GFI1
12	GZMM
13	GZMB
14	KLRG1
15	IFNG
16	KLRC4
17	NKG7
18	KLRF1
19	TBX21
20	FGFBP2
21	LGR6
22	CMC1
23	EOMES
24	SIGLEC17P
25	LOC100505501
26	TRG-AS1
27	ITPRIPL1
28	ZNF600
29	ABCB1
30	ADGRG1
31	ADGRG5
32	AGAP1
33	APOBEC3G
34	AUTS2
35	C1orf21
36	CCL5
37	CEP78
38	CHST12
39	CX3CR1
40	ELOVL6
41	ENPP4
42	ENPP5
43	F2R
44	FASLG
45	FEZ1
46	FUT11
47	GNLY
48	HEG1
49	HOPX
50	JAKMIP2
51	KIF21A
52	KLRB1
53	KLRD1
54	LINC002481
55	MYBL1
56	MYO6
57	PDGFD
58	PHLDB2
59	PRF1
60	PRR5L
61	PRSS23
62	PTGDR
63	RAB29
64	RAP2A
65	RUNX3
66	S1PR5
67	SAMD3
68	SLAMF7
69	SYTL2
70	TFDP2
71	TGFBR3
72	TLR3
73	TOX
74	USP28
75	XCL1
76	YES1
77	YPEL1
