# Supplementary material for: Systematic Bioinformatics Analysis Based on Public and Second-Generation Sequencing Transcriptome Data: A Study on the Diagnostic Value and Potential Mechanisms of Immune-Related Genes in Acute Myocardial Infarction
Source: Front Cardiovasc Med. 2022 Apr 14;9:863248. doi: 10.3389/fcvm.2022.863248 (PMC9046674; doi:10.3389/fcvm.2022.863248)
Supplement: Supplementary file 6 [file Table_6.XLSX]

## Sheet: DEGs_WGCNA_overlap
KLRB1
KLRF1
GZMB
PRF1
SMAD7
TBX21
KLRD1
TGFBR3
NKG7
GZMA
KLRC4
GNLY
FGFBP2

## Sheet: SGT dataset
UP	DOWN
AATK	ABCB1
ABCA1	ABHD15
ABCC11	ABI3
ABCC5	ACTA2
ABCG1	ADA
ACP6	ADAM15
ACTR3B	ADAMTS2
ADAM19	ADGRG1
ADTRP	ADGRG5
AEBP1	ADRB2
AGRN	AGAP1
AHSG	AHSP
AIDA	AJM1
AK5	AKAP12
ALDH1A2	AKR1A1
ALOX5AP	ALDH1A1
AMDHD2	ALDH4A1
AMPD2	AMOTL1
ANGPT1	ANKRD28
ANKRD55	ANXA1
APBA1	ANXA2
ARHGEF10	APOBEC3G
ARHGEF4	APOBEC3H
ARID3C	ARHGAP11A
ARPP21	ARHGEF10L
ATG2A	ASGR2
ATXN7	ATP2B4
BATF2	ATP8B4
BEGAIN	B3GAT1
BEND7	B4GALNT3
BOLA2-SMG1P6	B4GALNT4
BTBD11	BARD1
C1orf226	BHLHE40
C20orf203	C12orf75
C2CD5	C1orf21
C4BPA	C1orf216
CACHD1	C1QA
CACNA1D	C1QB
CACNA1I	C1QC
CACNB4	C20orf27
CADM4	CACNB3
CAMKK1	CALCRL
CARMIL1	CALHM2
CARS2	CASP5
CASS4	CASP7
CCDC57	CBWD6
CCDC7	CCDC107
CCL24	CCDC122
CD300LB	CCDC28B
CDA	CCL4
CDC14A	CCL5
CDK14	CCR2
CDO1	CCR5
CEMIP2	CD101
CERS3	CD160
CLCN4	CD24
CLEC4C	CD244
CLEC4D	CD274
CMPK2	CD300H
CMTM8	CD320
CNOT6L	CD8A
CNR1	CD8B
CRISPLD2	CD99
CTDP1	CDCA4
CUEDC1	CDHR1
CXCL16	CDHR2
CYP2D6	CEP78
CYP2J2	CES1
CYP4F3	CHST12
CYSLTR1	CHST14
DAPK1	CISD3
DAPK2	CLDND2
DCT	CLIC3
DDX58	CMKLR1
DDX60	COL17A1
DGKA	COL9A2
DHRS9	COX5A
DHX40	CPA3
DHX58	CRTAM
DOCK6	CRYBB3
DSC1	CSKMT
DTX4	CTSG
EDA	CTSW
EDAR	CTU1
EEPD1	CX3CR1
EFCAB1	CYP19A1
EIF2AK2	DCLRE1A
EPHA1	DDX11
EPHB4	DEFA3
EPHX2	DGKK
EPN2	DHCR24
EPPK1	DPY19L1
EPSTI1	DRAXIN
ERAP2	DTHD1
ERMAP	DTNA
ERMN	DUSP8
ETV5	DYNLL1
FAM102A	ECT2
FAM13A	EEF1AKMT3
FAM153A	EFNA1
FAM153B	EFNA5
FAM160A1	EIF5A2
FAM174A	EMILIN2
FAM177A1	ENPP5
FAM3B	EOMES
FAM3D	EPHX4
FAT1	FAM118A
FBLN7	FAM129B
FGD4	FAM131B
FHIT	FAM173A
FKBP5	FAM198B
FLVCR1	FASLG
FOXP1	FCER1A
FRMD4B	FCGR1A
G0S2	FCGR1B
GALNT5	FCRL6
GATD3A	FEZ1
GDF7	FGD6
GFPT2	FOXD1
GHRL	FRMPD3
GJB6	FUT4
GPAT3	FZD2
GPC2	G6PC3
GPX3	GAB3
GREM2	GABRR2
GTF2IRD1	GARNL3
GYPE	GAS1
HAAO	GAS7
HELZ2	GATD3B
HERC5	GFI1
HERC6	GLB1L2
HIF1A	GML
HIPK2	GNGT2
HKDC1	GPBAR1
HPD	GPC1
HSH2D	GPR34
IFI27	GPR68
IFI44	GSTP1
IFI44L	GTF2H2
IFI6	GZMA
IFIT1	GZMH
IFIT2	GZMK
IFIT3	HCAR2
IFIT5	HCAR3
IFITM10	HCST
IFITM3	HEATR4
IGSF9B	HENMT1
IL11RA	HIST1H1B
IL18R1	HIST1H3C
IL6ST	HIST1H3F
IRS2	HIST1H3J
ISG15	HIST1H4H
ITGA6	HLA-DQA1
ITSN1	HLA-DQB1
IVNS1ABP	HLA-DRB1
JDP2	HOPX
KCNE1B	HOXB9
KCNJ12	HPGD
KCNQ1	IDH2
KIAA0355	IER5L
KIAA0513	IFNG
KIR2DL4	IGFBP7
KIT	IL15RA
KL	IL23R
KYNU	IL2RB
LAIR2	INAVA
LAMC3	ITGA9
LAMP3	ITM2A
LDLRAD4	ITPRIPL1
LEF1	ITPRIPL2
LEPROTL1	JAKMIP2
LGALS3BP	JHY
LGMN	KCNH3
LHX4	KCNMA1
LILRB5	KIAA1024
LMO7	KIAA1671
LMTK2	KIF21A
LOC100130357	KLF4
LOC100996598	KLRC2
LOC101928422	KLRC3
LOC105369140	KLRC4
LOC105371944	KLRD1
LOC105379282	KLRG1
LOC107984820	LAG3
LRMP	LDLR
LRRC2	LENG9
LRRC7	LEXM
LRRC75A	LGALS1
LRRC8B	LILRB1
LRRN3	LIMA1
MAST4	LOC100129083
MASTL	LOC101927375
MEGF6	LOC101929599
MFN2	LOC101929959
MFSD9	LOC107984115
MME	LOC107985687
MMP28	LOC107986351
MORN3	LOC107987158
MPZL1	LOC112267951
MTG2	LOC112268260
MTUS1	LOC112268284
MX1	LOC646652
MXRA8	LRFN4
MYBPH	LRRC37A
MYH3	LRRC43
MYO5C	LRRC63
NCK2	LRRC70
NDC80	LTA4H
NDST1	LUM
NEBL	LYAR
NET1	MAD2L2
NFXL1	MAK
NKX3-1	MANEAL
NOG	MAP3K6
NOV	MAP3K8
NPAS2	MATK
NR6A1	METTL24
NRCAM	METTL7A
NRXN1	MGST1
NSUN3	MINPP1
NSUN4	MS4A3
OAS3	MS4A6A
OASL	MSC
OCM	MVB12B
OPLAH	MYO10
OR52H1	MYO3B
OR52K1	NCALD
OR52K2	NECAB1
OSBPL6	NIPA1
OXER1	NIPAL2
OXNAD1	NKG7
PARD6B	NMUR1
PARP12	NPTXR
PARP14	NRG1
PDE3B	NRG2
PDE4B	NSG2
PDE7A	NTSR1
PDE9A	OAF
PDK3	OLIG1
PER1	OPN3
PFKFB2	OSBPL5
PHACTR1	OTUD7A
PILRB	OVCH1
PLAUR	PAFAH2
PLCL1	PAQR4
PLCL2	PCDH1
PLOD1	PCDHGA10
POLB	PCOLCE2
PPFIBP2	PDCD1LG2
PPM1H	PDGFD
PPP1R12B	PDZD4
PPP4R4	PHETA2
PRDM5	PHLDB2
PRKCA	PIGZ
PTP4A1	PIK3R2
PTS	PLA2G15
PWP2	PLA2G16
RAPGEF1	PLD3
RCAN3	PLEKHA5
RCSD1	PLEKHF1
RETREG1	PNMT
RFLNB	PODN
RGL3	POMC
RGPD1	PPP1R26
RGPD2	PPP2R2B
RHPN1	PPP5C
RIMBP2	PRADC1
RIPK4	PRDM1
RNF144A	PROK2
RNF144B	PROKR2
RNF157	PRR5L
RPRM	PRRT4
RPS6KA5	PRSS21
RSAD2	PRSS57
RUBCNL	PTCH1
SAMD9L	PTGDR
SAMSN1	PTGER2
SAP30	PTGER4
SARAF	PTRH1
SCML1	PYHIN1
SDC2	PYROXD2
SERINC5	PZP
SESN3	RAB11FIP5
SFMBT1	RAB29
SFRP2	RAB44
SGIP1	RALGDS
SH3RF3	RAP1GAP
SIGLEC1	RAP2A
SIGLEC12	RASSF1
SIN3B	RAVER2
SKI	RCVRN
SLC16A10	RFX2
SLC23A2	RGS3
SLC24A3	RGS9
SLC25A29	RHOC
SLC35E3	RHOU
SLC4A5	RNASE1
SLC9B1	RNASE2
SLFN14	RPL3L
SMAP2	RRM2
SMCHD1	RUSC2
SNED1	S100A10
SNN	S1PR3
SNRK	S1PR5
SNTG2	SAMD15
SNX9	SAMD3
SORCS3	SBK1
SPP1	SCD
SPRED2	SCN5A
SRBD1	SCN8A
SRGAP2	SDF2L1
SRGAP2B	SDK1
SSPN	SELENBP1
ST3GAL1	2021-09-08
ST6GALNAC1	SERPINB10
STAM	SLAMF7
STAT1	SLC1A3
SULF2	SLC25A53
SULT1A2	SLC27A1
SULT1A3	SLC27A3
SUSD3	SLC28A3
SYAP1	SLC2A8
SYDE2	SLC35G2
SYN1	SLC4A4
SYTL3	SLC51A
TAF8	SLPI
TAS2R60	SLX1B
TBC1D7	SMAD7
TBC1D7-LOC100130357	SMIM35
TBCEL	SNTB1
TCEANC	SOCS3
TCF7	SOX13
TGM3	SPIN4
THBS1	SPRY1
TIMD4	SSBP3
TKTL1	SSBP4
TMCC2	STARD9
TMCC3	SYNGR1
TMEM131L	SYT11
TMEM268	TACSTD2
TMEM63A	TARP
TMEM63C	TBC1D3K
TNFRSF12A	TBX1
TNFRSF21	TBX21
TNFRSF4	TFEC
TNFSF8	TGFBR3
TNNT1	THSD7A
TNXB	TIPARP
TP53INP2	TLR5
TRABD2A	TMEM147
TRMO	TMEM216
TSHZ2	TMEM44
TSPAN10	TMEM9
TTN	TMTC1
UBXN10	TOX
WDFY4	TPST2
WLS	TRAM2
XAF1	TRIB3
YJEFN3	TRPV3
YPEL2	TSPAN4
ZBP1	TTC16
ZBTB16	UBE2J1
ZCCHC2	UCK2
ZMYND15	ULBP3
ZNF100	UTS2
ZNF354A	VAMP5
ZNF462	VANGL1
ZNF552	VIT
ZNF662	VSIG4
ZSCAN23	XBP1
ZYG11B	XCL1
	XCL2
	YWHAH
	YWHAQ
	ZDHHC20
	ZG16B
	ZNF221
	ZNF365
	ZNF600
	ZNF608
	ZNF618
	ZNF683
	ZNF853
