# Supplementary material for: Systematic Bioinformatics Analysis Based on Public and Second-Generation Sequencing Transcriptome Data: A Study on the Diagnostic Value and Potential Mechanisms of Immune-Related Genes in Acute Myocardial Infarction
Source: Front Cardiovasc Med. 2022 Apr 14;9:863248. doi: 10.3389/fcvm.2022.863248 (PMC9046674; doi:10.3389/fcvm.2022.863248)
Supplement: Supplementary file 7 [file Table_7.XLSX]

## Sheet: genemania-interactions
Gene 1	Gene 2	Weight	Network group	Network
KLRD1	KLRC4	0.0225727	Co-expression	Innocenti-Brown-2011
TBX21	KLRC4	0.0107569	Co-expression	Innocenti-Brown-2011
TBX21	KLRD1	0.0101746	Co-expression	Innocenti-Brown-2011
NKG7	KLRC4	0.0117632	Co-expression	Innocenti-Brown-2011
NKG7	KLRD1	0.0134878	Co-expression	Innocenti-Brown-2011
NKG7	TBX21	0.00787798	Co-expression	Innocenti-Brown-2011
GZMA	KLRC4	0.0070873	Co-expression	Innocenti-Brown-2011
GZMA	TBX21	0.00617521	Co-expression	Innocenti-Brown-2011
GZMA	NKG7	0.00555912	Co-expression	Innocenti-Brown-2011
GZMB	KLRC4	0.0136785	Co-expression	Innocenti-Brown-2011
GZMB	KLRD1	0.016145	Co-expression	Innocenti-Brown-2011
GZMB	TBX21	0.00973793	Co-expression	Innocenti-Brown-2011
GZMB	NKG7	0.0136417	Co-expression	Innocenti-Brown-2011
GZMB	GZMA	0.00704506	Co-expression	Innocenti-Brown-2011
KLRC1	KLRC4	0.0363504	Co-expression	Innocenti-Brown-2011
KLRC1	KLRD1	0.0249187	Co-expression	Innocenti-Brown-2011
KLRC1	TBX21	0.0111207	Co-expression	Innocenti-Brown-2011
KLRC1	NKG7	0.0137564	Co-expression	Innocenti-Brown-2011
KLRC1	GZMA	0.00754755	Co-expression	Innocenti-Brown-2011
KLRC1	GZMB	0.0146331	Co-expression	Innocenti-Brown-2011
KLRF1	KLRC4	0.0268885	Co-expression	Innocenti-Brown-2011
KLRF1	KLRD1	0.0244343	Co-expression	Innocenti-Brown-2011
KLRF1	TBX21	0.0107893	Co-expression	Innocenti-Brown-2011
KLRF1	NKG7	0.0132471	Co-expression	Innocenti-Brown-2011
KLRF1	GZMA	0.00764622	Co-expression	Innocenti-Brown-2011
KLRF1	KLRC1	0.0322127	Co-expression	Innocenti-Brown-2011
KLRC2	KLRC4	0.0326489	Co-expression	Innocenti-Brown-2011
KLRC2	KLRD1	0.0299143	Co-expression	Innocenti-Brown-2011
KLRC2	TBX21	0.0115148	Co-expression	Innocenti-Brown-2011
KLRC2	NKG7	0.0135044	Co-expression	Innocenti-Brown-2011
KLRC2	GZMA	0.0076612	Co-expression	Innocenti-Brown-2011
KLRC2	KLRC1	0.040919	Co-expression	Innocenti-Brown-2011
KLRC2	KLRF1	0.0271279	Co-expression	Innocenti-Brown-2011
CCL5	KLRC4	0.00815291	Co-expression	Innocenti-Brown-2011
CCL5	KLRD1	0.00777916	Co-expression	Innocenti-Brown-2011
CCL5	TBX21	0.00543003	Co-expression	Innocenti-Brown-2011
CCL5	NKG7	0.00715041	Co-expression	Innocenti-Brown-2011
CCL5	GZMA	0.00414266	Co-expression	Innocenti-Brown-2011
CCL5	GZMB	0.0064859	Co-expression	Innocenti-Brown-2011
CCL5	KLRC1	0.00787559	Co-expression	Innocenti-Brown-2011
CCL5	KLRF1	0.00741518	Co-expression	Innocenti-Brown-2011
CCL5	KLRC2	0.00887553	Co-expression	Innocenti-Brown-2011
CD8A	TBX21	0.0103798	Co-expression	Innocenti-Brown-2011
CD8A	NKG7	0.0103483	Co-expression	Innocenti-Brown-2011
CD8A	GZMA	0.00752238	Co-expression	Innocenti-Brown-2011
CD8A	CCL5	0.00879455	Co-expression	Innocenti-Brown-2011
GNLY	TBX21	0.0118298	Co-expression	Innocenti-Brown-2011
GNLY	NKG7	0.0179055	Co-expression	Innocenti-Brown-2011
GNLY	GZMA	0.00875939	Co-expression	Innocenti-Brown-2011
GNLY	GZMB	0.019202	Co-expression	Innocenti-Brown-2011
GNLY	CCL5	0.00948519	Co-expression	Innocenti-Brown-2011
GZMH	TBX21	0.011121	Co-expression	Innocenti-Brown-2011
GZMH	NKG7	0.00846254	Co-expression	Innocenti-Brown-2011
GZMH	GZMA	0.00717998	Co-expression	Innocenti-Brown-2011
GZMH	GZMB	0.011924	Co-expression	Innocenti-Brown-2011
GZMH	KLRC2	0.0115956	Co-expression	Innocenti-Brown-2011
GZMH	CCL5	0.00670281	Co-expression	Innocenti-Brown-2011
GZMH	CD8A	0.0137171	Co-expression	Innocenti-Brown-2011
GZMH	GNLY	0.0147119	Co-expression	Innocenti-Brown-2011
KLRK1	KLRC4	0.0194825	Co-expression	Innocenti-Brown-2011
KLRK1	KLRD1	0.0214419	Co-expression	Innocenti-Brown-2011
KLRK1	TBX21	0.010938	Co-expression	Innocenti-Brown-2011
KLRK1	NKG7	0.0112739	Co-expression	Innocenti-Brown-2011
KLRK1	GZMA	0.00672752	Co-expression	Innocenti-Brown-2011
KLRK1	GZMB	0.0124822	Co-expression	Innocenti-Brown-2011
KLRK1	KLRC1	0.0224533	Co-expression	Innocenti-Brown-2011
KLRK1	KLRF1	0.0208546	Co-expression	Innocenti-Brown-2011
KLRK1	KLRC2	0.023861	Co-expression	Innocenti-Brown-2011
KLRK1	CCL5	0.008088	Co-expression	Innocenti-Brown-2011
KLRK1	GZMH	0.0107898	Co-expression	Innocenti-Brown-2011
SH2D1B	KLRC4	0.018979	Co-expression	Innocenti-Brown-2011
SH2D1B	KLRD1	0.0296192	Co-expression	Innocenti-Brown-2011
SH2D1B	TBX21	0.0111192	Co-expression	Innocenti-Brown-2011
SH2D1B	NKG7	0.0114264	Co-expression	Innocenti-Brown-2011
SH2D1B	GZMA	0.00787887	Co-expression	Innocenti-Brown-2011
SH2D1B	GZMB	0.0148109	Co-expression	Innocenti-Brown-2011
SH2D1B	KLRC1	0.0266991	Co-expression	Innocenti-Brown-2011
SH2D1B	KLRF1	0.0281501	Co-expression	Innocenti-Brown-2011
SH2D1B	KLRC2	0.0281329	Co-expression	Innocenti-Brown-2011
SH2D1B	KLRK1	0.0184948	Co-expression	Innocenti-Brown-2011
CXCR6	KLRC4	0.0196338	Co-expression	Innocenti-Brown-2011
CXCR6	TBX21	0.0130855	Co-expression	Innocenti-Brown-2011
CXCR6	GZMA	0.00916811	Co-expression	Innocenti-Brown-2011
CXCR6	CCL5	0.00813563	Co-expression	Innocenti-Brown-2011
CXCR6	CD8A	0.0210014	Co-expression	Innocenti-Brown-2011
CXCR6	GZMH	0.0146971	Co-expression	Innocenti-Brown-2011
FASLG	KLRC4	0.0112983	Co-expression	Innocenti-Brown-2011
FASLG	TBX21	0.00841748	Co-expression	Innocenti-Brown-2011
FASLG	NKG7	0.0101818	Co-expression	Innocenti-Brown-2011
FASLG	GZMA	0.00642535	Co-expression	Innocenti-Brown-2011
FASLG	KLRC1	0.0136789	Co-expression	Innocenti-Brown-2011
FASLG	KLRF1	0.0129812	Co-expression	Innocenti-Brown-2011
FASLG	KLRC2	0.0145436	Co-expression	Innocenti-Brown-2011
FASLG	CCL5	0.00686638	Co-expression	Innocenti-Brown-2011
FASLG	GZMH	0.00900987	Co-expression	Innocenti-Brown-2011
FASLG	KLRK1	0.012678	Co-expression	Innocenti-Brown-2011
CD3D	KLRD1	0.0115548	Co-expression	Innocenti-Brown-2011
CD3D	TBX21	0.00733146	Co-expression	Innocenti-Brown-2011
CD3D	NKG7	0.00873631	Co-expression	Innocenti-Brown-2011
CD3D	GZMA	0.00551255	Co-expression	Innocenti-Brown-2011
CD3D	GZMB	0.00996511	Co-expression	Innocenti-Brown-2011
CD3D	KLRC2	0.0124038	Co-expression	Innocenti-Brown-2011
CD3D	CCL5	0.00669101	Co-expression	Innocenti-Brown-2011
CD3D	CD8A	0.0127249	Co-expression	Innocenti-Brown-2011
CD3D	GZMH	0.00963048	Co-expression	Innocenti-Brown-2011
CD3D	KLRK1	0.0108649	Co-expression	Innocenti-Brown-2011
CD3D	FASLG	0.00976691	Co-expression	Innocenti-Brown-2011
KLRB1	KLRC4	0.0148984	Co-expression	Innocenti-Brown-2011
KLRB1	KLRD1	0.0137112	Co-expression	Innocenti-Brown-2011
KLRB1	TBX21	0.00827407	Co-expression	Innocenti-Brown-2011
KLRB1	NKG7	0.00840437	Co-expression	Innocenti-Brown-2011
KLRB1	GZMA	0.00631547	Co-expression	Innocenti-Brown-2011
KLRB1	GZMB	0.0103708	Co-expression	Innocenti-Brown-2011
KLRB1	KLRC1	0.0166232	Co-expression	Innocenti-Brown-2011
KLRB1	KLRF1	0.0163789	Co-expression	Innocenti-Brown-2011
KLRB1	KLRC2	0.0146442	Co-expression	Innocenti-Brown-2011
KLRB1	CCL5	0.00577246	Co-expression	Innocenti-Brown-2011
KLRB1	CD8A	0.009693	Co-expression	Innocenti-Brown-2011
KLRB1	KLRK1	0.0122271	Co-expression	Innocenti-Brown-2011
KLRB1	SH2D1B	0.0132747	Co-expression	Innocenti-Brown-2011
KLRB1	CXCR6	0.0127643	Co-expression	Innocenti-Brown-2011
KLRB1	FASLG	0.00823077	Co-expression	Innocenti-Brown-2011
KLRB1	CD3D	0.00749604	Co-expression	Innocenti-Brown-2011
GZMK	KLRC4	0.0116471	Co-expression	Innocenti-Brown-2011
GZMK	TBX21	0.00852304	Co-expression	Innocenti-Brown-2011
GZMK	GZMA	0.00663168	Co-expression	Innocenti-Brown-2011
GZMK	KLRC1	0.011935	Co-expression	Innocenti-Brown-2011
GZMK	KLRF1	0.0114126	Co-expression	Innocenti-Brown-2011
GZMK	KLRC2	0.0111361	Co-expression	Innocenti-Brown-2011
GZMK	CCL5	0.00578893	Co-expression	Innocenti-Brown-2011
GZMK	CD8A	0.012205	Co-expression	Innocenti-Brown-2011
GZMK	GZMH	0.0097984	Co-expression	Innocenti-Brown-2011
GZMK	KLRK1	0.0102251	Co-expression	Innocenti-Brown-2011
GZMK	SH2D1B	0.00979354	Co-expression	Innocenti-Brown-2011
GZMK	CXCR6	0.0160963	Co-expression	Innocenti-Brown-2011
GZMK	CD3D	0.00716462	Co-expression	Innocenti-Brown-2011
GZMK	KLRB1	0.00951252	Co-expression	Innocenti-Brown-2011
KLRC3	KLRC4	0.0265496	Co-expression	Innocenti-Brown-2011
KLRC3	KLRD1	0.0290016	Co-expression	Innocenti-Brown-2011
KLRC3	TBX21	0.00964371	Co-expression	Innocenti-Brown-2011
KLRC3	NKG7	0.0141091	Co-expression	Innocenti-Brown-2011
KLRC3	GZMB	0.0136297	Co-expression	Innocenti-Brown-2011
KLRC3	KLRC1	0.037232	Co-expression	Innocenti-Brown-2011
KLRC3	KLRF1	0.0286208	Co-expression	Innocenti-Brown-2011
KLRC3	KLRC2	0.0357325	Co-expression	Innocenti-Brown-2011
KLRC3	CCL5	0.00814914	Co-expression	Innocenti-Brown-2011
KLRC3	KLRK1	0.0269519	Co-expression	Innocenti-Brown-2011
KLRC3	FASLG	0.0143893	Co-expression	Innocenti-Brown-2011
KLRC3	CD3D	0.0128784	Co-expression	Innocenti-Brown-2011
KLRC3	KLRB1	0.0139839	Co-expression	Innocenti-Brown-2011
PRF1	KLRC4	0.0157469	Co-expression	Innocenti-Brown-2011
PRF1	TBX21	0.0111507	Co-expression	Innocenti-Brown-2011
PRF1	NKG7	0.0119835	Co-expression	Innocenti-Brown-2011
PRF1	GZMA	0.00813571	Co-expression	Innocenti-Brown-2011
PRF1	GZMB	0.0135239	Co-expression	Innocenti-Brown-2011
PRF1	KLRC1	0.0197151	Co-expression	Innocenti-Brown-2011
PRF1	KLRF1	0.017923	Co-expression	Innocenti-Brown-2011
PRF1	CCL5	0.00741351	Co-expression	Innocenti-Brown-2011
PRF1	CD8A	0.0134165	Co-expression	Innocenti-Brown-2011
PRF1	GNLY	0.0258	Co-expression	Innocenti-Brown-2011
PRF1	GZMH	0.0119258	Co-expression	Innocenti-Brown-2011
PRF1	SH2D1B	0.0163615	Co-expression	Innocenti-Brown-2011
PRF1	CXCR6	0.0227618	Co-expression	Innocenti-Brown-2011
PRF1	KLRB1	0.0113333	Co-expression	Innocenti-Brown-2011
PRF1	GZMK	0.0119939	Co-expression	Innocenti-Brown-2011
KLRG1	KLRC4	0.0187103	Co-expression	Innocenti-Brown-2011
KLRG1	TBX21	0.0139213	Co-expression	Innocenti-Brown-2011
KLRG1	GZMA	0.00904285	Co-expression	Innocenti-Brown-2011
KLRG1	CCL5	0.00881351	Co-expression	Innocenti-Brown-2011
KLRG1	CD8A	0.0159095	Co-expression	Innocenti-Brown-2011
KLRG1	GZMH	0.012633	Co-expression	Innocenti-Brown-2011
KLRG1	KLRK1	0.0206543	Co-expression	Innocenti-Brown-2011
KLRG1	FASLG	0.0139651	Co-expression	Innocenti-Brown-2011
KLRG1	CD3D	0.0133686	Co-expression	Innocenti-Brown-2011
KLRG1	KLRB1	0.0135683	Co-expression	Innocenti-Brown-2011
KLRG1	GZMK	0.0126414	Co-expression	Innocenti-Brown-2011
EOMES	KLRC4	0.0182442	Co-expression	Innocenti-Brown-2011
EOMES	KLRD1	0.0197248	Co-expression	Innocenti-Brown-2011
EOMES	NKG7	0.0152255	Co-expression	Innocenti-Brown-2011
EOMES	GZMA	0.00598317	Co-expression	Innocenti-Brown-2011
EOMES	GZMB	0.0121192	Co-expression	Innocenti-Brown-2011
EOMES	KLRC1	0.0196439	Co-expression	Innocenti-Brown-2011
EOMES	KLRF1	0.0202138	Co-expression	Innocenti-Brown-2011
EOMES	KLRC2	0.0216236	Co-expression	Innocenti-Brown-2011
EOMES	CCL5	0.00862374	Co-expression	Innocenti-Brown-2011
EOMES	KLRK1	0.0180461	Co-expression	Innocenti-Brown-2011
EOMES	FASLG	0.0129448	Co-expression	Innocenti-Brown-2011
EOMES	CD3D	0.012008	Co-expression	Innocenti-Brown-2011
EOMES	KLRB1	0.0108648	Co-expression	Innocenti-Brown-2011
EOMES	KLRC3	0.0206115	Co-expression	Innocenti-Brown-2011
EOMES	KLRG1	0.0176667	Co-expression	Innocenti-Brown-2011
XCL1	KLRC4	0.0114332	Co-expression	Innocenti-Brown-2011
XCL1	KLRD1	0.0129856	Co-expression	Innocenti-Brown-2011
XCL1	TBX21	0.0077862	Co-expression	Innocenti-Brown-2011
XCL1	NKG7	0.00910269	Co-expression	Innocenti-Brown-2011
XCL1	GZMA	0.00546797	Co-expression	Innocenti-Brown-2011
XCL1	GZMB	0.0103616	Co-expression	Innocenti-Brown-2011
XCL1	KLRC1	0.0133842	Co-expression	Innocenti-Brown-2011
XCL1	KLRF1	0.0127645	Co-expression	Innocenti-Brown-2011
XCL1	KLRC2	0.0128449	Co-expression	Innocenti-Brown-2011
XCL1	CCL5	0.00594147	Co-expression	Innocenti-Brown-2011
XCL1	GZMH	0.0077865	Co-expression	Innocenti-Brown-2011
XCL1	KLRK1	0.0117819	Co-expression	Innocenti-Brown-2011
XCL1	SH2D1B	0.0113566	Co-expression	Innocenti-Brown-2011
XCL1	FASLG	0.0103119	Co-expression	Innocenti-Brown-2011
XCL1	CD3D	0.00816915	Co-expression	Innocenti-Brown-2011
XCL1	KLRB1	0.00801187	Co-expression	Innocenti-Brown-2011
XCL1	KLRC3	0.0154038	Co-expression	Innocenti-Brown-2011
XCL1	KLRG1	0.0122457	Co-expression	Innocenti-Brown-2011
XCL1	EOMES	0.0113915	Co-expression	Innocenti-Brown-2011
NKG7	KLRD1	0.0247824	Co-expression	Burington-Shaughnessy-2008
TGFBR3	KLRD1	0.0296687	Co-expression	Burington-Shaughnessy-2008
CCL5	KLRD1	0.0226464	Co-expression	Burington-Shaughnessy-2008
CCL5	NKG7	0.0297193	Co-expression	Burington-Shaughnessy-2008
CD8A	KLRD1	0.0187744	Co-expression	Burington-Shaughnessy-2008
CD8A	NKG7	0.0192581	Co-expression	Burington-Shaughnessy-2008
CD8A	TGFBR3	0.0154552	Co-expression	Burington-Shaughnessy-2008
CD8A	CCL5	0.0139581	Co-expression	Burington-Shaughnessy-2008
GNLY	KLRD1	0.0186233	Co-expression	Burington-Shaughnessy-2008
GNLY	NKG7	0.0261478	Co-expression	Burington-Shaughnessy-2008
GNLY	TGFBR3	0.0166039	Co-expression	Burington-Shaughnessy-2008
GNLY	CCL5	0.0180512	Co-expression	Burington-Shaughnessy-2008
GZMH	KLRD1	0.0187249	Co-expression	Burington-Shaughnessy-2008
GZMH	GZMB	0.0153277	Co-expression	Burington-Shaughnessy-2008
GZMH	CD8A	0.0119293	Co-expression	Burington-Shaughnessy-2008
CD3D	KLRD1	0.0264244	Co-expression	Burington-Shaughnessy-2008
CD3D	NKG7	0.0388318	Co-expression	Burington-Shaughnessy-2008
CD3D	TGFBR3	0.0240864	Co-expression	Burington-Shaughnessy-2008
CD3D	CCL5	0.0334121	Co-expression	Burington-Shaughnessy-2008
CD3D	CD8A	0.0218712	Co-expression	Burington-Shaughnessy-2008
CD3D	GNLY	0.0160903	Co-expression	Burington-Shaughnessy-2008
KLRB1	KLRD1	0.00820644	Co-expression	Burington-Shaughnessy-2008
KLRB1	NKG7	0.00591547	Co-expression	Burington-Shaughnessy-2008
KLRB1	CCL5	0.00605248	Co-expression	Burington-Shaughnessy-2008
KLRB1	GNLY	0.00732722	Co-expression	Burington-Shaughnessy-2008
KLRB1	CD3D	0.00632566	Co-expression	Burington-Shaughnessy-2008
GZMK	TGFBR3	0.0185823	Co-expression	Burington-Shaughnessy-2008
KLRG1	KLRD1	0.0254387	Co-expression	Burington-Shaughnessy-2008
KLRG1	NKG7	0.0207893	Co-expression	Burington-Shaughnessy-2008
KLRG1	CD8A	0.0188839	Co-expression	Burington-Shaughnessy-2008
KLRG1	CD3D	0.0182816	Co-expression	Burington-Shaughnessy-2008
NKG7	KLRD1	0.0242968	Co-expression	Arijs-Rutgeerts-2009
GZMA	KLRD1	0.0183145	Co-expression	Arijs-Rutgeerts-2009
GZMA	NKG7	0.012434	Co-expression	Arijs-Rutgeerts-2009
GZMB	KLRD1	0.0208269	Co-expression	Arijs-Rutgeerts-2009
GZMB	NKG7	0.015362	Co-expression	Arijs-Rutgeerts-2009
CCL5	KLRD1	0.0247152	Co-expression	Arijs-Rutgeerts-2009
CCL5	NKG7	0.0176707	Co-expression	Arijs-Rutgeerts-2009
CCL5	GZMA	0.0162059	Co-expression	Arijs-Rutgeerts-2009
CD8A	KLRD1	0.0254856	Co-expression	Arijs-Rutgeerts-2009
CD8A	NKG7	0.0187218	Co-expression	Arijs-Rutgeerts-2009
CD8A	GZMB	0.0132435	Co-expression	Arijs-Rutgeerts-2009
CD8A	CCL5	0.0216226	Co-expression	Arijs-Rutgeerts-2009
GZMH	KLRD1	0.0198922	Co-expression	Arijs-Rutgeerts-2009
GZMH	NKG7	0.0168106	Co-expression	Arijs-Rutgeerts-2009
GZMH	GZMB	0.0185118	Co-expression	Arijs-Rutgeerts-2009
GZMH	CD8A	0.0152477	Co-expression	Arijs-Rutgeerts-2009
CXCR6	KLRD1	0.0258664	Co-expression	Arijs-Rutgeerts-2009
CXCR6	NKG7	0.0212257	Co-expression	Arijs-Rutgeerts-2009
CXCR6	GZMB	0.0222493	Co-expression	Arijs-Rutgeerts-2009
CXCR6	CCL5	0.0184845	Co-expression	Arijs-Rutgeerts-2009
CXCR6	CD8A	0.0215139	Co-expression	Arijs-Rutgeerts-2009
CXCR6	GZMH	0.0196171	Co-expression	Arijs-Rutgeerts-2009
FASLG	NKG7	0.0153338	Co-expression	Arijs-Rutgeerts-2009
FASLG	GZMA	0.0202284	Co-expression	Arijs-Rutgeerts-2009
FASLG	CCL5	0.0182927	Co-expression	Arijs-Rutgeerts-2009
FASLG	CD8A	0.0169645	Co-expression	Arijs-Rutgeerts-2009
CD3D	KLRD1	0.0118221	Co-expression	Arijs-Rutgeerts-2009
CD3D	NKG7	0.00814699	Co-expression	Arijs-Rutgeerts-2009
CD3D	CCL5	0.00932744	Co-expression	Arijs-Rutgeerts-2009
CD3D	CD8A	0.011316	Co-expression	Arijs-Rutgeerts-2009
CD3D	CXCR6	0.0117392	Co-expression	Arijs-Rutgeerts-2009
KLRB1	KLRD1	0.0140726	Co-expression	Arijs-Rutgeerts-2009
KLRB1	KLRF1	0.0123147	Co-expression	Arijs-Rutgeerts-2009
KLRB1	CD8A	0.00924943	Co-expression	Arijs-Rutgeerts-2009
KLRB1	CD3D	0.00784894	Co-expression	Arijs-Rutgeerts-2009
GZMK	KLRD1	0.014801	Co-expression	Arijs-Rutgeerts-2009
GZMK	NKG7	0.0119685	Co-expression	Arijs-Rutgeerts-2009
GZMK	CD8A	0.0123078	Co-expression	Arijs-Rutgeerts-2009
GZMK	GZMH	0.0139165	Co-expression	Arijs-Rutgeerts-2009
GZMK	CD3D	0.00804055	Co-expression	Arijs-Rutgeerts-2009
KLRC3	GZMA	0.0257713	Co-expression	Arijs-Rutgeerts-2009
PRF1	KLRD1	0.020704	Co-expression	Arijs-Rutgeerts-2009
PRF1	NKG7	0.0175712	Co-expression	Arijs-Rutgeerts-2009
PRF1	GZMB	0.0174058	Co-expression	Arijs-Rutgeerts-2009
PRF1	CCL5	0.0142656	Co-expression	Arijs-Rutgeerts-2009
PRF1	CD8A	0.0166998	Co-expression	Arijs-Rutgeerts-2009
PRF1	GNLY	0.0152396	Co-expression	Arijs-Rutgeerts-2009
PRF1	GZMH	0.0156156	Co-expression	Arijs-Rutgeerts-2009
PRF1	CXCR6	0.0181222	Co-expression	Arijs-Rutgeerts-2009
PRF1	FASLG	0.016633	Co-expression	Arijs-Rutgeerts-2009
PRF1	GZMK	0.0124388	Co-expression	Arijs-Rutgeerts-2009
EOMES	CD3D	0.00404632	Co-expression	Arijs-Rutgeerts-2009
EOMES	GZMK	0.0050252	Co-expression	Arijs-Rutgeerts-2009
XCL1	CCL5	0.0243806	Co-expression	Arijs-Rutgeerts-2009
TBX21	KLRD1	0.0162466	Co-expression	Dobbin-Giordano-2005
NKG7	KLRD1	0.00734401	Co-expression	Dobbin-Giordano-2005
NKG7	TBX21	0.00722227	Co-expression	Dobbin-Giordano-2005
GZMA	KLRD1	0.00860406	Co-expression	Dobbin-Giordano-2005
GZMA	TBX21	0.00773166	Co-expression	Dobbin-Giordano-2005
GZMA	NKG7	0.00521088	Co-expression	Dobbin-Giordano-2005
GZMB	KLRD1	0.0103478	Co-expression	Dobbin-Giordano-2005
GZMB	NKG7	0.00565926	Co-expression	Dobbin-Giordano-2005
GZMB	GZMA	0.00632625	Co-expression	Dobbin-Giordano-2005
CCL5	NKG7	0.00562396	Co-expression	Dobbin-Giordano-2005
CCL5	GZMA	0.00587605	Co-expression	Dobbin-Giordano-2005
CCL5	GZMB	0.00597806	Co-expression	Dobbin-Giordano-2005
CD8A	TBX21	0.00970471	Co-expression	Dobbin-Giordano-2005
CD8A	NKG7	0.0056894	Co-expression	Dobbin-Giordano-2005
CD8A	GZMA	0.00597488	Co-expression	Dobbin-Giordano-2005
CD8A	CCL5	0.0067464	Co-expression	Dobbin-Giordano-2005
GNLY	NKG7	0.00741973	Co-expression	Dobbin-Giordano-2005
GNLY	GZMA	0.00704491	Co-expression	Dobbin-Giordano-2005
GNLY	GZMB	0.0114098	Co-expression	Dobbin-Giordano-2005
GNLY	CCL5	0.00732698	Co-expression	Dobbin-Giordano-2005
GZMH	KLRC4	0.0111686	Co-expression	Dobbin-Giordano-2005
GZMH	NKG7	0.00677319	Co-expression	Dobbin-Giordano-2005
GZMH	GZMA	0.00761895	Co-expression	Dobbin-Giordano-2005
GZMH	GZMB	0.00818695	Co-expression	Dobbin-Giordano-2005
GZMH	CCL5	0.00822667	Co-expression	Dobbin-Giordano-2005
GZMH	CD8A	0.0083676	Co-expression	Dobbin-Giordano-2005
CXCR6	KLRD1	0.0101765	Co-expression	Dobbin-Giordano-2005
CXCR6	GZMA	0.00586407	Co-expression	Dobbin-Giordano-2005
CXCR6	GZMB	0.00792388	Co-expression	Dobbin-Giordano-2005
CXCR6	GNLY	0.00908892	Co-expression	Dobbin-Giordano-2005
FASLG	KLRD1	0.0181573	Co-expression	Dobbin-Giordano-2005
FASLG	TBX21	0.0202041	Co-expression	Dobbin-Giordano-2005
FASLG	NKG7	0.00815092	Co-expression	Dobbin-Giordano-2005
FASLG	GZMA	0.00907938	Co-expression	Dobbin-Giordano-2005
FASLG	GZMB	0.0102067	Co-expression	Dobbin-Giordano-2005
FASLG	CCL5	0.00898001	Co-expression	Dobbin-Giordano-2005
FASLG	CD8A	0.0116537	Co-expression	Dobbin-Giordano-2005
FASLG	GZMH	0.0114705	Co-expression	Dobbin-Giordano-2005
FASLG	CXCR6	0.0105167	Co-expression	Dobbin-Giordano-2005
CD3D	NKG7	0.00814616	Co-expression	Dobbin-Giordano-2005
KLRB1	KLRD1	0.0128033	Co-expression	Dobbin-Giordano-2005
KLRB1	NKG7	0.00632647	Co-expression	Dobbin-Giordano-2005
KLRB1	GZMA	0.00671688	Co-expression	Dobbin-Giordano-2005
KLRB1	GZMB	0.00842549	Co-expression	Dobbin-Giordano-2005
KLRB1	GNLY	0.011385	Co-expression	Dobbin-Giordano-2005
KLRB1	CXCR6	0.00865387	Co-expression	Dobbin-Giordano-2005
GZMK	NKG7	0.0063766	Co-expression	Dobbin-Giordano-2005
GZMK	GZMA	0.00628742	Co-expression	Dobbin-Giordano-2005
GZMK	CCL5	0.00701237	Co-expression	Dobbin-Giordano-2005
GZMK	CD8A	0.00761351	Co-expression	Dobbin-Giordano-2005
GZMK	GZMH	0.00869804	Co-expression	Dobbin-Giordano-2005
PRF1	KLRD1	0.00807882	Co-expression	Dobbin-Giordano-2005
PRF1	NKG7	0.00435271	Co-expression	Dobbin-Giordano-2005
PRF1	GZMA	0.00477131	Co-expression	Dobbin-Giordano-2005
PRF1	GZMB	0.00526381	Co-expression	Dobbin-Giordano-2005
PRF1	CD8A	0.00510808	Co-expression	Dobbin-Giordano-2005
PRF1	GZMH	0.00611828	Co-expression	Dobbin-Giordano-2005
PRF1	CXCR6	0.00595658	Co-expression	Dobbin-Giordano-2005
PRF1	FASLG	0.00831071	Co-expression	Dobbin-Giordano-2005
PRF1	KLRB1	0.00606947	Co-expression	Dobbin-Giordano-2005
TBX21	KLRD1	0.00978074	Co-expression	Roth-Zlotnik-2006
NKG7	TBX21	0.00590847	Co-expression	Roth-Zlotnik-2006
GZMA	KLRC4	0.0139202	Co-expression	Roth-Zlotnik-2006
GZMA	KLRD1	0.0116849	Co-expression	Roth-Zlotnik-2006
GZMA	TBX21	0.00551159	Co-expression	Roth-Zlotnik-2006
GZMB	KLRD1	0.0158846	Co-expression	Roth-Zlotnik-2006
GZMB	TBX21	0.00869493	Co-expression	Roth-Zlotnik-2006
GZMB	GZMA	0.0106595	Co-expression	Roth-Zlotnik-2006
KLRF1	KLRC4	0.0188044	Co-expression	Roth-Zlotnik-2006
KLRF1	KLRD1	0.0141095	Co-expression	Roth-Zlotnik-2006
KLRF1	TBX21	0.00703941	Co-expression	Roth-Zlotnik-2006
KLRF1	GZMA	0.0105517	Co-expression	Roth-Zlotnik-2006
KLRF1	GZMB	0.014047	Co-expression	Roth-Zlotnik-2006
CCL5	KLRC4	0.0138817	Co-expression	Roth-Zlotnik-2006
CCL5	KLRD1	0.0127555	Co-expression	Roth-Zlotnik-2006
CCL5	TBX21	0.00615982	Co-expression	Roth-Zlotnik-2006
CCL5	GZMA	0.0103651	Co-expression	Roth-Zlotnik-2006
CCL5	GZMB	0.0119295	Co-expression	Roth-Zlotnik-2006
CCL5	KLRF1	0.0107922	Co-expression	Roth-Zlotnik-2006
CD8A	KLRC4	0.0177959	Co-expression	Roth-Zlotnik-2006
CD8A	KLRD1	0.014815	Co-expression	Roth-Zlotnik-2006
CD8A	TBX21	0.00681398	Co-expression	Roth-Zlotnik-2006
CD8A	GZMA	0.0113688	Co-expression	Roth-Zlotnik-2006
CD8A	GZMB	0.0118918	Co-expression	Roth-Zlotnik-2006
CD8A	KLRF1	0.0130549	Co-expression	Roth-Zlotnik-2006
CD8A	CCL5	0.0120931	Co-expression	Roth-Zlotnik-2006
GNLY	KLRC4	0.02278	Co-expression	Roth-Zlotnik-2006
GNLY	KLRD1	0.0197951	Co-expression	Roth-Zlotnik-2006
GNLY	TBX21	0.00992533	Co-expression	Roth-Zlotnik-2006
GNLY	GZMA	0.0137058	Co-expression	Roth-Zlotnik-2006
GNLY	GZMB	0.0216787	Co-expression	Roth-Zlotnik-2006
GNLY	KLRF1	0.0190526	Co-expression	Roth-Zlotnik-2006
GNLY	CCL5	0.0138594	Co-expression	Roth-Zlotnik-2006
GNLY	CD8A	0.0149459	Co-expression	Roth-Zlotnik-2006
GZMH	KLRD1	0.0170356	Co-expression	Roth-Zlotnik-2006
GZMH	TBX21	0.00936168	Co-expression	Roth-Zlotnik-2006
GZMH	GZMA	0.0106059	Co-expression	Roth-Zlotnik-2006
GZMH	GZMB	0.0165414	Co-expression	Roth-Zlotnik-2006
GZMH	KLRF1	0.0119299	Co-expression	Roth-Zlotnik-2006
GZMH	CCL5	0.0125184	Co-expression	Roth-Zlotnik-2006
GZMH	CD8A	0.0129211	Co-expression	Roth-Zlotnik-2006
GZMH	GNLY	0.0174294	Co-expression	Roth-Zlotnik-2006
SH2D1B	KLRD1	0.0219114	Co-expression	Roth-Zlotnik-2006
SH2D1B	TBX21	0.013711	Co-expression	Roth-Zlotnik-2006
SH2D1B	GZMB	0.0183567	Co-expression	Roth-Zlotnik-2006
SH2D1B	GNLY	0.0235395	Co-expression	Roth-Zlotnik-2006
CXCR6	TBX21	0.0122578	Co-expression	Roth-Zlotnik-2006
CXCR6	GZMA	0.0108187	Co-expression	Roth-Zlotnik-2006
CXCR6	GZMB	0.016313	Co-expression	Roth-Zlotnik-2006
CXCR6	CCL5	0.0132635	Co-expression	Roth-Zlotnik-2006
CXCR6	GZMH	0.0204734	Co-expression	Roth-Zlotnik-2006
FASLG	TBX21	0.0117475	Co-expression	Roth-Zlotnik-2006
FASLG	SH2D1B	0.0310404	Co-expression	Roth-Zlotnik-2006
FASLG	CXCR6	0.0262127	Co-expression	Roth-Zlotnik-2006
KLRB1	KLRD1	0.00900333	Co-expression	Roth-Zlotnik-2006
KLRB1	TBX21	0.00471487	Co-expression	Roth-Zlotnik-2006
KLRB1	GZMA	0.00716413	Co-expression	Roth-Zlotnik-2006
KLRB1	GZMB	0.00863789	Co-expression	Roth-Zlotnik-2006
KLRB1	KLRF1	0.00732669	Co-expression	Roth-Zlotnik-2006
KLRB1	CCL5	0.00818455	Co-expression	Roth-Zlotnik-2006
KLRB1	CD8A	0.00788324	Co-expression	Roth-Zlotnik-2006
KLRB1	GNLY	0.0093806	Co-expression	Roth-Zlotnik-2006
KLRB1	GZMH	0.00774582	Co-expression	Roth-Zlotnik-2006
KLRB1	CXCR6	0.0108138	Co-expression	Roth-Zlotnik-2006
KLRB1	CD3D	0.0053561	Co-expression	Roth-Zlotnik-2006
GZMK	KLRD1	0.00823311	Co-expression	Roth-Zlotnik-2006
GZMK	TBX21	0.00427571	Co-expression	Roth-Zlotnik-2006
GZMK	GZMA	0.00659602	Co-expression	Roth-Zlotnik-2006
GZMK	GZMB	0.00713381	Co-expression	Roth-Zlotnik-2006
GZMK	KLRF1	0.00675546	Co-expression	Roth-Zlotnik-2006
GZMK	CCL5	0.00728681	Co-expression	Roth-Zlotnik-2006
GZMK	CD8A	0.00788757	Co-expression	Roth-Zlotnik-2006
GZMK	GNLY	0.00796192	Co-expression	Roth-Zlotnik-2006
GZMK	GZMH	0.00746939	Co-expression	Roth-Zlotnik-2006
GZMK	CD3D	0.00476082	Co-expression	Roth-Zlotnik-2006
GZMK	KLRB1	0.00583371	Co-expression	Roth-Zlotnik-2006
PRF1	KLRC4	0.016316	Co-expression	Roth-Zlotnik-2006
PRF1	KLRD1	0.0155574	Co-expression	Roth-Zlotnik-2006
PRF1	TBX21	0.00814727	Co-expression	Roth-Zlotnik-2006
PRF1	GZMA	0.0104296	Co-expression	Roth-Zlotnik-2006
PRF1	GZMB	0.0154198	Co-expression	Roth-Zlotnik-2006
PRF1	KLRF1	0.0127508	Co-expression	Roth-Zlotnik-2006
PRF1	CCL5	0.0113134	Co-expression	Roth-Zlotnik-2006
PRF1	CD8A	0.0119701	Co-expression	Roth-Zlotnik-2006
PRF1	GNLY	0.0187419	Co-expression	Roth-Zlotnik-2006
PRF1	GZMH	0.0144655	Co-expression	Roth-Zlotnik-2006
PRF1	SH2D1B	0.0177456	Co-expression	Roth-Zlotnik-2006
PRF1	CXCR6	0.0150552	Co-expression	Roth-Zlotnik-2006
PRF1	KLRB1	0.00792926	Co-expression	Roth-Zlotnik-2006
PRF1	GZMK	0.00692404	Co-expression	Roth-Zlotnik-2006
KLRG1	KLRD1	0.0159989	Co-expression	Roth-Zlotnik-2006
KLRG1	TBX21	0.00886923	Co-expression	Roth-Zlotnik-2006
KLRG1	CD8A	0.0111706	Co-expression	Roth-Zlotnik-2006
KLRG1	SH2D1B	0.0212786	Co-expression	Roth-Zlotnik-2006
KLRG1	GZMK	0.00713593	Co-expression	Roth-Zlotnik-2006
KLRG1	PRF1	0.011429	Co-expression	Roth-Zlotnik-2006
EOMES	KLRC4	0.0172673	Co-expression	Roth-Zlotnik-2006
EOMES	GZMA	0.0101864	Co-expression	Roth-Zlotnik-2006
EOMES	GZMB	0.012508	Co-expression	Roth-Zlotnik-2006
EOMES	KLRF1	0.0130176	Co-expression	Roth-Zlotnik-2006
EOMES	CCL5	0.0105994	Co-expression	Roth-Zlotnik-2006
EOMES	CD8A	0.0132645	Co-expression	Roth-Zlotnik-2006
EOMES	GNLY	0.0156218	Co-expression	Roth-Zlotnik-2006
EOMES	KLRB1	0.00734821	Co-expression	Roth-Zlotnik-2006
EOMES	GZMK	0.007231	Co-expression	Roth-Zlotnik-2006
EOMES	PRF1	0.0115482	Co-expression	Roth-Zlotnik-2006
XCL1	KLRD1	0.0224816	Co-expression	Roth-Zlotnik-2006
XCL1	TBX21	0.0126963	Co-expression	Roth-Zlotnik-2006
XCL1	GZMA	0.0122086	Co-expression	Roth-Zlotnik-2006
XCL1	GZMB	0.0170252	Co-expression	Roth-Zlotnik-2006
XCL1	KLRF1	0.0154568	Co-expression	Roth-Zlotnik-2006
XCL1	CCL5	0.013165	Co-expression	Roth-Zlotnik-2006
XCL1	CD8A	0.0164569	Co-expression	Roth-Zlotnik-2006
XCL1	GNLY	0.0199686	Co-expression	Roth-Zlotnik-2006
XCL1	GZMH	0.0190912	Co-expression	Roth-Zlotnik-2006
XCL1	KLRB1	0.0101148	Co-expression	Roth-Zlotnik-2006
XCL1	GZMK	0.0101646	Co-expression	Roth-Zlotnik-2006
XCL1	PRF1	0.0174789	Co-expression	Roth-Zlotnik-2006
XCL1	KLRG1	0.0219767	Co-expression	Roth-Zlotnik-2006
GZMA	NKG7	0.0321328	Co-expression	Rieger-Chu-2004
GZMB	NKG7	0.0384686	Co-expression	Rieger-Chu-2004
GZMB	GZMA	0.0378461	Co-expression	Rieger-Chu-2004
CCL5	NKG7	0.0256372	Co-expression	Rieger-Chu-2004
CD8A	NKG7	0.0255058	Co-expression	Rieger-Chu-2004
CD8A	GZMA	0.0283419	Co-expression	Rieger-Chu-2004
CD8A	GZMB	0.031963	Co-expression	Rieger-Chu-2004
GZMH	NKG7	0.0253759	Co-expression	Rieger-Chu-2004
GZMH	GZMA	0.0243255	Co-expression	Rieger-Chu-2004
GZMH	GZMB	0.0326462	Co-expression	Rieger-Chu-2004
GZMH	CD8A	0.0291504	Co-expression	Rieger-Chu-2004
FASLG	NKG7	0.0189679	Co-expression	Rieger-Chu-2004
FASLG	GZMA	0.0238114	Co-expression	Rieger-Chu-2004
FASLG	GZMB	0.0225248	Co-expression	Rieger-Chu-2004
FASLG	CD8A	0.0148583	Co-expression	Rieger-Chu-2004
FASLG	GZMH	0.0197221	Co-expression	Rieger-Chu-2004
CD3D	NKG7	0.0288446	Co-expression	Rieger-Chu-2004
CD3D	GZMA	0.0303752	Co-expression	Rieger-Chu-2004
CD3D	GZMB	0.0379079	Co-expression	Rieger-Chu-2004
CD3D	CD8A	0.0305477	Co-expression	Rieger-Chu-2004
CD3D	GZMH	0.0266279	Co-expression	Rieger-Chu-2004
CD3D	FASLG	0.0220003	Co-expression	Rieger-Chu-2004
GZMK	NKG7	0.0383347	Co-expression	Rieger-Chu-2004
GZMK	GZMA	0.0377511	Co-expression	Rieger-Chu-2004
GZMK	GZMB	0.0407148	Co-expression	Rieger-Chu-2004
GZMK	CD8A	0.028637	Co-expression	Rieger-Chu-2004
GZMK	GNLY	0.0185461	Co-expression	Rieger-Chu-2004
GZMK	GZMH	0.0309372	Co-expression	Rieger-Chu-2004
GZMK	FASLG	0.0237355	Co-expression	Rieger-Chu-2004
GZMK	CD3D	0.0309857	Co-expression	Rieger-Chu-2004
KLRC3	GZMH	0.0105576	Co-expression	Rieger-Chu-2004
KLRC3	FASLG	0.0101752	Co-expression	Rieger-Chu-2004
PRF1	NKG7	0.0173155	Co-expression	Rieger-Chu-2004
KLRG1	GZMA	0.0266406	Co-expression	Rieger-Chu-2004
KLRG1	CD8A	0.0163675	Co-expression	Rieger-Chu-2004
NKG7	TBX21	0.00958879	Co-expression	Mallon-McKay-2013
GZMA	TBX21	0.00697083	Co-expression	Mallon-McKay-2013
GZMA	NKG7	0.0154906	Co-expression	Mallon-McKay-2013
GZMB	TBX21	0.00626531	Co-expression	Mallon-McKay-2013
GZMB	NKG7	0.0131414	Co-expression	Mallon-McKay-2013
GZMB	GZMA	0.0100887	Co-expression	Mallon-McKay-2013
KLRC1	KLRC4	0.0059902	Co-expression	Mallon-McKay-2013
KLRF1	TBX21	0.010963	Co-expression	Mallon-McKay-2013
KLRC2	KLRC4	0.00247882	Co-expression	Mallon-McKay-2013
CCL5	NKG7	0.015283	Co-expression	Mallon-McKay-2013
CCL5	GZMA	0.010837	Co-expression	Mallon-McKay-2013
CCL5	GZMB	0.00903838	Co-expression	Mallon-McKay-2013
GNLY	TBX21	0.00719207	Co-expression	Mallon-McKay-2013
GNLY	NKG7	0.0170853	Co-expression	Mallon-McKay-2013
GNLY	GZMA	0.0119729	Co-expression	Mallon-McKay-2013
GNLY	GZMB	0.0105223	Co-expression	Mallon-McKay-2013
GNLY	CCL5	0.0108426	Co-expression	Mallon-McKay-2013
GZMH	TBX21	0.00579026	Co-expression	Mallon-McKay-2013
GZMH	NKG7	0.0139962	Co-expression	Mallon-McKay-2013
GZMH	GZMA	0.00938102	Co-expression	Mallon-McKay-2013
GZMH	GZMB	0.00842778	Co-expression	Mallon-McKay-2013
GZMH	CCL5	0.00898245	Co-expression	Mallon-McKay-2013
GZMH	GNLY	0.0099481	Co-expression	Mallon-McKay-2013
KLRK1	KLRC4	0.00274758	Co-expression	Mallon-McKay-2013
KLRK1	KLRC2	0.00293461	Co-expression	Mallon-McKay-2013
SH2D1B	KLRF1	0.0268143	Co-expression	Mallon-McKay-2013
CXCR6	TBX21	0.00868449	Co-expression	Mallon-McKay-2013
CXCR6	GZMA	0.0135326	Co-expression	Mallon-McKay-2013
CXCR6	GZMB	0.011872	Co-expression	Mallon-McKay-2013
CXCR6	GNLY	0.014951	Co-expression	Mallon-McKay-2013
CD3D	KLRC4	0.00566755	Co-expression	Mallon-McKay-2013
CD3D	KLRC2	0.00605091	Co-expression	Mallon-McKay-2013
CD3D	KLRK1	0.00666934	Co-expression	Mallon-McKay-2013
KLRB1	KLRD1	0.020509	Co-expression	Mallon-McKay-2013
KLRB1	TBX21	0.00834139	Co-expression	Mallon-McKay-2013
KLRB1	KLRF1	0.019468	Co-expression	Mallon-McKay-2013
GZMK	TBX21	0.00711358	Co-expression	Mallon-McKay-2013
GZMK	KLRB1	0.0124832	Co-expression	Mallon-McKay-2013
KLRC3	KLRC4	0.00256588	Co-expression	Mallon-McKay-2013
KLRC3	KLRC2	0.00275793	Co-expression	Mallon-McKay-2013
KLRC3	KLRK1	0.00304527	Co-expression	Mallon-McKay-2013
KLRC3	CD3D	0.00630346	Co-expression	Mallon-McKay-2013
PRF1	TBX21	0.00649051	Co-expression	Mallon-McKay-2013
PRF1	GZMA	0.0101384	Co-expression	Mallon-McKay-2013
PRF1	GZMB	0.00941045	Co-expression	Mallon-McKay-2013
PRF1	CCL5	0.00894855	Co-expression	Mallon-McKay-2013
PRF1	GNLY	0.0105868	Co-expression	Mallon-McKay-2013
PRF1	GZMH	0.00844223	Co-expression	Mallon-McKay-2013
PRF1	CXCR6	0.0120467	Co-expression	Mallon-McKay-2013
XCL1	KLRF1	0.0257628	Co-expression	Mallon-McKay-2013
KLRD1	KLRC4	0.0127569	Co-expression	Wang-Cheung-2015
TBX21	KLRD1	0.0113085	Co-expression	Wang-Cheung-2015
GZMK	GZMH	0.0216113	Co-expression	Wang-Cheung-2015
KLRG1	GZMB	0.0175578	Co-expression	Wang-Cheung-2015
XCL1	KLRF1	0.0184897	Co-expression	Wang-Cheung-2015
GZMA	KLRD1	0.0245839	Co-expression	Wang-Maris-2006
CCL5	KLRD1	0.0261588	Co-expression	Wang-Maris-2006
CCL5	GZMA	0.0283869	Co-expression	Wang-Maris-2006
CD8A	KLRD1	0.0194018	Co-expression	Wang-Maris-2006
CD8A	GZMA	0.0202445	Co-expression	Wang-Maris-2006
CD8A	CCL5	0.0211715	Co-expression	Wang-Maris-2006
CXCR6	KLRD1	0.0259609	Co-expression	Wang-Maris-2006
CXCR6	GZMA	0.0261668	Co-expression	Wang-Maris-2006
CXCR6	CCL5	0.0292914	Co-expression	Wang-Maris-2006
FASLG	GZMH	0.00910638	Co-expression	Wang-Maris-2006
CD3D	KLRD1	0.0122668	Co-expression	Wang-Maris-2006
CD3D	GZMA	0.0123632	Co-expression	Wang-Maris-2006
CD3D	CCL5	0.0126799	Co-expression	Wang-Maris-2006
CD3D	CD8A	0.0157465	Co-expression	Wang-Maris-2006
KLRB1	CD8A	0.0204492	Co-expression	Wang-Maris-2006
GZMK	KLRD1	0.0230367	Co-expression	Wang-Maris-2006
GZMK	GZMA	0.0230874	Co-expression	Wang-Maris-2006
GZMK	CCL5	0.0259099	Co-expression	Wang-Maris-2006
GZMK	CD8A	0.0218548	Co-expression	Wang-Maris-2006
GZMK	CXCR6	0.0215651	Co-expression	Wang-Maris-2006
GZMK	CD3D	0.0132611	Co-expression	Wang-Maris-2006
GZMK	KLRB1	0.0209513	Co-expression	Wang-Maris-2006
KLRC3	GZMB	0.00755994	Co-expression	Wang-Maris-2006
XCL1	KLRC3	0.00729812	Co-expression	Wang-Maris-2006
NKG7	KLRD1	0.00716352	Co-expression	Bild-Nevins-2006 B
GZMA	KLRD1	0.00805873	Co-expression	Bild-Nevins-2006 B
GZMA	NKG7	0.00574431	Co-expression	Bild-Nevins-2006 B
GZMB	KLRD1	0.00870445	Co-expression	Bild-Nevins-2006 B
GZMB	NKG7	0.00619108	Co-expression	Bild-Nevins-2006 B
GZMB	GZMA	0.006709	Co-expression	Bild-Nevins-2006 B
CCL5	KLRD1	0.00825864	Co-expression	Bild-Nevins-2006 B
CCL5	NKG7	0.00649812	Co-expression	Bild-Nevins-2006 B
CCL5	GZMA	0.00664058	Co-expression	Bild-Nevins-2006 B
CCL5	GZMB	0.00662877	Co-expression	Bild-Nevins-2006 B
CD8A	KLRD1	0.00784868	Co-expression	Bild-Nevins-2006 B
CD8A	NKG7	0.00625092	Co-expression	Bild-Nevins-2006 B
CD8A	GZMA	0.00684721	Co-expression	Bild-Nevins-2006 B
CD8A	GZMB	0.00566114	Co-expression	Bild-Nevins-2006 B
CD8A	CCL5	0.00691916	Co-expression	Bild-Nevins-2006 B
GNLY	KLRD1	0.0150512	Co-expression	Bild-Nevins-2006 B
GNLY	NKG7	0.0127398	Co-expression	Bild-Nevins-2006 B
GNLY	GZMA	0.0106588	Co-expression	Bild-Nevins-2006 B
GNLY	GZMB	0.0145415	Co-expression	Bild-Nevins-2006 B
GNLY	CCL5	0.0113218	Co-expression	Bild-Nevins-2006 B
GZMH	NKG7	0.00720066	Co-expression	Bild-Nevins-2006 B
GZMH	GZMA	0.00913791	Co-expression	Bild-Nevins-2006 B
GZMH	GZMB	0.00867607	Co-expression	Bild-Nevins-2006 B
GZMH	CCL5	0.00885332	Co-expression	Bild-Nevins-2006 B
GZMH	CD8A	0.00878246	Co-expression	Bild-Nevins-2006 B
CXCR6	KLRD1	0.00945626	Co-expression	Bild-Nevins-2006 B
CXCR6	NKG7	0.00670919	Co-expression	Bild-Nevins-2006 B
CXCR6	GZMA	0.00770025	Co-expression	Bild-Nevins-2006 B
CXCR6	GZMB	0.00760792	Co-expression	Bild-Nevins-2006 B
CXCR6	CCL5	0.00763924	Co-expression	Bild-Nevins-2006 B
CXCR6	CD8A	0.00848248	Co-expression	Bild-Nevins-2006 B
CXCR6	GZMH	0.0105677	Co-expression	Bild-Nevins-2006 B
FASLG	GZMA	0.00984752	Co-expression	Bild-Nevins-2006 B
FASLG	CD8A	0.0114149	Co-expression	Bild-Nevins-2006 B
FASLG	GZMH	0.0160262	Co-expression	Bild-Nevins-2006 B
CD3D	KLRD1	0.00468174	Co-expression	Bild-Nevins-2006 B
CD3D	NKG7	0.00417187	Co-expression	Bild-Nevins-2006 B
CD3D	GZMA	0.00403811	Co-expression	Bild-Nevins-2006 B
CD3D	GZMB	0.00422223	Co-expression	Bild-Nevins-2006 B
CD3D	CCL5	0.00426528	Co-expression	Bild-Nevins-2006 B
CD3D	CD8A	0.00414933	Co-expression	Bild-Nevins-2006 B
CD3D	GNLY	0.00743287	Co-expression	Bild-Nevins-2006 B
CD3D	GZMH	0.00476031	Co-expression	Bild-Nevins-2006 B
CD3D	CXCR6	0.0045674	Co-expression	Bild-Nevins-2006 B
KLRB1	NKG7	0.00615717	Co-expression	Bild-Nevins-2006 B
KLRB1	GZMA	0.00632121	Co-expression	Bild-Nevins-2006 B
KLRB1	GZMB	0.00690378	Co-expression	Bild-Nevins-2006 B
KLRB1	CCL5	0.00632606	Co-expression	Bild-Nevins-2006 B
KLRB1	CD8A	0.00631349	Co-expression	Bild-Nevins-2006 B
KLRB1	GNLY	0.0123558	Co-expression	Bild-Nevins-2006 B
KLRB1	CXCR6	0.00723109	Co-expression	Bild-Nevins-2006 B
KLRB1	CD3D	0.00483344	Co-expression	Bild-Nevins-2006 B
GZMK	NKG7	0.00674133	Co-expression	Bild-Nevins-2006 B
GZMK	GZMA	0.0068723	Co-expression	Bild-Nevins-2006 B
GZMK	GZMB	0.00641695	Co-expression	Bild-Nevins-2006 B
GZMK	CCL5	0.00706689	Co-expression	Bild-Nevins-2006 B
GZMK	CD8A	0.00744083	Co-expression	Bild-Nevins-2006 B
GZMK	GNLY	0.0119356	Co-expression	Bild-Nevins-2006 B
GZMK	GZMH	0.00723945	Co-expression	Bild-Nevins-2006 B
GZMK	CXCR6	0.00821481	Co-expression	Bild-Nevins-2006 B
GZMK	CD3D	0.00467862	Co-expression	Bild-Nevins-2006 B
GZMK	KLRB1	0.0080848	Co-expression	Bild-Nevins-2006 B
KLRC3	FASLG	0.0286549	Co-expression	Bild-Nevins-2006 B
PRF1	KLRD1	0.00744703	Co-expression	Bild-Nevins-2006 B
PRF1	NKG7	0.00538035	Co-expression	Bild-Nevins-2006 B
PRF1	GZMA	0.0058458	Co-expression	Bild-Nevins-2006 B
PRF1	GZMB	0.00610451	Co-expression	Bild-Nevins-2006 B
PRF1	CCL5	0.00583293	Co-expression	Bild-Nevins-2006 B
PRF1	CD8A	0.00634384	Co-expression	Bild-Nevins-2006 B
PRF1	GNLY	0.0106312	Co-expression	Bild-Nevins-2006 B
PRF1	GZMH	0.00718445	Co-expression	Bild-Nevins-2006 B
PRF1	CXCR6	0.00729652	Co-expression	Bild-Nevins-2006 B
PRF1	CD3D	0.00367851	Co-expression	Bild-Nevins-2006 B
PRF1	KLRB1	0.0059773	Co-expression	Bild-Nevins-2006 B
PRF1	GZMK	0.00636962	Co-expression	Bild-Nevins-2006 B
KLRG1	GZMA	0.0098173	Co-expression	Bild-Nevins-2006 B
KLRG1	CCL5	0.00882565	Co-expression	Bild-Nevins-2006 B
KLRG1	CD8A	0.0102242	Co-expression	Bild-Nevins-2006 B
KLRG1	CD3D	0.00639832	Co-expression	Bild-Nevins-2006 B
KLRG1	KLRB1	0.0102805	Co-expression	Bild-Nevins-2006 B
KLRG1	GZMK	0.0104216	Co-expression	Bild-Nevins-2006 B
TBX21	KLRC4	0.0165633	Co-expression	Jiang-de Kok-2017
CD8A	NKG7	0.0150287	Co-expression	Jiang-de Kok-2017
GZMA	NKG7	0.0111845	Co-expression	Chen-Brown-2002
CD8A	CCL5	0.0181572	Co-expression	Chen-Brown-2002
KLRK1	GZMA	0.0124044	Co-expression	Chen-Brown-2002
KLRK1	CCL5	0.0119701	Co-expression	Chen-Brown-2002
KLRK1	CD8A	0.0125354	Co-expression	Chen-Brown-2002
CXCR6	KLRC2	0.0115233	Co-expression	Chen-Brown-2002
CXCR6	GNLY	0.0131289	Co-expression	Chen-Brown-2002
CD3D	GZMA	0.0213734	Co-expression	Chen-Brown-2002
CD3D	CCL5	0.0148707	Co-expression	Chen-Brown-2002
GZMK	NKG7	0.00674634	Co-expression	Chen-Brown-2002
GZMK	GZMA	0.0109437	Co-expression	Chen-Brown-2002
GZMK	CCL5	0.00896912	Co-expression	Chen-Brown-2002
GZMK	CD8A	0.00891389	Co-expression	Chen-Brown-2002
GZMK	KLRK1	0.00796096	Co-expression	Chen-Brown-2002
GZMK	CXCR6	0.0064993	Co-expression	Chen-Brown-2002
GZMK	CD3D	0.0112443	Co-expression	Chen-Brown-2002
TBX21	KLRD1	0.021166	Co-localization	Johnson-Shoemaker-2003
GZMA	KLRD1	0.011031	Co-localization	Johnson-Shoemaker-2003
GZMA	TBX21	0.0122394	Co-localization	Johnson-Shoemaker-2003
GZMB	KLRD1	0.0149824	Co-localization	Johnson-Shoemaker-2003
GZMB	TBX21	0.0163265	Co-localization	Johnson-Shoemaker-2003
GZMB	GZMA	0.00957742	Co-localization	Johnson-Shoemaker-2003
KLRC1	KLRC4	0.022692	Co-localization	Johnson-Shoemaker-2003
KLRF1	KLRD1	0.0180523	Co-localization	Johnson-Shoemaker-2003
KLRF1	TBX21	0.0192715	Co-localization	Johnson-Shoemaker-2003
KLRF1	GZMA	0.0100039	Co-localization	Johnson-Shoemaker-2003
KLRF1	GZMB	0.0133589	Co-localization	Johnson-Shoemaker-2003
CCL5	KLRD1	0.00874503	Co-localization	Johnson-Shoemaker-2003
CCL5	TBX21	0.0102957	Co-localization	Johnson-Shoemaker-2003
CCL5	GZMA	0.00534135	Co-localization	Johnson-Shoemaker-2003
CCL5	GZMB	0.00731586	Co-localization	Johnson-Shoemaker-2003
CCL5	KLRF1	0.00770411	Co-localization	Johnson-Shoemaker-2003
CD8A	GZMA	0.0077836	Co-localization	Johnson-Shoemaker-2003
GNLY	KLRD1	0.0207063	Co-localization	Johnson-Shoemaker-2003
GNLY	GZMA	0.0123266	Co-localization	Johnson-Shoemaker-2003
GNLY	GZMB	0.0168346	Co-localization	Johnson-Shoemaker-2003
GNLY	KLRF1	0.0184399	Co-localization	Johnson-Shoemaker-2003
GNLY	CCL5	0.00966264	Co-localization	Johnson-Shoemaker-2003
GZMH	KLRD1	0.0218345	Co-localization	Johnson-Shoemaker-2003
GZMH	TBX21	0.0219576	Co-localization	Johnson-Shoemaker-2003
GZMH	GZMA	0.0112309	Co-localization	Johnson-Shoemaker-2003
GZMH	GZMB	0.0161789	Co-localization	Johnson-Shoemaker-2003
GZMH	KLRF1	0.0194633	Co-localization	Johnson-Shoemaker-2003
GZMH	CCL5	0.00914674	Co-localization	Johnson-Shoemaker-2003
GZMH	GNLY	0.0288238	Co-localization	Johnson-Shoemaker-2003
KLRK1	KLRD1	0.0182599	Co-localization	Johnson-Shoemaker-2003
KLRK1	TBX21	0.0197733	Co-localization	Johnson-Shoemaker-2003
KLRK1	GZMA	0.00999045	Co-localization	Johnson-Shoemaker-2003
KLRK1	GZMB	0.0126939	Co-localization	Johnson-Shoemaker-2003
KLRK1	KLRF1	0.0165563	Co-localization	Johnson-Shoemaker-2003
KLRK1	CCL5	0.00832301	Co-localization	Johnson-Shoemaker-2003
KLRK1	GNLY	0.01805	Co-localization	Johnson-Shoemaker-2003
KLRK1	GZMH	0.0188985	Co-localization	Johnson-Shoemaker-2003
CXCR6	CCL5	0.00732246	Co-localization	Johnson-Shoemaker-2003
CD3D	CD8A	0.00812295	Co-localization	Johnson-Shoemaker-2003
KLRB1	KLRD1	0.0128235	Co-localization	Johnson-Shoemaker-2003
KLRB1	TBX21	0.016618	Co-localization	Johnson-Shoemaker-2003
KLRB1	GZMA	0.0088881	Co-localization	Johnson-Shoemaker-2003
KLRB1	KLRF1	0.0119577	Co-localization	Johnson-Shoemaker-2003
KLRB1	CCL5	0.00731637	Co-localization	Johnson-Shoemaker-2003
KLRB1	KLRK1	0.0128905	Co-localization	Johnson-Shoemaker-2003
KLRB1	CXCR6	0.0140215	Co-localization	Johnson-Shoemaker-2003
GZMK	KLRD1	0.0103356	Co-localization	Johnson-Shoemaker-2003
GZMK	TBX21	0.0125121	Co-localization	Johnson-Shoemaker-2003
GZMK	GZMA	0.00747934	Co-localization	Johnson-Shoemaker-2003
GZMK	GZMB	0.00984315	Co-localization	Johnson-Shoemaker-2003
GZMK	KLRF1	0.00928538	Co-localization	Johnson-Shoemaker-2003
GZMK	CCL5	0.00580182	Co-localization	Johnson-Shoemaker-2003
GZMK	CD8A	0.0109693	Co-localization	Johnson-Shoemaker-2003
GZMK	KLRK1	0.00998542	Co-localization	Johnson-Shoemaker-2003
GZMK	KLRB1	0.00922471	Co-localization	Johnson-Shoemaker-2003
KLRC3	KLRC4	0.0196581	Co-localization	Johnson-Shoemaker-2003
KLRC3	KLRC1	0.0199349	Co-localization	Johnson-Shoemaker-2003
KLRG1	KLRD1	0.0212082	Co-localization	Johnson-Shoemaker-2003
KLRG1	TBX21	0.0246402	Co-localization	Johnson-Shoemaker-2003
KLRG1	GZMA	0.012651	Co-localization	Johnson-Shoemaker-2003
KLRG1	GZMB	0.0171903	Co-localization	Johnson-Shoemaker-2003
KLRG1	KLRF1	0.0196415	Co-localization	Johnson-Shoemaker-2003
KLRG1	CCL5	0.01055	Co-localization	Johnson-Shoemaker-2003
KLRG1	KLRK1	0.0206556	Co-localization	Johnson-Shoemaker-2003
KLRG1	KLRB1	0.0182606	Co-localization	Johnson-Shoemaker-2003
KLRG1	GZMK	0.0132842	Co-localization	Johnson-Shoemaker-2003
EOMES	KLRD1	0.0174476	Co-localization	Johnson-Shoemaker-2003
EOMES	GZMA	0.00807946	Co-localization	Johnson-Shoemaker-2003
EOMES	KLRF1	0.0146468	Co-localization	Johnson-Shoemaker-2003
EOMES	CCL5	0.00800722	Co-localization	Johnson-Shoemaker-2003
EOMES	KLRK1	0.0149153	Co-localization	Johnson-Shoemaker-2003
XCL1	KLRD1	0.0188607	Co-localization	Johnson-Shoemaker-2003
XCL1	TBX21	0.0193485	Co-localization	Johnson-Shoemaker-2003
XCL1	GZMA	0.0100084	Co-localization	Johnson-Shoemaker-2003
XCL1	GZMB	0.0128659	Co-localization	Johnson-Shoemaker-2003
XCL1	KLRF1	0.0163072	Co-localization	Johnson-Shoemaker-2003
XCL1	CCL5	0.00905421	Co-localization	Johnson-Shoemaker-2003
XCL1	GNLY	0.0204658	Co-localization	Johnson-Shoemaker-2003
XCL1	GZMH	0.0200669	Co-localization	Johnson-Shoemaker-2003
XCL1	KLRK1	0.016932	Co-localization	Johnson-Shoemaker-2003
XCL1	KLRB1	0.0120693	Co-localization	Johnson-Shoemaker-2003
XCL1	GZMK	0.0102474	Co-localization	Johnson-Shoemaker-2003
XCL1	KLRG1	0.0204339	Co-localization	Johnson-Shoemaker-2003
XCL1	EOMES	0.01547	Co-localization	Johnson-Shoemaker-2003
KLRD1	KLRC4	0.012195	Shared protein domains	INTERPRO
GZMB	GZMA	0.0086141	Shared protein domains	INTERPRO
KLRC1	KLRC4	0.0120903	Shared protein domains	INTERPRO
KLRC1	KLRD1	0.0138531	Shared protein domains	INTERPRO
KLRF1	KLRC4	0.01284	Shared protein domains	INTERPRO
KLRF1	KLRD1	0.0147122	Shared protein domains	INTERPRO
KLRF1	KLRC1	0.0145858	Shared protein domains	INTERPRO
KLRC2	KLRC4	0.0137304	Shared protein domains	INTERPRO
KLRC2	KLRD1	0.0157324	Shared protein domains	INTERPRO
KLRC2	KLRC1	0.0155973	Shared protein domains	INTERPRO
KLRC2	KLRF1	0.0165645	Shared protein domains	INTERPRO
GZMH	GZMA	0.00868545	Shared protein domains	INTERPRO
GZMH	GZMB	0.00855531	Shared protein domains	INTERPRO
KLRK1	KLRC4	0.0127597	Shared protein domains	INTERPRO
KLRK1	KLRD1	0.0146202	Shared protein domains	INTERPRO
KLRK1	KLRC1	0.0144946	Shared protein domains	INTERPRO
KLRK1	KLRF1	0.0153935	Shared protein domains	INTERPRO
KLRK1	KLRC2	0.0164609	Shared protein domains	INTERPRO
KLRB1	KLRC4	0.0124499	Shared protein domains	INTERPRO
KLRB1	KLRD1	0.0142652	Shared protein domains	INTERPRO
KLRB1	KLRC1	0.0141427	Shared protein domains	INTERPRO
KLRB1	KLRF1	0.0150198	Shared protein domains	INTERPRO
KLRB1	KLRC2	0.0160613	Shared protein domains	INTERPRO
KLRB1	KLRK1	0.0149258	Shared protein domains	INTERPRO
GZMK	GZMA	0.00871478	Shared protein domains	INTERPRO
GZMK	GZMB	0.00858419	Shared protein domains	INTERPRO
GZMK	GZMH	0.0086553	Shared protein domains	INTERPRO
KLRC3	KLRC4	0.0140018	Shared protein domains	INTERPRO
KLRC3	KLRD1	0.0160433	Shared protein domains	INTERPRO
KLRC3	KLRC1	0.0159055	Shared protein domains	INTERPRO
KLRC3	KLRF1	0.0168919	Shared protein domains	INTERPRO
KLRC3	KLRC2	0.0180632	Shared protein domains	INTERPRO
KLRC3	KLRK1	0.0167863	Shared protein domains	INTERPRO
KLRC3	KLRB1	0.0163787	Shared protein domains	INTERPRO
KLRG1	KLRC4	0.0120879	Shared protein domains	INTERPRO
KLRG1	KLRD1	0.0138504	Shared protein domains	INTERPRO
KLRG1	KLRC1	0.0137315	Shared protein domains	INTERPRO
KLRG1	KLRF1	0.014583	Shared protein domains	INTERPRO
KLRG1	KLRC2	0.0155942	Shared protein domains	INTERPRO
KLRG1	KLRK1	0.0144918	Shared protein domains	INTERPRO
KLRG1	KLRB1	0.01414	Shared protein domains	INTERPRO
KLRG1	KLRC3	0.0159024	Shared protein domains	INTERPRO
EOMES	TBX21	0.0446486	Shared protein domains	INTERPRO
XCL1	CCL5	0.0205453	Shared protein domains	INTERPRO

## Sheet: genemania-functions
Function	FDR	Genes in network	Genes in genome
lymphocyte mediated immunity	2.37059e-08	9	176
MHC protein complex binding	0.000287241	4	24
regulation of lymphocyte mediated immunity	0.00296963	5	115
negative regulation of T cell mediated immunity	0.00407337	3	14
negative regulation of cytokine production involved in immune response	0.00417018	3	16
cell killing	0.00417018	5	139
T cell differentiation	0.00429296	5	149
regulation of leukocyte mediated immunity	0.00429296	5	151
regulation of lymphocyte chemotaxis	0.00760353	3	22
negative regulation of CD4-positive, alpha-beta T cell activation	0.00897747	3	24
regulation of T cell cytokine production	0.0104648	3	26
negative regulation of production of molecular mediator of immune response	0.010782	3	27
negative regulation of adaptive immune response based on somatic recombination of immune receptors built from immunoglobulin superfamily domains	0.0111367	3	28
negative regulation of adaptive immune response	0.0127926	3	30
negative regulation of lymphocyte mediated immunity	0.013207	3	31
alpha-beta T cell activation	0.0133344	4	102
T cell cytokine production	0.0133344	3	33
negative regulation of alpha-beta T cell activation	0.0133344	3	33
lymphocyte differentiation	0.014349	5	238
antigen binding	0.014349	3	36
negative regulation of leukocyte mediated immunity	0.014349	3	36
lymphocyte chemotaxis	0.014349	3	35
regulation of leukocyte cell-cell adhesion	0.0172686	5	254
cell surface	0.0172686	5	251
regulation of T cell activation	0.0172686	5	252
leukocyte cell-cell adhesion	0.0238753	5	274
serine hydrolase activity	0.0245865	4	136
alpha-beta T cell differentiation involved in immune response	0.025766	3	48
regulation of lymphocyte migration	0.025766	3	49
positive regulation of cell killing	0.025766	3	49
alpha-beta T cell activation involved in immune response	0.025766	3	48
natural killer cell mediated immunity	0.0265298	3	50
heart morphogenesis	0.0271757	4	148
T cell differentiation involved in immune response	0.0271757	3	51
regulation of CD4-positive, alpha-beta T cell activation	0.0272998	3	52
T cell activation involved in immune response	0.0459391	3	63
adaptive immune response based on somatic recombination of immune receptors built from immunoglobulin superfamily domains	0.0459391	4	172
regulation of T cell mediated immunity	0.0468872	3	64
regulation of cytokine production involved in immune response	0.0500847	3	66
adaptive immune response	0.0542285	4	186
alpha-beta T cell differentiation	0.0542285	3	69
negative regulation of T-helper cell differentiation	0.0542285	2	12
negative regulation of CD4-positive, alpha-beta T cell differentiation	0.0542285	2	12
CD4-positive, alpha-beta T cell activation	0.0551954	3	71
T cell mediated immunity	0.0635284	3	75
negative regulation of T cell activation	0.0641487	3	77
positive regulation of lymphocyte mediated immunity	0.0641487	3	76
regulation of cell killing	0.0641487	3	79
transforming growth factor beta receptor binding	0.0641487	2	14
regulation of alpha-beta T cell activation	0.0641487	3	77
regulation of T cell chemotaxis	0.0641487	2	14
cytokine production involved in immune response	0.0641487	3	79
regulation of T-helper 17 cell differentiation	0.0672786	2	15
CD4-positive, alpha-beta T cell cytokine production	0.0672786	2	15
T cell chemotaxis	0.0672786	2	15
leukocyte mediated cytotoxicity	0.0677479	3	83
cytokine receptor binding	0.0677479	4	214
positive regulation of T cell migration	0.0728512	2	16
negative regulation of leukocyte cell-cell adhesion	0.0791303	3	90
negative regulation of immune effector process	0.0791303	3	90
positive regulation of leukocyte mediated immunity	0.0791303	3	89
regulation of T-helper 17 type immune response	0.0791303	2	17
positive regulation of lymphocyte chemotaxis	0.0827422	2	18
negative regulation of alpha-beta T cell differentiation	0.0827422	2	18
lymphocyte migration	0.0827422	3	92
regulation of type 2 immune response	0.0909984	2	19
negative regulation of immune response	0.099872	3	100

## Sheet: gene_immune_cells_correlation
gene	immune_cells	cor	p.value
GZMA	NK_cells_resting	0.417264	0.0211388
NKG7	NK_cells_resting	0.499657	0.00419128
TBX21	NK_cells_resting	0.628567	4.6939e-05
TGFBR3	NK_cells_resting	0.402738	0.0250323
SMAD7	NK_cells_resting	0.428555	0.0206939
KLRC4	NK_cells_resting	0.281135	0.0555855
KLRD1	NK_cells_resting	0.523727	0.00237288
GZMA	T_cells_CD4_memory_activated	0.573545	0.000401045
NKG7	T_cells_CD4_memory_activated	0.605457	0.000130376
TBX21	T_cells_CD4_memory_activated	0.582482	0.000313864
TGFBR3	T_cells_CD4_memory_activated	0.603374	0.000135841
SMAD7	T_cells_CD4_memory_activated	0.497655	0.00419128
KLRC4	T_cells_CD4_memory_activated	0.503576	0.0040071
KLRD1	T_cells_CD4_memory_activated	0.577801	0.000358957
GZMA	Neutrophils	-0.517221	0.00275953
NKG7	Neutrophils	-0.429534	0.0206939
TBX21	Neutrophils	-0.346897	0.0425078
TGFBR3	Neutrophils	-0.435256	0.0200776
SMAD7	Neutrophils	-0.371649	0.0404277
KLRC4	Neutrophils	-0.441993	0.0186793
KLRD1	Neutrophils	-0.355594	0.0425078
