# Supplementary material for: Systematic Bioinformatics Analysis Based on Public and Second-Generation Sequencing Transcriptome Data: A Study on the Diagnostic Value and Potential Mechanisms of Immune-Related Genes in Acute Myocardial Infarction
Source: Front Cardiovasc Med. 2022 Apr 14;9:863248. doi: 10.3389/fcvm.2022.863248 (PMC9046674; doi:10.3389/fcvm.2022.863248)
Supplement: Supplementary file 8 [file Table_8.XLSX]

## Sheet: GZMA_gsea_c5.go.bp
ID	Description	setSize	enrichmentScore	NES	pvalue	p.adjust	qvalues	rank	leading_edge	core_enrichment
GOBP_GENERATION_OF_PRECURSOR_METABOLITES_AND_ENERGY	GENERATION OF PRECURSOR METABOLITES AND ENERGY	480	0.270329	1.78954	0.00129199	0.0221237	0.0148184	4418	tags=33%, list=22%, signal=27%	IFNG/SLC4A4/POLG2/GFPT1/ADH5/DYRK2/CYB561/CYB5B/CYCS/NUP107/SLC25A12/NDC1/NUP43/NUP35/NDUFA5/DLAT/AGL/TEFM/NUP160/NNT/RPE/SELENOS/CROT/FDX1/HMGB1/SUCLA2/AKR1B1/COQ10A/COX11/PDHB/NDUFB8/PDE12/FXN/LYRM7/NDUFV2/ATP5F1C/UQCRC2/NDUFA9/COX7B/COX6C/NUP54/OXCT1/CISD1/PDHA1/MDH1/ATP5PF/FH/NDUFB4/ATP5MC3/IREB2/ATP5PO/COX7A2/SUCLG2/MSH2/NDUFA4/SDHA/PNPT1/NUP155/GLRX2/RANBP2/COX5A/COX17/MTFR1/BNIP3/NDUFB7/ND…
GOBP_MRNA_PROCESSING	MRNA PROCESSING	470	0.519308	3.42342	0.0013245	0.0221237	0.0148184	5424	tags=62%, list=27%, signal=46%	TSEN54/LSM11/TSEN15/GTF2H3/POLR2K/HNRNPR/GEMIN2/CMTR2/REST/MBNL2/RBM3/CTR9/DHX36/FMR1/CNOT6L/PPP1R8/SARNP/HNRNPA0/DHX15/GCFC2/THOC2/SRSF8/SRSF3/TIA1/KHDC4/LUC7L2/BCAS2/ZC3H13/COIL/ZNF830/PRPF4B/MTREX/MBNL1/SART3/TGS1/NUDT21/HNRNPF/SNRPD3/HNRNPA3/RBM4/MAGOHB/SREK1IP1/HNRNPLL/RBM27/PPIE/CDK13/DDX1/LUC7L/PDE12/SUGP2/PDCD7/SCAF8/RNPS1/CSTF3/SNRNP40/TTF2/CCNT1/METTL14/ZRANB2/METTL3/PPWD1/HNRNPH1/SRSF7…
GOBP_ORGANELLE_FISSION	ORGANELLE FISSION	456	0.229451	1.50403	0.00133156	0.0221237	0.0148184	5056	tags=33%, list=26%, signal=25%	MYBL1/DDHD1/NCAPD3/BUB3/FBXO5/RAD1/CENPC/MAP9/MIS12/LPIN1/PCID2/SMC5/NDC1/SMC2/DDHD2/SMC3/USP16/ATM/ABRAXAS2/PIBF1/MRE11/TOP2B/CDC23/BOD1/CCNB1IP1/NDC80/SGO2/CDC25B/CDK13/SPDL1/RACGAP1/ANAPC5/RAN/VRK1/CLASP2/KIF2A/TOGARAM1/PDS5A/TMEM135/RAD50/ATRX/CDC27/MZT1/ABRAXAS1/TOGARAM2/CDC26/FIGNL1/ERCC4/PSMG2/NAA50/SMC4/SLC25A46/NSMCE2/SLF1/MAD2L1/LSM14A/RAD51C/BRIP1/MSH3/FANCM/RAD21/RPL24/WASHC5/ANAPC7/Z…
GOBP_REGULATION_OF_CELL_CYCLE_PHASE_TRANSITION	REGULATION OF CELL CYCLE PHASE TRANSITION	431	0.352704	2.30361	0.00133156	0.0221237	0.0148184	4419	tags=39%, list=22%, signal=31%	CEP78/WEE1/ID2/BUB3/LSM11/FBXO5/DBF4/RPA2/PSMB2/RBL2/TFDP2/HAUS2/PSMD10/NAE1/RBL1/PCID2/CCND2/PSMA5/CEP57/PSMD14/CNOT6L/CDC7/PSME1/CKAP5/RINT1/USP47/PKD2/ADAMTS1/CDKN1B/CEP76/ALMS1/RAD17/ATM/NEDD1/FAM122A/HAUS6/ANAPC10/MRE11/ZNF830/CDC23/PSMD5/NDC80/CDC25B/ANAPC16/CENPJ/PSMB8/HSP90AA1/APPL1/SPDL1/TMEM14B/TUBB/CUL1/PSMC2/ANAPC5/PCNA/AVEN/PSMA2/DONSON/OFD1/DLG1/PRMT2/PCM1/HAUS3/CDC27/CNTRL/ABRAXAS1…
GOBP_PROTEASOMAL_PROTEIN_CATABOLIC_PROCESS	PROTEASOMAL PROTEIN CATABOLIC PROCESS	454	0.317437	2.07995	0.00133333	0.0221237	0.0148184	5031	tags=41%, list=25%, signal=31%	TBX21/SMAD7/UBR1/DERL1/PPP2R5C/UCHL5/RNF19A/SOCS4/BUB3/FBXO5/UFL1/CRBN/PSMB2/TMTC3/PSMD10/GLMN/ERLEC1/KLHL20/PSMA5/DNAJB14/CD2AP/DNAJB9/FBXL17/CUL5/PSMD14/FMR1/TRIM13/NUB1/PSME1/BFAR/HACE1/UBXN8/USP14/RNF4/WWP1/SELENOS/FAM122A/PCNP/ARIH2/BBS7/ANAPC10/STYX/CDC23/SOCS5/PSMD5/UBXN4/FBXL14/ANAPC16/MAPK9/PSMB8/ARIH1/CLOCK/CUL1/PSMC2/ANAPC5/PSMA2/KCTD10/SIRT1/EDEM1/NEMF/CDC27/RCHY1/CDC26/SMURF2/UBE2G1/…
GOBP_POSITIVE_REGULATION_OF_CATABOLIC_PROCESS	POSITIVE REGULATION OF CATABOLIC PROCESS	434	0.229252	1.49833	0.0013369	0.0221237	0.0148184	3654	tags=25%, list=19%, signal=21%	SMAD7/PYHIN1/IFNG/PRR5L/ADRB2/SLC4A4/CBLB/RNF19A/FYCO1/CD81/SOCS4/PLEKHF1/UFL1/SCOC/TMTC3/HNRNPR/PSMD10/DHX36/FMR1/CNOT6L/NPRL2/TRIM13/NUB1/NNT/HACE1/CDKN1B/EZR/ATM/WWP1/FAM122A/HMGB1/YTHDF2/CTSC/ARIH2/BBS7/SUPV3L1/SOCS5/TRIM68/FTO/TRIM32/MAPK9/HSP90AA1/ARIH1/PSMC2/METTL14/METTL3/SESN1/SIRT1/PIK3C2A/TRIM5/MOV10/TRIM22/RCHY1/SMURF2/BAG2/ABCD2/CNOT7/RDX/DTX3L/HNRNPD/BARD1/CSNK2A1/SEC22B/ANKIB1/HECT…
GOBP_NCRNA_METABOLIC_PROCESS	NCRNA METABOLIC PROCESS	427	0.522888	3.41272	0.00133869	0.0221237	0.0148184	5660	tags=67%, list=29%, signal=49%	MYBL1/TSEN54/LYAR/HENMT1/SLFN13/TP53RK/TSEN15/TRMT11/DCAF13/XRN1/MTO1/TRNT1/GATC/EXOSC9/THUMPD1/DIMT1/SRFBP1/FAM98B/SSB/EXOSC8/OSGEPL1/WDR36/TRMT13/HEATR1/GTPBP4/DDX18/EXOSC1/ALKBH8/KRR1/MAK16/TYW3/TRUB1/MTREX/DTD2/HELQ/DIS3L/UTP23/SHQ1/TRMT10C/INTS2/ELP1/DDX1/XPO5/INTS7/FTSJ1/DIS3/YARS2/RAN/TRMT6/METTL3/IMP3/RPP38/ESF1/THUMPD3/RPS25/PPA2/RPF1/EXOSC6/RPS24/RPS17/FBL/RPS19/MRPL44/WBP11/NIFK/DDX52/…
GOBP_ACTIVATION_OF_IMMUNE_RESPONSE	ACTIVATION OF IMMUNE RESPONSE	438	0.306469	2.00276	0.00134228	0.0221237	0.0148184	3397	tags=29%, list=17%, signal=24%	KLRD1/RAB29/PYHIN1/SH2D1A/CBLB/PTPN22/NFATC2/YES1/LAX1/PRKCH/CD247/PVRIG/PLEKHA1/PRKCQ/PRKACB/THEMIS/ADA/CD81/BTN3A1/EIF2B2/SKAP1/CD160/CD3G/BTN3A3/GBP1/FYN/PSMB2/CD3D/PSMD10/CFH/CD226/PRNP/GATA3/ZAP70/PSMA5/LCK/CBFB/PSMD14/CD47/NCK1/LAT/PSME1/BTN3A2/EZR/ITK/HMGB1/SLC39A10/PSMD5/FCRL3/TOMM70/RFTN1/ELF1/PSMB8/TRBC1/HSP90AA1/APPL1/TRAC/PIK3R1/CUL1/PSMC2/UBE2N/PSMA2/ICAM2/ABI1/TRIM5/CARD11/EIF2B1/DE…
GOBP_COVALENT_CHROMATIN_MODIFICATION	COVALENT CHROMATIN MODIFICATION	438	0.300502	1.96377	0.00134228	0.0221237	0.0148184	4379	tags=36%, list=22%, signal=29%	NAA40/AUTS2/MEAF6/JADE2/GFI1/UFL1/EID1/PWP1/REST/GATA3/CTR9/TADA1/BCOR/PCGF6/FMR1/USP16/ATG5/RIOX1/ACTL6A/ATM/PRMT6/DPY30/EED/SART3/POLE3/MTF2/RNF168/MORF4L1/DNMT1/ZNF304/CLOCK/SET/VRK1/UBE2N/CAMK2D/RIF1/IWS1/ZNF451/SIRT1/FBL/WDR82/LEO1/PRMT2/ATRX/RUVBL1/KMT2A/KMT2E/NAP1L2/KAT6B/SUV39H2/ATF2/NAA50/SMARCAD1/SETD6/PAXBP1/DTX3L/PRDM4/EZH2/EPC2/MORC2/CDC73/SETDB2/DCAF1/CTCF/DR1/SUPT3H/ZZZ3/MBIP/EHMT1…
GOBP_T_CELL_ACTIVATION	T CELL ACTIVATION	447	0.273649	1.78993	0.00134771	0.0221237	0.0148184	4085	tags=29%, list=21%, signal=24%	TBX21/RUNX3/TOX/EOMES/RAB29/SMAD7/CCL5/IFNG/XCL1/CBLB/PTPN22/NFATC2/SLAMF6/YES1/LAX1/CD8A/RORA/CD2/NLRC3/CRTAM/PRKCQ/THEMIS/ADA/CD81/BTN3A1/CD160/CD3G/LAG3/FYN/RASGRP1/CD3D/GLMN/GPAM/PRNP/GATA3/ZAP70/ZBTB1/LCK/TIGIT/CBFB/CD8B/CD47/LY9/NCK1/LAT/TWSG1/ATG5/PRDM1/ITK/HMGB1/SOCS5/IL7R/RASAL3/BCL11B/SOS1/RABL3/GPR183/DNAJA3/ITGAL/DDOST/PIK3R1/METTL3/DLG5/CASP3/CD6/DLG1/IL12RB1/CARD11/DROSHA/IL7/MICA/R…
GOBP_ESTABLISHMENT_OF_ORGANELLE_LOCALIZATION	ESTABLISHMENT OF ORGANELLE LOCALIZATION	419	0.252002	1.63766	0.00136054	0.0221237	0.0148184	4643	tags=33%, list=24%, signal=26%	PTGDR/MYO6/KIFAP3/SYT11/FYCO1/ITGB1/KIF3A/LMAN1/FEZ1/CENPC/MREG/SUN2/MIS12/ITGA4/AP1AR/SAR1A/SNX4/TRAPPC2/BLOC1S4/TMEM230/LAT/TMED10/USO1/EZR/ATM/STARD3NL/YWHAZ/ABCE1/TMED2/LLGL2/PIBF1/CTSC/BBS7/CDC23/BOD1/NDC80/C17orf75/AP3M1/CD84/SYNE2/SPDL1/DOCK7/BBS2/RAN/SAR1B/BLOC1S6/CLASP2/BET1/SDAD1/DLG1/PCM1/CENPQ/SEC23A/NMD3/ARMCX3/TRIP11/PDCD10/CEP120/MCPH1/SEC23IP/MAP4/WASL/MAD2L1/GOSR1/SLC9A3R1/NPM1/S…
GOBP_REGULATION_OF_LYMPHOCYTE_ACTIVATION	REGULATION OF LYMPHOCYTE ACTIVATION	419	0.259014	1.68322	0.00136054	0.0221237	0.0148184	4085	tags=28%, list=21%, signal=23%	TBX21/RUNX3/TOX/SMAD7/CCL5/IFNG/XCL1/CBLB/PTPN22/NFATC2/YES1/LAX1/CD2/IKZF3/CRTAM/PRKCQ/ADA/CD81/CD160/LAG3/FYN/GLMN/PCID2/GPAM/PRNP/GATA3/ZAP70/ZBTB1/LCK/TIGIT/CBFB/CD47/NCK1/LAT/TWSG1/ATM/PRDM1/HMGB1/PIBF1/SLC39A10/SOCS5/IL7R/RASAL3/FCRL3/SOS1/GPR183/DNAJA3/TRBC1/PIK3R1/METTL3/RIF1/DLG5/EXOSC6/CASP3/HLA-F/CD6/DLG1/IL12RB1/CARD11/DROSHA/IL7/XRCC6/ATP11C/MICA/RPS3/MSH2/MIF/DUSP10/XBP1/CD38/THOC1/…
GOBP_RNA_SPLICING	RNA SPLICING	414	0.521549	3.38201	0.00136799	0.0221237	0.0148184	5424	tags=64%, list=27%, signal=47%	TSEN54/TSEN15/POLR2K/HNRNPR/GEMIN2/REST/MBNL2/RBM3/FMR1/PPP1R8/HNRNPA0/DHX15/GCFC2/THOC2/FAM98B/SRSF8/SRSF3/TIA1/KHDC4/LUC7L2/BCAS2/ZC3H13/COIL/ZNF830/PRPF4B/MTREX/MBNL1/SART3/TGS1/NUDT21/HNRNPF/SNRPD3/HNRNPA3/RBM4/MAGOHB/SREK1IP1/HNRNPLL/PPIE/CDK13/DDX1/LUC7L/SUGP2/PDCD7/PIK3R1/RNPS1/CSTF3/SNRNP40/TTF2/METTL14/ZRANB2/METTL3/PPWD1/HNRNPH1/SRSF7/CDK12/IWS1/PPIL1/SNRPG/SNRNP27/U2SURP/PRPF40A/WBP11/…
GOBP_PURINE_CONTAINING_COMPOUND_METABOLIC_PROCESS	PURINE CONTAINING COMPOUND METABOLIC PROCESS	417	0.243638	1.58221	0.00136986	0.0221237	0.0148184	4764	tags=32%, list=24%, signal=25%	ENPP4/IFNG/SLC4A4/RORA/AK3/ADA/ELOVL6/DCK/GIMAP7/GPAM/NUP107/SLC25A12/GART/NDC1/ACSL5/NUP43/NUP35/OARD1/DLAT/NME7/PDP2/NUP160/SCD5/OXSM/CROT/SUCLA2/SLC26A2/PRPS1/PDHB/PDP1/ATP5F1C/RAN/PPCS/GMPS/HACD2/PANK3/PARP1/HINT1/DLG1/MTHFD1/NUP54/PRPS2/PDHA1/CARD11/HPRT1/PPAT/MCEE/ADCY7/ATP5PF/ATP5MC3/ATP5PO/SUCLG2/NUP155/RANBP2/MTAP/AASS/TECR/NUP205/ACBD6/NUP210/PDHX/ATIC/SEH1L/PGM2L1/HMGCS1/FITM2/NUDT9/PR…
GOBP_ADAPTIVE_IMMUNE_RESPONSE	ADAPTIVE IMMUNE RESPONSE	405	0.275441	1.78018	0.00137174	0.0221237	0.0148184	4411	tags=32%, list=22%, signal=26%	SLAMF7/KLRD1/TBX21/EOMES/PRF1/SMAD7/IFNG/SH2D1A/XCL1/SLAMF6/LAX1/GZMM/CD8A/RORA/CD247/PRKCQ/THEMIS/ADA/RNF125/CD81/BTN3A1/SKAP1/CD160/CD3G/LAG3/BTN3A3/MCOLN2/FYN/CD3D/UNG/CD226/GATA3/ZAP70/ZBTB1/CD8B/LY9/LAT/BTN3A2/SLAMF1/MSH6/PRDM1/ITK/HMGB1/CTSC/SOCS5/IL7R/RFTN1/RNF168/GPR183/CD84/TRBC1/TAP2/TRAC/ERAP1/RIF1/EXOSC6/SIRT1/HLA-F/CD6/IL12RB1/DCLRE1C/HPRT1/DENND1B/TAP1/ADCY7/MICA/MSH2/ORAI1/CD48/DUS…
GOBP_RIBONUCLEOPROTEIN_COMPLEX_BIOGENESIS	RIBONUCLEOPROTEIN COMPLEX BIOGENESIS	405	0.574926	3.71576	0.00137174	0.0221237	0.0148184	5189	tags=68%, list=26%, signal=51%	LYAR/GEMIN2/PWP1/DCAF13/NIP7/MRPL10/FASTKD2/ATR/EXOSC9/THUMPD1/GCFC2/DIMT1/SRFBP1/DENR/EXOSC8/WDR36/HEATR1/GTPBP4/DDX18/EXOSC1/ATM/KHDC4/ABCE1/KRR1/LUC7L2/MAK16/COIL/EIF3J/MTERF3/MTREX/SART3/HELQ/TGS1/UTP23/NUDT21/SHQ1/GTF3A/PTGES3/SNRPD3/HSP90AA1/DDX1/LUC7L/DIS3/RAN/IMP3/RPP38/ESF1/RPS25/RPF1/EXOSC6/RPS24/SDAD1/RPS17/FBL/SNRPG/RPS19/WBP11/NIFK/DDX52/RUVBL1/BRIX1/EIF4B/ZNHIT3/RPL23A/RPF2/SNRPD2/N…
GOBP_REGULATION_OF_RESPONSE_TO_BIOTIC_STIMULUS	REGULATION OF RESPONSE TO BIOTIC STIMULUS	389	0.314675	2.02283	0.00137552	0.0221237	0.0148184	4248	tags=35%, list=22%, signal=28%	KLRD1/PYHIN1/CCL5/IFNG/SH2D1A/PTPN22/SLAMF6/APOBEC3G/NLRC3/GBP5/LYAR/CRTAM/PRKACB/SYT11/RNF125/DDX60/CD96/CD160/LAG3/FYN/RASGRP1/PSMB2/PSMD10/CD226/PSMA5/STAT1/PSMD14/PSME1/ABCE1/HMGB1/YTHDF2/PSMD5/TOMM70/XIAP/PSMB8/HSP90AA1/APPL1/ERAP1/CUL1/PSMC2/METTL3/PSMA2/PARP14/ICAM2/RPS19/HLA-F/IL12RB1/TRIM5/CARD11/CNOT7/PSMC6/PSMA4/PSME4/XRCC6/MED1/DTX3L/LSM14A/MICA/PSMB10/CADM1/POLR3F/SERPINB9/DUSP10/TSP…
GOBP_RNA_CATABOLIC_PROCESS	RNA CATABOLIC PROCESS	370	0.501537	3.21372	0.00137552	0.0221237	0.0148184	5076	tags=60%, list=26%, signal=45%	PRR5L/SLFN13/PNRC2/PATL2/PSMB2/HNRNPR/PSMD10/PCID2/XRN1/FASTKD2/PSMA5/DHX36/PSMD14/FMR1/CNOT6L/PPP1R8/EXOSC9/HNRNPA0/PSME1/DCP1B/SSB/EXOSC8/TAF15/TTC37/EXOSC1/ATM/YWHAZ/TNPO1/DDX6/YTHDF2/SUPV3L1/MTREX/FASTKD3/PSMD5/DIS3L/MAGOHB/FTO/FEN1/UPF3A/PSMB8/PDE12/GSPT2/PAIP1/DIS3/SET/PSMC2/RNPS1/RNASEH1/METTL14/METTL3/RPS25/PSMA2/EXOSC6/SERBP1/RPS24/ZC3H14/RPL15/RPS17/RPS19/MOV10/RPL23A/APEX1/RBM7/DROSHA/…
GOBP_IMMUNE_RESPONSE_REGULATING_SIGNALING_PATHWAY	IMMUNE RESPONSE REGULATING SIGNALING PATHWAY	393	0.334639	2.1538	0.00137741	0.0221237	0.0148184	4730	tags=38%, list=24%, signal=30%	KLRD1/RAB29/SH2D1A/CBLB/PTPN22/NFATC2/YES1/LAX1/PRKCH/CD247/PVRIG/PLEKHA1/PRKCQ/PRKACB/THEMIS/ADA/CD81/BTN3A1/EIF2B2/SKAP1/CD160/CD3G/BTN3A3/GBP1/FYN/PSMB2/CD3D/PSMD10/CD226/PRNP/GATA3/ZAP70/PSMA5/LCK/NFATC3/CBFB/PSMD14/CD47/NCK1/LAT/PSME1/BTN3A2/EZR/ITK/SLC39A10/PSMD5/FCRL3/SOS1/RFTN1/ELF1/MAPK9/PSMB8/TRBC1/HSP90AA1/APPL1/TRAC/PIK3R1/CUL1/PSMC2/UBE2N/PSMA2/ICAM2/ABI1/CARD11/EIF2B1/DENND1B/PSMC6/…
GOBP_MONONUCLEAR_CELL_DIFFERENTIATION	MONONUCLEAR CELL DIFFERENTIATION	393	0.237123	1.52617	0.00137741	0.0221237	0.0148184	3293	tags=23%, list=17%, signal=19%	TBX21/RUNX3/TOX/EOMES/SMAD7/IFNG/PTPN22/NFATC2/SLAMF6/CD8A/RORA/CD2/IKZF3/CRTAM/THEMIS/ITGB1/ADA/CD3G/LAG3/ITM2A/GPR68/CD3D/ITGA4/PCID2/GATA3/ZAP70/ZBTB1/LCK/CBFB/DNAJB9/LY9/ATG5/ATM/PRDM1/ITK/HMGB1/SOCS5/IL7R/BCL11B/FCRL3/SOS1/RABL3/GPR183/DNAJA3/PIK3R1/METTL3/TPD52/IL12RB1/DOCK10/DCLRE1C/CARD11/DROSHA/IL7/XRCC6/MED1/ATP11C/IKZF1/EZH2/MSH2/DCAF1/DUSP10/GPR89B/XBP1/CCR6/MR1/ZC3H8/IL15/PTGER4/RHOH…
GOBP_REGULATION_OF_CELLULAR_AMIDE_METABOLIC_PROCESS	REGULATION OF CELLULAR AMIDE METABOLIC PROCESS	384	0.397668	2.55228	0.00138122	0.0221237	0.0148184	5120	tags=48%, list=26%, signal=36%	CCL5/IFNG/GZMB/DNAJC1/EIF5A2/EIF4E/EIF2B2/UHMK1/PATL2/HNRNPR/METAP1/SECISBP2L/SRP9/XRN1/PRNP/RBM3/PURA/DNAJC24/FASTKD2/DHX36/FMR1/CNOT6L/SARNP/NCK1/PDP2/TMED10/USP16/GUF1/TIA1/DDX6/TMED2/YTHDF2/FASTKD3/GSAP/INPP5E/TRMT10C/RBM4/FTO/UPF3A/DDX1/PDP1/PAIP1/METTL14/METTL3/CASP3/RPS6KB1/NEMF/ORMDL1/EIF4B/MOV10/LARP4/UNK/EIF2A/EIF2B1/CNOT7/EIF2AK3/NGRN/NCBP2/RPS4X/HNRNPD/LSM14A/IREB2/RPS3/KHDRBS1/NPM1/T…
GOBP_PROTEIN_TARGETING	PROTEIN TARGETING	398	0.379821	2.44211	0.00138696	0.0221237	0.0148184	5073	tags=48%, list=26%, signal=37%	YWHAQ/AGK/TCAF1/LMAN1/SCP2/GNPTAB/FYN/VPS13A/PEX3/RTP4/SPCS2/SRP9/TRAM1/PRNP/TIMM21/ECI2/VPS37A/SRP72/CHM/SRP19/SRPRB/TIMM10B/IMMP1L/SRP54/CROT/TOMM5/PEX13/ARIH2/TOMM70/PEX1/AP3M1/ARL6IP1/MIPEP/HSP90AA1/PEX12/VPS13C/SEC63/HACL1/RPS25/RPS24/RPL15/RPS17/EDEM1/RPS19/SRP14/NUP54/NACA/RPL23A/SPCS1/TOMM20/PRKCI/TIMM17A/CSNK2A2/RPL35/RPS4X/ZDHHC21/SSR1/STOM/C2CD5/RPS7/RPS3/PEX7/RPL14/RPL3/DNAJC19/RPS18/…
GOBP_PEPTIDYL_LYSINE_MODIFICATION	PEPTIDYL LYSINE MODIFICATION	368	0.344701	2.20419	0.00138889	0.0221237	0.0148184	4754	tags=41%, list=24%, signal=32%	NAA40/AUTS2/MEAF6/JADE2/GFI1/HMG20A/EID1/PWP1/GATA3/SMC5/NUP107/UBA2/CTR9/NDC1/TADA1/BCOR/LIPT1/NUP43/NUP35/SENP1/NUP160/KIAA1586/ATG5/RWDD3/ACTL6A/PRMT6/DPY30/EED/POLE3/MTF2/MORF4L1/DNMT1/ZNF304/CLOCK/SET/RIF1/IWS1/ZNF451/SIRT1/ESCO1/WDR82/SENP5/ATRX/NUP54/RUVBL1/IFIH1/KMT2A/KMT2E/NAP1L2/KAT6B/SUV39H2/ATF2/NAA50/NSMCE2/SETD6/EZH2/EPC2/SETDB2/GCSH/CTCF/DR1/SUPT3H/NUP155/ZZZ3/MBIP/EHMT1/EEF1AKMT3/…
GOBP_RESPONSE_TO_VIRUS	RESPONSE TO VIRUS	327	0.32743	2.07341	0.00139276	0.0221237	0.0148184	4640	tags=36%, list=23%, signal=28%	TBX21/PRF1/CCL5/IFNG/CCL4/XCL1/PTPN22/APOBEC3G/RNF125/DDX60/ZMYND11/SLFN13/GBP1/URI1/RTP4/TLR3/GBP3/GPAM/GATA3/DHX36/STAT1/FMR1/G3BP1/CREBZF/ZNF175/TRIM56/APOBEC3C/ABCE1/TOMM70/HSP90AA1/DDX1/PDE12/IFIT5/PSMA2/IL12RB1/TRIM5/IFIH1/MOV10/TRIM22/CNOT7/OAS2/SLFN11/TRIM52/DTX3L/LSM14A/IFITM1/MICA/POLR3F/POLR3A/TSPAN32/TBK1/BNIP3/C1QBP/MICB/ANKRD17/CRCP/IL15/PUM1/DHX9/ILF3/PPM1B/IRF9/PRKRA/IFIT1/ISG15/T…
GOBP_METHYLATION	METHYLATION	330	0.385984	2.44623	0.0013947	0.0221237	0.0148184	5672	tags=52%, list=29%, signal=38%	AUTS2/HENMT1/MAT2B/GFI1/TRMT11/CARNMT1/CMTR2/PWP1/GATA3/FAM98A/MTO1/CTR9/BCOR/CBLL1/MTR/DIMT1/FAM98B/METTL18/TRMT13/PRDM1/PRMT6/MIS18A/ALKBH8/METTL23/ZC3H13/TYW3/DPY30/EED/TGS1/MTF2/TRMT10C/SNRPD3/DNMT1/FTSJ1/ZNF304/METTL14/TRMT6/METTL3/PARP1/THUMPD3/RIF1/PRMT3/IWS1/SIRT1/FBL/WDR82/PRMT2/ATRX/KMT2A/KMT2E/METTL4/SUV39H2/SETD6/PAXBP1/EMG1/TARBP1/PRDM4/EZH2/RNMT/SETDB2/CTCF/CMTR1/MTRR/PRMT9/EHMT1/EE…
GOBP_RNA_SPLICING_VIA_TRANSESTERIFICATION_REACTIONS	RNA SPLICING VIA TRANSESTERIFICATION REACTIONS	330	0.54307	3.44179	0.0013947	0.0221237	0.0148184	5424	tags=66%, list=27%, signal=49%	POLR2K/HNRNPR/GEMIN2/REST/MBNL2/RBM3/FMR1/HNRNPA0/DHX15/GCFC2/SRSF8/SRSF3/TIA1/KHDC4/LUC7L2/BCAS2/COIL/PRPF4B/MTREX/MBNL1/SART3/TGS1/NUDT21/HNRNPF/SNRPD3/HNRNPA3/RBM4/MAGOHB/PPIE/CDK13/DDX1/LUC7L/PDCD7/RNPS1/CSTF3/SNRNP40/METTL14/METTL3/PPWD1/HNRNPH1/SRSF7/PPIL1/SNRPG/SNRNP27/U2SURP/PRPF40A/WBP11/SNRPD2/POLR2B/RBM7/SRSF10/SNRPD1/HTATSF1/NCBP2/CSTF2T/DDX46/SRRM1/HNRNPD/MFAP1/KHDRBS1/LSM8/NCL/SYNCR…
GOBP_NEGATIVE_REGULATION_OF_IMMUNE_SYSTEM_PROCESS	NEGATIVE REGULATION OF IMMUNE SYSTEM PROCESS	364	0.243947	1.55958	0.00139665	0.0221237	0.0148184	3614	tags=26%, list=18%, signal=21%	KLRD1/TBX21/RUNX3/SMAD7/SH2D1A/XCL1/CBLB/PTPN22/LAX1/NLRC3/LYAR/CRTAM/PVRIG/SYT11/ADA/RNF125/CD96/CD160/LAG3/GPR68/GBP1/TLR3/ZNF675/GLMN/GPAM/PRNP/HSPA9/TIGIT/CCL28/FCRLB/CBFB/CD47/TWSG1/CST7/EZR/ATM/SELENOS/HMGB1/YTHDF2/PIBF1/SOCS5/IL7R/FCRL3/CD84/APPL1/PIK3R1/METTL3/DLG5/CASP3/PARP14/RPS19/HLA-F/DLG1/CNOT7/WASL/MICA/SERPINB9/MIF/DUSP10/TSPAN32/C1QBP/PSMA1/MICB/THOC1/TAPBPL/ZC3H8/PTGER4/SPN/PIAS…
GOBP_POSITIVE_REGULATION_OF_DEFENSE_RESPONSE	POSITIVE REGULATION OF DEFENSE RESPONSE	329	0.261635	1.65842	0.00139665	0.0221237	0.0148184	4134	tags=30%, list=21%, signal=24%	KLRD1/PYHIN1/CCL5/IFNG/SH2D1A/SLAMF6/GBP5/CRTAM/PRKACB/CD81/CD160/LAG3/FYN/RASGRP1/PSMB2/TLR3/PSMD10/CD226/NAPEPLD/PSMA5/SNX4/PSMD14/CD47/PSME1/HMGB1/CTSC/PSMD5/ETS1/TOMM70/PSMB8/HSP90AA1/CLOCK/CUL1/PSMC2/PSMA2/ICAM2/RPS19/HLA-F/TRIM5/CARD11/PSMC6/PSMA4/PSME4/XRCC6/MED1/LSM14A/PSMB10/CADM1/POLR3F/TBK1/SFPQ/PSMA1/SH2D1B/FBXW11/MAP3K7/KIR2DS2/PSMB9/IL15/PSMA3/PTGER4/DHX9/PSMD6/HLA-G/MALT1/UBE2K/PSM…
GOBP_GOLGI_VESICLE_TRANSPORT	GOLGI VESICLE TRANSPORT	347	0.304591	1.93847	0.0013986	0.0221237	0.0148184	5608	tags=45%, list=28%, signal=33%	KIFAP3/KIF3A/LMAN1/VPS13A/YIPF5/AP1AR/KLHL20/BCAP29/SAR1A/GOLGA4/SCAMP1/TRAPPC2/COG2/SEC22C/TMED10/USO1/RINT1/COG6/EXOC2/TMED2/CTSC/MACF1/EPS15/SEC22A/WHAMM/RANGRF/GOPC/VPS13C/INSIG1/PITPNB/BBS2/RACGAP1/SAR1B/EXOC5/STX17/KIF2A/BET1/COPB1/BLZF1/SEC23A/PRKCI/IER3IP1/TRIP11/SEC23IP/ARFGEF2/CCDC91/RABEP1/GOSR1/ARCN1/SEC31A/SEC22B/GOLPH3/MCFD2/CREB3L2/GOLGA7/TMED5/DCTN6/GCC2/COG5/SEC24B/NAPG/TRAPPC11/…
GOBP_LEUKOCYTE_CELL_CELL_ADHESION	LEUKOCYTE CELL CELL ADHESION	339	0.23904	1.51509	0.0013986	0.0221237	0.0148184	4085	tags=27%, list=21%, signal=21%	TBX21/RUNX3/SMAD7/CCL5/IFNG/XCL1/CBLB/PTPN22/YES1/LAX1/CRTAM/PRKCQ/ITGB1/ADA/CD81/SKAP1/CD160/LAG3/FYN/ITGA4/GLMN/GPAM/PRNP/GATA3/ZAP70/CX3CR1/ZBTB1/LCK/TIGIT/CCL28/CBFB/ITGB7/CD47/NCK1/TWSG1/EZR/HMGB1/SOCS5/IL7R/RASAL3/ETS1/DNAJA3/ITGAL/PIK3R1/DLG5/CASP3/CD6/DLG1/IL12RB1/CARD11/IL7/ZDHHC21/RPS3/GOLPH3/DUSP10/XBP1/HSPH1/ZC3H8/IL15/RHOH/SPN/HLA-G/MALT1/HLA-DPB1/PIK3CA/GNRH1/HLA-DPA1/RC3H2/RIPK2/CD…
GOBP_REGULATION_OF_INTRACELLULAR_TRANSPORT	REGULATION OF INTRACELLULAR TRANSPORT	332	0.2664	1.68763	0.00140252	0.0221237	0.0148184	3452	tags=27%, list=17%, signal=23%	RAB29/IFNG/PRR5L/GZMB/YWHAQ/CD81/TCAF1/LMAN1/PPP3CC/FEZ1/SCP2/UHMK1/FYN/TFDP2/MTMR2/YIPF5/CTDSPL2/ERLEC1/ARV1/PRNP/SAR1A/UFM1/RINT1/EZR/YWHAZ/NUS1/ARIH2/RBM4/INSIG1/PIK3R1/RAN/SAR1B/DNAJC27/IWS1/EDEM1/PCM1/NUP54/MDFIC/IPO5/CSNK2A2/PDCD10/NCBP2/RDX/EFCAB7/CEP290/STOM/C2CD5/KHDRBS1/BARD1/PDCD5/SVIP/NOLC1/GCC2/SEC24B/ZFAND1/CPSF6/TARDBP/SAE1/HPS4/RUFY3/MIEF1/ICE1/RIOK2/MAPK8/CIB1/UBAC2/UBE2L3/DHX9/N…
GOBP_NCRNA_PROCESSING	NCRNA PROCESSING	356	0.537637	3.42814	0.00140845	0.0221237	0.0148184	5017	tags=63%, list=25%, signal=48%	TSEN54/LYAR/TP53RK/TSEN15/TRMT11/DCAF13/MTO1/TRNT1/EXOSC9/THUMPD1/DIMT1/SRFBP1/FAM98B/SSB/EXOSC8/OSGEPL1/WDR36/TRMT13/HEATR1/GTPBP4/DDX18/EXOSC1/ALKBH8/KRR1/MAK16/TYW3/TRUB1/MTREX/HELQ/UTP23/SHQ1/TRMT10C/INTS2/ELP1/DDX1/INTS7/FTSJ1/DIS3/TRMT6/METTL3/IMP3/RPP38/ESF1/THUMPD3/RPS25/RPF1/EXOSC6/RPS24/RPS17/FBL/RPS19/MRPL44/WBP11/NIFK/DDX52/PUS3/ZNHIT3/RPF2/DROSHA/RIOK1/UTP15/C2orf49/RRP36/ZNHIT6/NOL1…
GOBP_POST_TRANSLATIONAL_PROTEIN_MODIFICATION	POST TRANSLATIONAL PROTEIN MODIFICATION	349	0.248456	1.57855	0.00141044	0.0221237	0.0148184	4646	tags=33%, list=24%, signal=25%	PRSS23/COPS8/FBXO32/PSMB2/PSMD10/NAE1/DCAF13/KLHL20/DCAF5/RBBP7/PSMA5/KLHL9/CUL5/PSMD14/ATG12/NUB1/PSME1/DCAF16/PTP4A2/CHM/ATG5/COPS4/KTN1/KBTBD6/SOCS5/CAND1/PSMD5/KCTD6/ELOC/FBXL14/PSMB8/FBXO21/CUL1/PSMC2/BTBD1/PSMA2/ESCO1/DCAF10/BTBD6/RCN1/PSMC6/DCAF7/PSMA4/PSME4/PSMB10/LRR1/PSMA1/DCAF17/TULP4/FBXO22/FBXW11/PSMB9/CUL2/PSMA3/MGAT4A/FBXL4/PSMD6/APOL1/PSMB4/FBXO4/IGFBP3/RABGGTB/COPS2/COMMD1/PDIA6/…
GOBP_PROTEIN_POLYUBIQUITINATION	PROTEIN POLYUBIQUITINATION	317	0.392546	2.47161	0.00141243	0.0221237	0.0148184	3622	tags=37%, list=18%, signal=31%	PTPN22/RNF19A/RNF125/UBE2Q2/FBXO32/PSMB2/PSMD10/RNF6/KLHL20/PSMA5/RNF115/CBFB/HECTD2/ANKRD39/FBXL17/PSMD14/LNPEP/PSME1/BFAR/TRIM56/HACE1/RNF213/RNF4/WWP1/ARIH2/ANAPC10/CDC23/UBE2L6/PSMD5/TRIM68/FBXL14/RNF168/XIAP/PPIA/TNKS2/UBE2E3/TRIM32/PSMB8/FBXO21/UBE3A/ARIH1/SHPRH/CUL1/PSMC2/ANAPC5/UBE2N/PSMA2/TRIM5/CDC27/TRIM22/CDC26/SMURF2/UBE2G1/PLAA/PSMC6/PSMA4/PSME4/DTX3L/BARD1/PSMB10/UBE3C/ANKIB1/TRAF5/…
GOBP_CHROMOSOME_SEGREGATION	CHROMOSOME SEGREGATION	315	0.300098	1.88726	0.00141443	0.0221237	0.0148184	5091	tags=40%, list=26%, signal=30%	SKA2/NCAPD3/BUB3/FBXO5/CENPC/MIS12/PCID2/SMC5/NDC1/NUP43/SMC2/SMC3/ATM/ABRAXAS2/MIS18A/PIBF1/STAG3L4/MRE11/TOP2B/CDC23/BOD1/CCNB1IP1/NDC80/SGO2/FEN1/SPDL1/RACGAP1/ANAPC5/RAN/PDS5A/ESCO1/CENPQ/ATRX/CDC27/ABRAXAS1/CENPH/CDC26/CIAO1/ERCC4/PSMG2/NAA50/SMC4/CSNK2A2/NSMCE2/SLF1/SMARCAD1/MAD2L1/RAD51C/RPS3/CSNK2A1/BRIP1/SETDB2/CTCF/FANCM/BEX4/RAD21/ANAPC7/ZNF207/SFPQ/VPS4B/MUS81/EML4/RIOK2/HNRNPU/PUM1/C…
GOBP_REGULATION_OF_PROTEIN_CATABOLIC_PROCESS	REGULATION OF PROTEIN CATABOLIC PROCESS	360	0.237687	1.51459	0.00141443	0.0221237	0.0148184	4576	tags=30%, list=23%, signal=24%	SMAD7/PYHIN1/IFNG/CBLB/UCHL5/RNF19A/CD81/SOCS4/FYN/UFL1/TMTC3/PSMD10/GLMN/PSMD14/FMR1/NUB1/PSME1/HACE1/CDKN1B/USP14/EZR/WWP1/FAM122A/CTSC/ARIH2/BBS7/STYX/SOCS5/MFSD8/TRIM32/LRIG2/MAPK9/HSP90AA1/UBE3A/ARIH1/PSMC2/RCHY1/SMURF2/BAG2/CSNK2A2/RDX/MAD2L1/MYCBP2/USP25/RPS7/BARD1/CSNK2A1/SEC22B/ANKIB1/HECTD1/ATRAID/SVIP/UBXN2A/UBE2V2/FBXO22/RPL11/VGLL4/EPHA4/LAMP3/RNFT1/NEDD4/UBE2K/RNF144A/COMMD1/PHB/ITC…
GOBP_NUCLEAR_TRANSPORT	NUCLEAR TRANSPORT	316	0.392367	2.46674	0.00141643	0.0221237	0.0148184	5147	tags=48%, list=26%, signal=36%	IFNG/CBLB/EIF4E/UHMK1/KPNA3/FYTTD1/GEMIN2/PCID2/CTDSPL2/NUP107/NDC1/HSPA9/NUP43/PHAX/NUP35/SARNP/THOC2/NXT2/UFM1/NUP160/SSB/SRSF3/TNPO1/ABCE1/KPNA5/STYX/SNRPD3/RBM4/MAGOHB/IPO9/UPF3A/APPL1/XPO5/PIK3R1/RAN/RNPS1/DNAJC27/SRSF7/IWS1/SDAD1/SNRPG/NUP54/NEMF/MDFIC/SNRPD2/IPO5/NMD3/RANBP6/SNRPD1/IPO7/NCBP2/EFCAB7/MED1/SRRM1/HIKESHI/KHDRBS1/BARD1/NPM1/NUP155/NOLC1/RANBP2/CPSF6/TARDBP/DDX19A/NUP205/THOC1/…
GOBP_NEGATIVE_REGULATION_OF_CELL_CYCLE_PROCESS	NEGATIVE REGULATION OF CELL CYCLE PROCESS	324	0.353822	2.22836	0.00142653	0.0221237	0.0148184	4486	tags=41%, list=23%, signal=32%	WEE1/BUB3/TERF1/FBXO5/RAD1/RPA2/PSMB2/RBL2/TFDP2/PSMD10/NAE1/RBL1/PCID2/RBBP7/PSMA5/RBBP4/PCGF6/PSMD14/CNOT6L/CDC7/MDM1/PSME1/RINT1/USP47/PKD2/CDKN1B/RAD17/ATM/FAM122A/MRE11/ZNF830/EED/PSMD5/MGA/NDC80/PSMB8/YAF2/SPDL1/CUL1/PSMC2/PCNA/AVEN/PSMA2/DONSON/PHC3/DLG1/PRMT2/ZNF268/ATRX/ABRAXAS1/PSMG2/CNOT7/PSMC6/SLFN11/PSMA4/PSME4/MAD2L1/EZH2/PSMB10/NPM1/ZNF655/CDC73/MIF/CNOT11/RAD21/EHMT1/CDK2AP2/CNOT9…
GOBP_VIRAL_LIFE_CYCLE	VIRAL LIFE CYCLE	324	0.297901	1.87617	0.00142653	0.0221237	0.0148184	4699	tags=36%, list=24%, signal=28%	RAB29/CCL5/NPC1/APOBEC3G/CCR5/NUCKS1/ITGB1/CD81/KPNA3/HACD3/DEK/NUP107/NDC1/NUP43/NMT2/VPS37A/NUP35/FMR1/ITGB7/TRIM13/NUP160/ATG5/SLAMF1/APOBEC3C/ZNF639/WWP1/DDX6/EPS15/TOP2B/TRIM68/PPIA/TRIM32/PPIE/NCAM1/PDE12/RAN/IFIT5/NUP54/TRIM5/TRIM35/TRIM22/SPCS1/CNOT7/OAS2/HTATSF1/FAM111A/STOM/IFITM1/MORC2/CXCR6/NUP155/RANBP2/VPS4B/PPIH/NUP205/CTBP1/NUP210/SEH1L/LAMP3/NEDD4/ILF3/ATG16L1/PPIB/IFIT1/ISG15/PH…
GOBP_ESTABLISHMENT_OF_PROTEIN_LOCALIZATION_TO_MEMBRANE	ESTABLISHMENT OF PROTEIN LOCALIZATION TO MEMBRANE	313	0.391101	2.4519	0.00142857	0.0221237	0.0148184	5296	tags=51%, list=27%, signal=38%	GZMB/NPC1/YWHAQ/AGK/TCAF1/PPP3CC/FYN/PEX3/RTP4/TFDP2/SRP9/TRAM1/PRNP/GOLGA4/VPS37A/SRP72/CHM/SRP19/TIMM10B/SRP54/YWHAZ/MACF1/TOMM70/RFTN1/ARL6IP1/MAIP1/EMC2/HSP90AA1/GOPC/SEC63/BBS2/CLSTN1/ATP1B1/EMC4/EMC1/RPS25/MOAP1/RPS24/RPL15/GORASP2/RPS17/RPS19/SRP14/BLZF1/NACA/RPL23A/PRKCI/RPL35/RPS4X/ZDHHC21/SSR1/STOM/C2CD5/RPS7/RPS3/RPL14/RPL3/GOLPH3/RPS18/SSR2/RPL37/GOLGA7/RPL24/PDCD5/RPL9/NECTIN3/RPL10A…
GOBP_PROTEIN_DEPHOSPHORYLATION	PROTEIN DEPHOSPHORYLATION	308	0.25722	1.60858	0.00143678	0.0221237	0.0148184	3253	tags=24%, list=16%, signal=21%	PTPN4/PPP2R2B/PTPN22/PPP2R5C/PTPRM/PPP3CC/PPP1R16B/URI1/MTMR2/MINPP1/CTDSPL2/CYCS/PPM1K/LCK/PPP1R8/NCK1/DUSP12/PDP2/PTP4A2/TIPRL/PPP2R5E/RPAP2/LRRC40/DUSP11/ARPP19/PTPRA/FAM122A/SLC39A10/STYX/BOD1/FCRL3/PPIA/CDC25B/CAMTA1/PPP2R1B/MASTL/PDP1/DUSP28/SET/HACD2/PPA2/RNGTT/PPM1L/DUSP5/DLG1/FAM220A/PHACTR2/ENSA/DUSP14/PPP4R3B/ILKAP/DUSP10/PTPN13/PPM1G/PTPN7/FBXW11/PHACTR4/DUSP2/PPTC7/PPP3CB/PPM1B/PPP1C…
GOBP_REGULATION_OF_MRNA_METABOLIC_PROCESS	REGULATION OF MRNA METABOLIC PROCESS	308	0.431762	2.70013	0.00143678	0.0221237	0.0148184	5230	tags=54%, list=26%, signal=40%	PRR5L/PSMB2/HNRNPR/PSMD10/REST/PCID2/XRN1/MBNL2/RBM3/FASTKD2/PSMA5/CTR9/DHX36/PSMD14/FMR1/CNOT6L/EXOSC9/HNRNPA0/PSME1/EXOSC8/SRSF3/TAF15/EXOSC1/TIA1/YWHAZ/TNPO1/YTHDF2/MBNL1/FASTKD3/PSMD5/NUDT21/RBM4/FTO/PSMB8/PDE12/PAIP1/DIS3/SET/PSMC2/RNPS1/CCNT1/METTL14/METTL3/SRSF7/PSMA2/EXOSC6/SERBP1/IWS1/ZC3H14/LEO1/MOV10/APEX1/RBM7/SRSF10/CNOT7/PSMC6/NCBP2/PSMA4/PSME4/HNRNPD/KHDRBS1/BARD1/PSMB10/NPM1/CDC73…
GOBP_REGULATION_OF_T_CELL_ACTIVATION	REGULATION OF T CELL ACTIVATION	308	0.27837	1.74085	0.00143678	0.0221237	0.0148184	4085	tags=30%, list=21%, signal=24%	TBX21/RUNX3/TOX/SMAD7/CCL5/IFNG/XCL1/CBLB/PTPN22/NFATC2/YES1/LAX1/CD2/CRTAM/PRKCQ/ADA/CD81/CD160/LAG3/FYN/GLMN/GPAM/PRNP/GATA3/ZAP70/ZBTB1/LCK/TIGIT/CBFB/CD47/NCK1/LAT/TWSG1/PRDM1/HMGB1/SOCS5/IL7R/RASAL3/SOS1/DNAJA3/PIK3R1/METTL3/DLG5/CASP3/CD6/DLG1/IL12RB1/CARD11/DROSHA/IL7/RPS3/DUSP10/XBP1/HSPH1/ZC3H8/IL15/RHOH/SIT1/SPN/SOD1/ZNF683/HLA-G/MALT1/HLA-DPB1/PIK3CA/GNRH1/HLA-DPA1/RC3H2/SH3RF1/RIPK2/C…
GOBP_REGULATION_OF_DNA_METABOLIC_PROCESS	REGULATION OF DNA METABOLIC PROCESS	320	0.329462	2.06764	0.00143885	0.0221237	0.0148184	4521	tags=38%, list=23%, signal=30%	GZMA/TBX21/TOX/PRKCQ/NUCKS1/ZNF91/POLG2/TERF1/USP1/RPA2/XRN1/GATA3/DEK/DHX36/ATR/RFC5/MSH6/ATM/MIS18A/HMGB1/MRE11/CCT2/IL7R/STN1/PTGES3/RNF168/TNKS2/RFC4/HSP90AA1/NEK7/PCNA/OTUD4/PARP1/UBE2N/RIF1/POT1/EXOSC6/SIRT1/RAD50/ATRX/ABRAXAS1/KMT2A/WRN/FIGNL1/ERCC4/MAP3K4/SLF1/SMARCAD1/DFFA/ZNF365/WDR48/DTX3L/CCT8/HNRNPD/RPS3/NPM1/MSH2/MSH3/BMPR2/RFC3/NAT10/UBE2V2/DNAJC2/SUB1/THOC1/HELB/HNRNPU/BRCC3/DHX9/…
GOBP_PROTEIN_CONTAINING_COMPLEX_DISASSEMBLY	PROTEIN CONTAINING COMPLEX DISASSEMBLY	311	0.341458	2.13651	0.00144718	0.0221237	0.0148184	4873	tags=41%, list=25%, signal=31%	ADRB2/EIF5A2/FYCO1/LIMA1/DSTN/MRPL50/LIX1L/MRPL10/CFL2/SUPT16H/MRPS10/MRPS14/CKAP5/MRPS31/MRPL42/MRPL39/ABCE1/SMARCE1/MRPS30/MFSD8/MRPS18B/MRPL9/MRPL32/MRPS9/MRPL19/GSPT2/SCAF8/SET/WASHC2C/ADD3/MRPL30/STX17/MRPL17/C12orf65/CLASP2/KIF2A/MRPS17/ATG14/MRPL44/MRPS6/MRPS23/MRPL18/NAPB/MRPS25/MRPS28/MRPL3/RDX/MRPL36/MRPL15/PTCD3/MRPS21/MRPL1/MRPL35/ZFAND1/MRPS36/BNIP3/MRPL49/TRMT112/VPS4B/MRPL34/MRPL46…
GOBP_B_CELL_ACTIVATION	B CELL ACTIVATION	251	0.251712	1.53439	0.0014556	0.0221237	0.0148184	4657	tags=31%, list=24%, signal=24%	TBX21/NFATC2/LAX1/IKZF3/ITGB1/ADA/CD81/ITM2A/RASGRP1/ITGA4/UNG/PCID2/ZAP70/ZBTB1/DNAJB9/MSH6/ATM/SLC39A10/IL7R/FCRL3/RABL3/RNF168/GPR183/TRBC1/PIK3R1/RIF1/TPD52/EXOSC6/CASP3/DOCK10/DCLRE1C/CARD11/IL7/ATP11C/EZH2/MSH2/DCAF1/MIF/XBP1/CCR6/CD38/THOC1/EXOSC3/MALT1/YY1/PHB/PHB2/PRKCB/PAXIP1/PTPN2/ZFP36L2/IL27RA/NDFIP1/MLH1/BANK1/CD28/CASP8/NSD2/CTPS1/IRF2BP2/MAD2L2/PTPRC/CD320/GON4L/PAWR/HSPD1/LIG4/IG…
GOBP_PROTEIN_PHOSPHOPANTETHEINYLATION	PROTEIN PHOSPHOPANTETHEINYLATION	290	0.2828	1.75423	0.00145985	0.0221237	0.0148184	4979	tags=39%, list=25%, signal=29%	USP28/UCHL5/ABHD17A/MGAT2/USP1/UFL1/NAE1/GALNT10/UBA2/GALNT11/LIPT1/PDIA3/PSMD14/DLAT/ZUP1/USP16/ABHD17B/CHM/USP47/ABHD17C/USP14/FNTA/UBA5/UBE2L6/USP37/GALNT12/USP31/UBA6/MINDY2/ABHD10/ARIH1/PAM/TMX3/OTUD4/USP24/ESCO1/OTUD6B/UFC1/STAMBPL1/C1GALT1/USP25/ZDHHC21/USP45/GOLGA7/PIGK/GLRX2/DESI2/ALG13/SAE1/MGAT4A/LYPLA1/BRCC3/ZDHHC13/JOSD1/UBE2E1/USP53/USP36/MYSM1/EOGT/CRELD2/ATG16L1/UBL4A/RABGGTB/USP1…
GOBP_ATP_METABOLIC_PROCESS	ATP METABOLIC PROCESS	274	0.350545	2.16155	0.00146199	0.0221237	0.0148184	4418	tags=40%, list=22%, signal=31%	IFNG/SLC4A4/CYCS/NUP107/SLC25A12/NDC1/NUP43/NUP35/NDUFA5/TEFM/NUP160/CLPX/NDUFB8/PDE12/FXN/NDUFV2/ATP5F1C/ATP1B1/PARP1/UQCRC2/NDUFA9/COX7B/COX6C/NUP54/FIGNL1/ATP5PF/NDUFB4/ATP5MC3/ATP5PO/COX7A2/MSH2/NDUFA4/SDHA/NUP155/RANBP2/COX5A/NDUFB7/NDUFB10/NDUFA12/DNM1L/NDUFS3/NUP205/NDUFS4/NDUFA6/COX7C/NUP210/SEH1L/NDUFA8/PGM2L1/NDUFS1/NDUFB2/UQCRB/NDUFAB1/ATP5MG/NDUFB1/ATP5PB/ATP5IF1/DNAJC15/NDUFB5/PARG/P…
GOBP_DNA_RECOMBINATION	DNA RECOMBINATION	263	0.40631	2.49308	0.00146199	0.0221237	0.0148184	4913	tags=46%, list=25%, signal=35%	TBX21/UCHL5/NUCKS1/RECQL/EID3/RPA2/UNG/MCM3/SMC5/RPA3/PSMD14/CDC7/NSMCE3/MSH6/ACTL6A/ATM/HMGB1/MRE11/SUPV3L1/TOP2B/IL7R/BCL11B/HELQ/CCNB1IP1/RNF168/MORF4L1/FEN1/MCM8/RHNO1/NSMCE4A/PARP1/UBE2N/SFR1/RIF1/EXOSC6/ACTR8/RAD50/RUVBL1/DCLRE1C/APEX1/WRN/FIGNL1/ERCC4/NSMCE2/SMARCAD1/XRCC6/ZNF365/WDR48/RAD51C/MSH2/BRIP1/MSH3/DCAF1/FANCM/RAD21/SFPQ/ACTR5/PALB2/CCR6/TPRKB/MUS81/THOC1/TSN/HELB/ZFYVE26/EXOSC3/…
GOBP_POSITIVE_REGULATION_OF_CELL_CYCLE_PROCESS	POSITIVE REGULATION OF CELL CYCLE PROCESS	274	0.261581	1.61298	0.00146199	0.0221237	0.0148184	3821	tags=28%, list=19%, signal=23%	ID2/LSM11/FBXO5/DBF4/RBL2/TFDP2/PCID2/SMC5/CCND2/CNOT6L/CDC7/PKD2/ADAMTS1/CDKN1B/ATM/CDC23/NDC80/CDC25B/FEN1/CENPJ/RACGAP1/ANAPC5/RHNO1/PCNA/UHRF2/ATRX/CDC27/KMT2E/APEX1/CNOT7/NSMCE2/SLF1/RDX/CEP120/MAD2L1/MED1/RAD51C/EZH2/NPM1/CDC73/CNOT11/RAD21/PLRG1/ANAPC7/CNOT9/SFPQ/CNOT6/VPS4B/ANKRD17/HNRNPU/CNOT4/CDC16/INO80/CDK4/CNOT8/PHB2/GEN1/CSPP1/TMOD3/SLF2/BECN1/CDC14B/RCC2/SIN3A/ANAPC4/CNOT2/RAD51AP1…
GOBP_PROTEIN_MODIFICATION_BY_SMALL_PROTEIN_REMOVAL	PROTEIN MODIFICATION BY SMALL PROTEIN REMOVAL	267	0.433144	2.66141	0.00146199	0.0221237	0.0148184	4950	tags=50%, list=25%, signal=38%	SMAD7/ADRB2/USP28/UCHL5/USP1/COPS8/PSMB2/PSMD10/GATA3/PSMA5/PSMD14/SENP1/PSME1/USP16/USP47/USP14/COPS4/ACTL6A/ABRAXAS2/SART3/PSMD5/USP37/PSMB8/USP31/MINDY2/PSMC2/OTUD4/USP24/PSMA2/ACTR8/OTUD6B/SENP5/RUVBL1/IFIH1/ABRAXAS1/SMURF2/STAMBPL1/TOMM20/PSMC6/PSMA4/PSME4/WDR48/USP25/BARD1/PSMB10/USP45/MBD5/SUPT3H/ACTR5/PSMA1/DESI2/MAP3K7/PSMB9/PSMA3/BRCC3/PSMD6/TGFBR1/JOSD1/USP53/INO80/USP36/PSMB4/MYSM1/YY…
GOBP_MITOCHONDRIAL_TRANSPORT	MITOCHONDRIAL TRANSPORT	252	0.364452	2.22045	0.00146413	0.0221237	0.0148184	5252	tags=48%, list=27%, signal=35%	GZMB/YWHAQ/AGK/LMAN1/PPP3CC/SLC25A32/TFDP2/ABCB10/SLC25A12/TIMM21/MICU2/TMEM14A/PRKAB2/TIMM10B/IMMP1L/YWHAZ/TOMM5/ARIH2/TOMM70/MAIP1/MIPEP/HSP90AA1/TMEM14B/ATP5F1C/MOAP1/MRPL18/ATF2/TOMM20/TIMM17A/CSNK2A2/ATP5PF/ATP5MC3/ATP5PO/SLC25A36/DNAJC19/PNPT1/PDCD5/AFG3L2/GRPEL2/SLC25A30/SFXN1/BNIP3/SAE1/HPS4/CHCHD4/FLVCR1/TIMM29/MAPK8/UBE2L3/MRS2/ACAA2/MTERF4/MPC1/MCUB/USP36/ATP5MG/SMDT1/ATP5PB/ATP5IF1/DN…
GOBP_NUCLEIC_ACID_PHOSPHODIESTER_BOND_HYDROLYSIS	NUCLEIC ACID PHOSPHODIESTER BOND HYDROLYSIS	275	0.427504	2.6381	0.00146413	0.0221237	0.0148184	4826	tags=47%, list=24%, signal=36%	SLFN13/RAD1/RPA2/PNRC2/TSEN15/GTF2H3/XRN1/EXO5/RPA3/RFC5/G3BP1/CNOT6L/PPP1R8/EXOSC9/DCP1B/EXOSC8/ASTE1/RFC1/EXOSC1/HMGB1/MRE11/DIS3L/UTP23/NUDT21/FEN1/RFC4/DDX1/PDE12/DIS3/CSTF3/RNASEH1/PCNA/RPP38/PARP1/GTF2H1/EXOSC6/CASP3/RAD50/XPA/MRPL44/MOV10/DCLRE1C/POLK/APEX1/WRN/ERCC4/DROSHA/CNOT7/RRP36/NCBP2/CSTF2T/DFFA/NOP14/ANGEL2/FANCM/PNPT1/RFC3/CNOT6/CPSF6/EXOSC7/MUS81/DNASE1/LACTB2/TSN/RPP14/TSR1/RPP…
GOBP_REGULATION_OF_PROTEIN_STABILITY	REGULATION OF PROTEIN STABILITY	266	0.264515	1.62321	0.00146628	0.0221237	0.0148184	5309	tags=38%, list=27%, signal=28%	SMAD7/PYHIN1/USP28/CCDC88C/DERL1/CD81/CDKN2AIP/NAA16/PRNP/NAA15/USP47/GTPBP4/CDC37L1/CCT2/RABL3/PTGES3/HSP90AA1/MCM8/DDOST/PIK3R1/ATP1B1/MORC3/SIRT1/CASP3/BAG2/PDCD10/NLK/CCT8/RPS7/CDC73/GOLGA7/CREBL2/ZNF207/TARDBP/NAPG/RPL11/HPS4/AAK1/FBXW11/CCNH/SUGT1/EPHA4/PEX2/USP36/DAD1/FBXO4/SAV1/CDK7/PPIB/PRKRA/TBRG1/PHB/ATF7IP/PHB2/MTMR9/CCT7/DPM3/CCT6A/MOSMO/RNF139/HSP90AB1/CCT3/BAG5/TRIM44/PARK7/USP13/S…
GOBP_ANTIGEN_RECEPTOR_MEDIATED_SIGNALING_PATHWAY	ANTIGEN RECEPTOR MEDIATED SIGNALING PATHWAY	241	0.454028	2.75856	0.00146843	0.0221237	0.0148184	4972	tags=52%, list=25%, signal=39%	RAB29/SH2D1A/CBLB/PTPN22/NFATC2/LAX1/PRKCH/CD247/PVRIG/PLEKHA1/PRKCQ/THEMIS/ADA/CD81/BTN3A1/EIF2B2/SKAP1/CD160/CD3G/BTN3A3/GBP1/FYN/PSMB2/CD3D/PSMD10/CD226/PRNP/GATA3/ZAP70/PSMA5/LCK/CBFB/PSMD14/NCK1/LAT/PSME1/BTN3A2/EZR/ITK/SLC39A10/PSMD5/FCRL3/RFTN1/ELF1/PSMB8/TRBC1/TRAC/PIK3R1/CUL1/PSMC2/UBE2N/PSMA2/CARD11/EIF2B1/DENND1B/PSMC6/PSMA4/PSME4/RPS3/KHDRBS1/PSMB10/PSMA1/CD38/FBXW11/MAP3K7/PSMB9/PSMA…
GOBP_DNA_CONFORMATION_CHANGE	DNA CONFORMATION CHANGE	264	0.420569	2.58001	0.00146843	0.0221237	0.0148184	5199	tags=49%, list=26%, signal=36%	NAP1L5/NCAPD3/RECQL/CENPL/TSPYL1/CENPC/GTF2H3/ASF1A/PURA/MCM3/SMC5/RBBP7/MTERF1/DHX36/RBBP4/RFC5/SMC2/G3BP1/MIS18A/HMGB1/CHD6/MRE11/SUPV3L1/TOP2B/SMARCA5/SART3/HELQ/POLE3/NASP/DNMT1/RFC4/DDX1/MCM8/SHPRH/ZNF304/SET/PARP1/ITGB3BP/GTF2H1/RSF1/POT1/SIRT1/RAD50/XPA/CENPQ/ATRX/RUVBL1/SSBP1/CENPH/NAP1L2/KAT6B/WRN/SMC4/SMARCAD1/CHD9/MCPH1/PSME4/XRCC6/MORC2/NPM1/BRIP1/SETDB2/NAP1L1/CTCF/FANCM/RFC3/HELB/AS…
GOBP_DOUBLE_STRAND_BREAK_REPAIR	DOUBLE STRAND BREAK REPAIR	235	0.411901	2.49505	0.00146843	0.0221237	0.0148184	5968	tags=57%, list=30%, signal=40%	NUCKS1/RECQL/RPA2/DEK/MCM3/SMC5/RPA3/PSMD14/CDC7/ATM/HMGB1/MRE11/HELQ/MDC1/RNF168/MORF4L1/FEN1/DDX1/MCM8/HERC2/PARP1/UBE2N/SFR1/RIF1/POT1/ACTR8/RAD50/ABRAXAS1/DCLRE1C/WRN/FIGNL1/ERCC4/NSMCE2/SLF1/SMARCAD1/XRCC6/ZNF365/WDR48/DTX3L/RAD51C/BARD1/MSH2/BRIP1/FANCM/RAD21/UBE2V2/SFPQ/ACTR5/PALB2/MUS81/POLA1/HELB/CIB1/PRPF19/PARP2/BRCC3/ZFYVE26/INO80/MCM6/MCM7/YY1/UBQLN4/SMC6/UBR5/GEN1/TDP1/SLF2/MCM9/XRC…
GOBP_LYMPHOCYTE_MEDIATED_IMMUNITY	LYMPHOCYTE MEDIATED IMMUNITY	241	0.282622	1.71714	0.00146843	0.0221237	0.0148184	4411	tags=32%, list=22%, signal=25%	SLAMF7/KLRD1/TBX21/PRF1/SMAD7/SH2D1A/XCL1/GZMB/SLAMF6/GZMM/CD8A/CRTAM/CD81/CD96/CD160/LAG3/BTN3A3/RASGRP1/UNG/CD226/GATA3/ZBTB1/BTN3A2/MSH6/HMGB1/CTSC/IL7R/RFTN1/RNF168/TRBC1/TUBB/RIF1/EXOSC6/HLA-F/IL12RB1/HPRT1/DENND1B/MICA/CADM1/MSH2/SERPINB9/C1QBP/CCR6/SH2D1B/THOC1/MAP3K7/MR1/EXOSC3/HLA-G/MALT1/PPP3CB/HLA-B/NCR3/MYO1G/SERPING1/B2M/PAXIP1/HLA-DRA/RSAD2/IL27RA/NDFIP1/MLH1/CD28/NSD2/VAMP7/HLA-A/M…
GOBP_T_CELL_DIFFERENTIATION	T CELL DIFFERENTIATION	235	0.319797	1.93714	0.00146843	0.0221237	0.0148184	3293	tags=29%, list=17%, signal=24%	TBX21/RUNX3/TOX/EOMES/SMAD7/IFNG/PTPN22/NFATC2/SLAMF6/CD8A/RORA/CD2/CRTAM/THEMIS/ADA/CD3G/LAG3/CD3D/GATA3/ZAP70/ZBTB1/LCK/CBFB/LY9/ATG5/PRDM1/ITK/HMGB1/SOCS5/IL7R/BCL11B/SOS1/RABL3/GPR183/DNAJA3/METTL3/IL12RB1/CARD11/DROSHA/IL7/DUSP10/GPR89B/XBP1/CCR6/MR1/ZC3H8/IL15/PTGER4/RHOH/SPN/SOD1/ZNF683/HLA-G/MALT1/PPP3CB/RPS6/RPL22/RC3H2/SH3RF1/RIPK2/B2M/CD3E/HLA-DRA/PTPN2/IRF1/RSAD2/ZFP36L2
GOBP_NEGATIVE_REGULATION_OF_CELL_CYCLE_PHASE_TRANSITION	NEGATIVE REGULATION OF CELL CYCLE PHASE TRANSITION	239	0.366156	2.22302	0.00147059	0.0221237	0.0148184	4397	tags=42%, list=22%, signal=33%	WEE1/BUB3/FBXO5/RPA2/PSMB2/RBL2/TFDP2/PSMD10/NAE1/RBL1/PCID2/PSMA5/PSMD14/CNOT6L/PSME1/RINT1/USP47/PKD2/CDKN1B/RAD17/ATM/FAM122A/MRE11/ZNF830/PSMD5/NDC80/PSMB8/SPDL1/CUL1/PSMC2/PCNA/AVEN/PSMA2/DONSON/DLG1/PRMT2/ABRAXAS1/PSMG2/CNOT7/PSMC6/SLFN11/PSMA4/PSME4/MAD2L1/EZH2/PSMB10/ZNF655/CDC73/CNOT11/RAD21/CDK2AP2/CNOT9/ZNF207/CNOT6/PSMA1/PSMB9/PSMA3/BRCC3/CNOT4/PSMD6/CDK4/KNTC1/PSMB4/BRD7/CNOT8/PSMD12…
GOBP_CELLULAR_AMINO_ACID_METABOLIC_PROCESS	CELLULAR AMINO ACID METABOLIC PROCESS	294	0.274879	1.7049	0.00147275	0.0221237	0.0148184	4857	tags=37%, list=25%, signal=28%	GLS/GCLM/GFPT1/ENOPH1/PSMB2/CARNMT1/PSMD10/AASDHPPT/SLC25A12/PSMA5/GART/PSMD14/MTR/GATC/PSME1/ACADSB/NIT2/PSMD5/HIBCH/DHFR2/PSMB8/YARS2/PSMC2/SEPHS1/GMPS/PSMA2/PPA2/ALDH18A1/MTHFD1/HIBADH/RIMKLB/NARS2/PSMC6/LARS2/PPAT/IARS2/PSMA4/PSME4/PSMB10/AUH/GCSH/MTRR/EEF1E1/MTAP/SEPSECS/AASS/PSMA1/APIP/KYAT3/PSMB9/PSMA3/MCCC1/PSMD6/PSMB4/ATP2B4/ACAT1/PSMD12/AIMP1/GOT2/PSMC3/PFAS/PSMB1/IVD/PSMC5/GLUD1/MRI1/P…
GOBP_REGULATION_OF_INNATE_IMMUNE_RESPONSE	REGULATION OF INNATE IMMUNE RESPONSE	294	0.340363	2.11106	0.00147275	0.0221237	0.0148184	4248	tags=38%, list=22%, signal=30%	KLRD1/PYHIN1/CCL5/IFNG/SH2D1A/PTPN22/SLAMF6/NLRC3/GBP5/LYAR/CRTAM/PRKACB/CD96/CD160/LAG3/FYN/RASGRP1/PSMB2/PSMD10/CD226/PSMA5/STAT1/PSMD14/PSME1/ABCE1/HMGB1/YTHDF2/PSMD5/TOMM70/XIAP/PSMB8/HSP90AA1/APPL1/ERAP1/CUL1/PSMC2/METTL3/PSMA2/PARP14/ICAM2/RPS19/HLA-F/TRIM5/CARD11/CNOT7/PSMC6/PSMA4/PSME4/XRCC6/MED1/LSM14A/MICA/PSMB10/CADM1/POLR3F/SERPINB9/DUSP10/TBK1/SFPQ/PSMA1/SH2D1B/FBXW11/MAP3K7/KIR2DS2/…
GOBP_RIBOSOME_BIOGENESIS	RIBOSOME BIOGENESIS	280	0.578651	3.574	0.00147275	0.0221237	0.0148184	5189	tags=69%, list=26%, signal=51%	LYAR/PWP1/DCAF13/NIP7/MRPL10/FASTKD2/EXOSC9/THUMPD1/DIMT1/SRFBP1/EXOSC8/WDR36/HEATR1/GTPBP4/DDX18/EXOSC1/ABCE1/KRR1/MAK16/MTERF3/MTREX/HELQ/UTP23/SHQ1/GTF3A/DIS3/RAN/IMP3/RPP38/ESF1/RPS25/RPF1/EXOSC6/RPS24/SDAD1/RPS17/FBL/RPS19/WBP11/NIFK/DDX52/BRIX1/ZNHIT3/RPL23A/RPF2/NMD3/EIF2A/DROSHA/RIOK1/UTP15/RRP36/ZNHIT6/NOL11/RPL35/PIN4/GAR1/TEX10/MRPL36/EMG1/NOP14/RPS7/NPM1/WDR75/RPL14/UTP3/RPL3/RPL7L1/F…
GOBP_NUCLEOSIDE_PHOSPHATE_BIOSYNTHETIC_PROCESS	NUCLEOSIDE PHOSPHATE BIOSYNTHETIC PROCESS	240	0.269723	1.63673	0.00147493	0.0221237	0.0148184	5568	tags=40%, list=28%, signal=29%	AK3/ADA/ELOVL6/DCK/SLC25A12/GART/ACSL5/CMPK1/DLAT/NME7/PDP2/SCD5/SLC26A2/PRPS1/PDHB/UPRT/PDP1/ATP5F1C/PPCS/GMPS/HACD2/DCTD/PANK3/PARP1/RAD50/AK6/MTHFD1/PRPS2/PDHA1/HPRT1/PPAT/NADK2/ADCY7/ATP5PF/ATP5MC3/ATP5PO/DUT/TECR/PDHX/ATIC/RFK/NMRK1/PRPSAP2/CBR4/ACAT1/CMPK2/ATP5MG/ATP5PB/TBPL1/PFAS/PPARA/ELOVL4/NAXD/CTPS2/RRM2/DLD/RRM1/DGUOK/AK2/IDH2/PANK4/APRT/AK9/MPC2/SLC35B3/CTPS1/DIP2A/PDK4/ATP5PD/ATP5ME…
GOBP_PROTEIN_CONTAINING_COMPLEX_LOCALIZATION	PROTEIN CONTAINING COMPLEX LOCALIZATION	260	0.369177	2.25563	0.00147493	0.0221237	0.0148184	5157	tags=47%, list=26%, signal=35%	SMAD7/KIFAP3/EIF4E/KIF3A/TERF1/HSPB11/FYTTD1/ATAD1/PCID2/PURA/NUP107/NDC1/NUP43/ATR/NUP35/SARNP/THOC2/NUP160/SSB/SRSF3/EZR/ATM/TNPO1/ABCE1/EPS15/MAGOHB/IFT74/DYNC2LI1/RAN/RNPS1/CLSTN1/SRSF7/IWS1/SDAD1/DLG1/PCM1/NUP54/MZT1/NMD3/TRIP11/NCBP2/WASL/SRRM1/IFT80/NPM1/NUP155/WASHC5/KIF5C/RANBP2/SFPQ/BBS12/DDX19A/NUP205/THOC1/RIOK2/SSX2IP/HNRNPU/NUP210/CDC40/XPOT/SEH1L/MIOS/SRSF11/WDR35/LTV1/FIP1L1/SLBP/…
GOBP_PROTEIN_LOCALIZATION_TO_NUCLEUS	PROTEIN LOCALIZATION TO NUCLEUS	260	0.289297	1.76757	0.00147493	0.0221237	0.0148184	5145	tags=40%, list=26%, signal=30%	PYHIN1/IFNG/CBLB/KPNA3/FYN/SUN2/NUP107/NUP35/CD2AP/INTS13/NXT2/UFM1/TNPO1/KPNA5/CCT2/IPO9/APPL1/PIK3R1/RAN/PARP1/MORC3/XPA/NUP54/MDFIC/RPF2/IPO5/NMD3/WRN/RANBP6/IPO7/EIF2AK3/EFCAB7/MED1/DTX3L/CCT8/HIKESHI/BARD1/GBP2/NUP155/PLRG1/NOLC1/RANBP2/TARDBP/BBS4/RPL11/HNRNPU/TAF3/FBXO4/SUPT7L/NOL8/TBRG1/PHB2/CCT7/UBR5/ELAVL1/RPAIN/TXNIP/NVL/CCT6A/NUP133/HSP90AB1/CCT3/CSE1L/TOR1B/NUP153/SIN3A/KPNA6/PARK7/S…
GOBP_RESPONSE_TO_ENDOPLASMIC_RETICULUM_STRESS	RESPONSE TO ENDOPLASMIC RETICULUM STRESS	277	0.259405	1.59963	0.00147493	0.0221237	0.0148184	5120	tags=35%, list=26%, signal=27%	DERL1/GFPT1/ERMP1/UFL1/TMEM117/TMTC3/ERLEC1/EXTL2/DNAJB14/DNAJB9/PDIA3/HERPUD2/TRIM13/NCK1/TMX1/UFM1/BFAR/UBXN8/SRPRB/USP14/TMCO1/SELENOS/TMED2/UBA5/UBXN4/PIK3R1/GORASP2/SIRT1/EDEM1/UFC1/EIF2AK3/PSMC6/USP25/SSR1/SEC31A/CREB3L2/FKBP14/SVIP/XBP1/TARDBP/CANX/ITPR1/UBAC2/FAF2/RNFT1/EIF2S1/UBE2K/PPP2CB/MANF/DNAJB11/PDIA6/UBE2G2/MYDGF/UBQLN1/PDIA4/DNAJC10/ECPAS/HYOU1/RNF139/TMEM129/PTPN2/EEF2/HSP90B1/G…
GOBP_RNA_LOCALIZATION	RNA LOCALIZATION	213	0.504651	3.01968	0.00147493	0.0221237	0.0148184	5334	tags=62%, list=27%, signal=46%	EIF5A2/EIF4E/TERF1/FYTTD1/SIDT1/PCID2/PURA/NUP107/NDC1/DHX36/NUP43/ATR/PHAX/NUP35/FMR1/SARNP/THOC2/NXT2/NUP160/CKAP5/G3BP2/SSB/SRSF3/ATM/ABCE1/CCT2/SHQ1/RFTN1/MAGOHB/UPF3A/XPO5/RAN/RNPS1/SRSF7/CETN3/IWS1/SDAD1/FBL/NUP54/RUVBL1/MRPL18/PARP11/ZNHIT3/NMD3/TOMM20/ZNHIT6/NCBP2/SRRM1/CCT8/KHDRBS1/NPM1/LRPPRC/PNPT1/NUP155/KIF5C/RANBP2/SFPQ/CPSF6/DDX19A/NUP205/THOC1/RIOK2/HNRNPU/RTRAF/NUP210/CDC40/XPOT/D…
GOBP_CELL_CYCLE_G2_M_PHASE_TRANSITION	CELL CYCLE G2 M PHASE TRANSITION	265	0.371348	2.2736	0.00147711	0.0221237	0.0148184	5031	tags=46%, list=25%, signal=34%	CEP78/ABCB1/WEE1/FBXO5/PSMB2/HAUS2/PSMD10/NAE1/PSMA5/CEP57/FBXL17/PSMD14/CDC7/PSME1/CKAP5/RINT1/USP47/CEP76/ALMS1/RAD17/ATM/NEDD1/ARPP19/FAM122A/HAUS6/MRE11/ZNF830/PSMD5/CDC25B/CENPJ/PSMB8/MASTL/HSP90AA1/TUBB/CUL1/PSMC2/AVEN/PSMA2/DONSON/OFD1/PCM1/HAUS3/CNTRL/ABRAXAS1/TAF2/ENSA/HAUS1/PSMC6/CEP70/PSMA4/PSME4/CEP290/RAD51C/KHDRBS1/PSMB10/NPM1/RAD21/PSMA1/VPS4B/FBXW11/PSMB9/CCNH/PSMA3/BRCC3/PSMD6/CD…
GOBP_INTRINSIC_APOPTOTIC_SIGNALING_PATHWAY	INTRINSIC APOPTOTIC SIGNALING PATHWAY	265	0.27183	1.6643	0.00147711	0.0221237	0.0148184	3896	tags=30%, list=20%, signal=24%	USP28/SGPP1/TMEM109/PLEKHF1/PERP/MLLT11/URI1/DYRK2/TMEM117/LCK/CUL5/NCK1/USP47/MSH6/ACKR3/ATM/SELENOS/JMY/PPIA/TRIM32/PIK3R1/CUL1/PARP1/HINT1/MOAP1/SIRT1/CASP3/ARL6IP5/FIGNL1/EIF2AK3/PDCD10/SLC9A3R1/RPS7/RPS3/MSH2/MIF/XBP1/SNW1/SFPQ/BNIP3/ITPR1/DNM1L/NDUFS3/RPL11/CUL2/CRIP1/SOD1/UBE2K/PRKRA/TPT1/BCLAF1/UBQLN1/DNAJC10/NONO/HYOU1/PTPMT1/HNRNPK/ZNF622/BECN1/PTPN2/VDAC2/FNIP2/GSKIP/BAG5/PARK7/MLH1/HD…
GOBP_NEGATIVE_REGULATION_OF_MITOTIC_CELL_CYCLE	NEGATIVE REGULATION OF MITOTIC CELL CYCLE	292	0.345435	2.13787	0.00147711	0.0221237	0.0148184	4397	tags=39%, list=22%, signal=31%	WEE1/BTG3/BUB3/FBXO5/RPA2/PSMB2/RBL2/ZWILCH/TFDP2/PSMD10/NAE1/RBL1/PCID2/PSMA5/PSMD14/CNOT6L/FZD3/PSME1/RINT1/USP47/PKD2/CDKN1B/RAD17/ATM/FAM122A/MRE11/ZNF830/PSMD5/NDC80/MDC1/PSMB8/SPDL1/CUL1/PSMC2/PCNA/AVEN/PSMA2/DONSON/DLG1/PRMT2/TRIM35/ATF2/PSMG2/CNOT7/PSMC6/SLFN11/MCPH1/PSMA4/PSME4/MAD2L1/EZH2/SLC9A3R1/PSMB10/ZNF655/MSH2/CDC73/ANGEL2/CNOT11/PNPT1/RAD21/CDK2AP2/CNOT9/ZNF207/CNOT6/PSMA1/MUS81/…
GOBP_DEFENSE_RESPONSE_TO_VIRUS	DEFENSE RESPONSE TO VIRUS	238	0.371456	2.24907	0.00147929	0.0221237	0.0148184	4634	tags=42%, list=23%, signal=33%	PRF1/IFNG/PTPN22/APOBEC3G/RNF125/DDX60/ZMYND11/SLFN13/GBP1/RTP4/TLR3/GBP3/GPAM/DHX36/STAT1/G3BP1/ZNF175/TRIM56/APOBEC3C/ABCE1/TOMM70/HSP90AA1/DDX1/PDE12/IFIT5/IL12RB1/TRIM5/IFIH1/MOV10/TRIM22/CNOT7/OAS2/SLFN11/TRIM52/DTX3L/LSM14A/IFITM1/MICA/POLR3F/POLR3A/TSPAN32/TBK1/BNIP3/C1QBP/MICB/ANKRD17/CRCP/IL15/PUM1/DHX9/ILF3/PPM1B/IRF9/IFIT1/ISG15/PHB/ITCH/PHB2/HERC5/IFI44L/DDX21/BIRC3/CXCL10/AIMP1/VAMP8…
GOBP_ENERGY_DERIVATION_BY_OXIDATION_OF_ORGANIC_COMPOUNDS	ENERGY DERIVATION BY OXIDATION OF ORGANIC COMPOUNDS	250	0.329227	2.00037	0.00147929	0.0221237	0.0148184	4764	tags=40%, list=24%, signal=31%	IFNG/POLG2/GFPT1/DYRK2/CYCS/SLC25A12/NDUFA5/DLAT/AGL/NNT/SELENOS/HMGB1/SUCLA2/COQ10A/PDHB/NDUFB8/FXN/LYRM7/NDUFV2/UQCRC2/NDUFA9/COX7B/COX6C/CISD1/PDHA1/MDH1/FH/NDUFB4/IREB2/SUCLG2/NDUFA4/SDHA/PNPT1/COX5A/MTFR1/BNIP3/NDUFB7/NDUFB10/NDUFA12/NDUFS3/NDUFS4/NDUFA6/COX7C/NDUFA8/PPP1CC/PGM2L1/ETFRF1/NDUFS1/NDUFB2/PIK3CA/UQCRB/NDUFAB1/ETFA/NDUFB1/PPP1R3E/DNAJC15/NDUFB5/CHCHD2/NDUFA1/EPM2AIP1/NDUFB9/UQCRF…
GOBP_POSITIVE_REGULATION_OF_RESPONSE_TO_BIOTIC_STIMULUS	POSITIVE REGULATION OF RESPONSE TO BIOTIC STIMULUS	237	0.334078	2.02165	0.00147929	0.0221237	0.0148184	4419	tags=38%, list=22%, signal=30%	KLRD1/PYHIN1/CCL5/SH2D1A/SLAMF6/GBP5/CRTAM/PRKACB/DDX60/CD160/LAG3/FYN/RASGRP1/PSMB2/PSMD10/CD226/PSMA5/PSMD14/PSME1/HMGB1/PSMD5/TOMM70/PSMB8/HSP90AA1/CUL1/PSMC2/PSMA2/ICAM2/RPS19/HLA-F/TRIM5/CARD11/PSMC6/PSMA4/PSME4/XRCC6/MED1/LSM14A/PSMB10/CADM1/POLR3F/TBK1/SFPQ/PSMA1/SH2D1B/ANKRD17/FBXW11/MAP3K7/KIR2DS2/MR1/PSMB9/PSMA3/PUM1/DHX9/PSMD6/HLA-G/MALT1/UBE2K/PSMB4/PSMD12/NRAS/NCR3/NONO/PSMC3/TXK/PSM…
GOBP_REGULATION_OF_INTRACELLULAR_PROTEIN_TRANSPORT	REGULATION OF INTRACELLULAR PROTEIN TRANSPORT	238	0.287118	1.73842	0.00147929	0.0221237	0.0148184	4141	tags=32%, list=21%, signal=26%	RAB29/IFNG/PRR5L/GZMB/YWHAQ/CD81/TCAF1/LMAN1/PPP3CC/UHMK1/FYN/TFDP2/CTDSPL2/ERLEC1/PRNP/SAR1A/UFM1/YWHAZ/ARIH2/INSIG1/PIK3R1/RAN/SAR1B/DNAJC27/EDEM1/PCM1/NUP54/MDFIC/IPO5/CSNK2A2/PDCD10/EFCAB7/CEP290/STOM/C2CD5/BARD1/PDCD5/SVIP/NOLC1/GCC2/ZFAND1/TARDBP/SAE1/HPS4/RUFY3/MIEF1/ICE1/RIOK2/MAPK8/CIB1/UBAC2/UBE2L3/USP36/ITGB1BP1/UBE2G2/UBR5/XPO4/ATP5IF1/ZDHHC2/YWHAB/HSP90AB1/NMT1/PTPN11/PRKAA1/PARK7/HA…
GOBP_SIGNAL_TRANSDUCTION_BY_P53_CLASS_MEDIATOR	SIGNAL TRANSDUCTION BY P53 CLASS MEDIATOR	250	0.347877	2.11369	0.00147929	0.0221237	0.0148184	5189	tags=43%, list=26%, signal=32%	MYO6/PYHIN1/USP28/MEAF6/TMEM109/PERP/RAD1/TP53RK/RPA2/DYRK2/RBL2/TFDP2/PSMD10/RBBP7/RBBP4/RPA3/ATR/RFC5/CNOT6L/SUPT16H/PRKAB2/CDKN1B/TAF15/RAD17/ATM/PRMT6/JMY/MRE11/RFC4/RHNO1/PCNA/HINT1/SIRT1/RAD50/ATRX/TAF2/RPF2/WRN/CSNK2A2/CNOT7/RPS7/BARD1/CSNK2A1/MSH2/SSRP1/BRIP1/MIF/CNOT11/RFC3/EHMT1/TAF11/EEF1E1/CNOT9/SNW1/CNOT6/TAF5/SMYD2/RPL11/CNOT4/TAF3/BRD7/PAK1IP1/CNOT8/NOP2/TBP/MTA2/HNRNPK/PAXIP1/PRKA…
GOBP_ANTIGEN_PROCESSING_AND_PRESENTATION	ANTIGEN PROCESSING AND PRESENTATION	216	0.316872	1.89806	0.00148148	0.0221237	0.0148184	5154	tags=43%, list=26%, signal=32%	CD8A/KIFAP3/KIF3A/LAG3/MFSD6/RAB33A/PSMB2/PSMD10/PSMA5/PDIA3/PSMD14/LNPEP/PSME1/ATG5/PSMD5/RFTN1/PSMB8/TAP2/ERAP1/RACGAP1/PSMC2/SAR1B/PSMA2/KIF2A/HLA-F/SEC23A/TAP1/PSMC6/PSMA4/PSME4/PSMB10/SEC31A/SEC22B/DCTN6/SEC24B/PSMA1/CANX/MR1/PSMB9/TAPBPL/PSMA3/PSMD6/HLA-G/PSMB4/HLA-DPB1/PSMD12/HLA-DPA1/HLA-B/ACTR10/VAMP8/PSMC3/B2M/PSMB1/IKBKB/PSMC5/HLA-DRA/PSMD8/KLC2/PSMC4/PSMD7/PSMD11/CTSF/SEC24A/DYNLL1/KI…
GOBP_NUCLEOBASE_CONTAINING_COMPOUND_TRANSPORT	NUCLEOBASE CONTAINING COMPOUND TRANSPORT	231	0.435186	2.63245	0.00148148	0.0221237	0.0148184	5334	tags=55%, list=27%, signal=40%	EIF5A2/EIF4E/FYTTD1/SLC25A32/SLC33A1/SIDT1/PCID2/PURA/NUP107/NDC1/SLC35A3/NUP43/PHAX/NUP35/FMR1/CD47/SARNP/THOC2/NXT2/NUP160/CKAP5/G3BP2/SSB/SRSF3/ABCE1/RFTN1/SLC35D1/MAGOHB/UPF3A/XPO5/RAN/RNPS1/SRSF7/CETN3/IWS1/SDAD1/SLC25A17/NUP54/MRPL18/PARP11/NMD3/TOMM20/NCBP2/SRRM1/SLC25A36/KHDRBS1/NPM1/LRPPRC/PNPT1/NUP155/KIF5C/RANBP2/SFPQ/CPSF6/DDX19A/NUP205/THOC1/RIOK2/HNRNPU/RTRAF/NUP210/CDC40/XPOT/DHX9/…
GOBP_CELLULAR_PROTEIN_COMPLEX_DISASSEMBLY	CELLULAR PROTEIN COMPLEX DISASSEMBLY	210	0.385761	2.30467	0.00148368	0.0221237	0.0148184	4728	tags=44%, list=24%, signal=34%	EIF5A2/LIMA1/DSTN/MRPL50/MRPL10/CFL2/MRPS10/MRPS14/CKAP5/MRPS31/MRPL42/MRPL39/ABCE1/MRPS30/MRPS18B/MRPL9/MRPL32/MRPS9/MRPL19/GSPT2/WASHC2C/ADD3/MRPL30/MRPL17/C12orf65/CLASP2/KIF2A/MRPS17/MRPL44/MRPS6/MRPS23/MRPL18/NAPB/MRPS25/MRPS28/MRPL3/RDX/MRPL36/MRPL15/PTCD3/MRPS21/MRPL1/MRPL35/MRPS36/MRPL49/TRMT112/VPS4B/MRPL34/MRPL46/MRPL22/MRPL13/MTRF1/CIB1/MRPL51/MRPS11/MRPL16/MRPL57/MRPL40/PIK3CA/MRPS7/M…
GOBP_POSITIVE_REGULATION_OF_INTRACELLULAR_TRANSPORT	POSITIVE REGULATION OF INTRACELLULAR TRANSPORT	211	0.307949	1.83754	0.00148588	0.0221237	0.0148184	5604	tags=45%, list=28%, signal=32%	RAB29/IFNG/PRR5L/GZMB/YWHAQ/CD81/TCAF1/PPP3CC/FEZ1/SCP2/FYN/TFDP2/MTMR2/CTDSPL2/PRNP/SAR1A/EZR/YWHAZ/ARIH2/PIK3R1/RAN/SAR1B/EDEM1/PCM1/IPO5/CSNK2A2/PDCD10/NCBP2/RDX/EFCAB7/CEP290/STOM/C2CD5/KHDRBS1/PDCD5/ZFAND1/CPSF6/TARDBP/SAE1/HPS4/RUFY3/MIEF1/ICE1/RIOK2/MAPK8/CIB1/UBE2L3/DHX9/NEDD4/USP36/ITGB1BP1/UBR5/XPO4/ZDHHC2/YWHAB/HSP90AB1/NMT1/PRKAA1/CASP8/PDZK1/TPR/SMAD3/RAC2/MFF/MAVS/ZPR1/BORCS5/HUWE1/…
GOBP_DNA_REPLICATION	DNA REPLICATION	271	0.437377	2.68115	0.0014881	0.0221237	0.0148184	4914	tags=46%, list=25%, signal=35%	ZBTB38/NUCKS1/RECQL/POLG2/TERF1/FBXO5/RAD1/DBF4/RPA2/ATF1/ORC5/PURA/MCM3/RBBP7/RBBP4/RPA3/ATR/RFC5/SMC3/ETAA1/CDC7/SUPT16H/NOC3L/PRIMPOL/RFC1/GTPBP4/RAD17/ATM/MRE11/ZNF830/POLE3/STN1/NASP/DNAJA3/USP37/FEN1/RFC4/MCM8/SET/RHNO1/PCNA/DONSON/WDHD1/PDS5A/GMNN/ESCO1/RAD50/ZGRF1/ATRX/SSBP1/POLK/METTL4/WRN/SLFN11/FAM111A/ZNF365/BARD1/SSRP1/BRIP1/MSH3/NAP1L1/PRIM2/FANCM/DUT/RFC3/PRIM1/CACYBP/DNAJC2/ANKRD1…
GOBP_GENE_SILENCING	GENE SILENCING	208	0.355536	2.12335	0.0014881	0.0221237	0.0148184	5317	tags=49%, list=27%, signal=36%	ATAD2/HENMT1/ASF1A/POLR2K/NUP107/NDC1/NUP43/NUP35/FMR1/CNOT6L/NUP160/DDX6/HMGB1/DPY30/EED/MORF4L1/RBM4/XPO5/RAN/METTL3/RIF1/SIRT1/MRPL44/NUP54/MOV10/POLR2B/DROSHA/CNOT7/NCBP2/EZH2/CNOT11/NUP155/RANBP2/POLR2G/CNOT9/CNOT6/NUP205/TSN/SNIP1/FXR1/CTBP1/PUM1/NUP210/DHX9/SEH1L/HAT1/CNOT8/PRKRA/POLR2D/ELAVL1/TSNAX/SMAD2/POLR2H/HNRNPA2B1/DDX17/NUP133/NCBP1/ATAD2B/MAP2K1/NUP153/SIN3A/NCOR1/NUP37/CNOT2/ZC3H…
GOBP_REGULATION_OF_PROTEIN_MODIFICATION_BY_SMALL_PROTEIN_CONJUGATION_OR_REMOVAL	REGULATION OF PROTEIN MODIFICATION BY SMALL PROTEIN CONJUGATION OR REMOVAL	217	0.362069	2.16484	0.0014881	0.0221237	0.0148184	4754	tags=40%, list=24%, signal=31%	SMAD7/CBLB/PTPN22/CRY1/DERL1/FBXO5/FYN/HMG20A/UFL1/PSMD10/GLMN/UBA2/CTR9/NSMCE3/ATG5/RWDD3/GTPBP4/SART3/XIAP/PPIA/MAPK9/HSP90AA1/UBE3A/OTUD4/UBE2N/PRMT3/RCHY1/FANCI/BAG2/NDFIP2/PLAA/MAD2L1/WDR48/MYCBP2/DTX3L/RPS7/RPS3/FANCM/DCUN1D4/UBXN2A/SAE1/RPL11/PIAS3/UBE2L3/TGFBR1/MALT1/FBXO4/COMMD1/ISG15/ITCH/UBR5/UBQLN1/BIRC3/RIPK2/HSP90AB1/PAXIP1/SPRTN/CDC14B/DCUN1D5/NDFIP1/BAG5/TRIM44/PARK7/SKP1/RASSF5/C…
GOBP_CELL_CYCLE_G1_S_PHASE_TRANSITION	CELL CYCLE G1 S PHASE TRANSITION	259	0.326059	1.98665	0.00149031	0.0221237	0.0148184	4414	tags=36%, list=22%, signal=29%	WEE1/ID2/EIF4E/LSM11/FBXO5/GFI1/DBF4/RPA2/RBL2/TFDP2/RBL1/ORC5/MCM3/CCND2/RPA3/CUL5/CNOT6L/CDC7/PSME1/PKD2/ADAMTS1/CDKN1B/CDK17/ATM/NPAT/POLE3/NASP/USP37/APPL1/TMEM14B/MCM8/CUL1/PCNA/GMNN/DLG1/PRMT2/RPS6KB1/KMT2E/APEX1/CNOT7/SLFN11/PPAT/RDX/EZH2/KHDRBS1/ZNF655/CDC73/PRIM2/CNOT11/PRIM1/PLRG1/CDK2AP2/CNOT9/CNOT6/ANKRD17/ORC2/CCNH/CUL2/POLA1/ORC3/CNOT4/INO80/CDK4/BRD7/MCM6/MCM7/RPS6/ATP2B4/CNOT8/CDK…
GOBP_MACROMOLECULE_METHYLATION	MACROMOLECULE METHYLATION	282	0.412953	2.54515	0.00149031	0.0221237	0.0148184	5672	tags=56%, list=29%, signal=41%	AUTS2/HENMT1/GFI1/TRMT11/CMTR2/PWP1/GATA3/FAM98A/MTO1/CTR9/BCOR/CBLL1/DIMT1/FAM98B/METTL18/TRMT13/PRMT6/MIS18A/ALKBH8/ZC3H13/TYW3/DPY30/EED/TGS1/MTF2/TRMT10C/SNRPD3/DNMT1/FTSJ1/ZNF304/METTL14/TRMT6/METTL3/PARP1/THUMPD3/RIF1/PRMT3/IWS1/SIRT1/FBL/WDR82/PRMT2/ATRX/KMT2A/KMT2E/METTL4/SUV39H2/SETD6/PAXBP1/EMG1/TARBP1/PRDM4/EZH2/RNMT/SETDB2/CTCF/CMTR1/MTRR/PRMT9/EHMT1/EEF1AKMT3/AASS/SNW1/METTL5/TRMT112…
GOBP_MITOTIC_NUCLEAR_DIVISION	MITOTIC NUCLEAR DIVISION	285	0.288264	1.7777	0.00149031	0.0221237	0.0148184	5056	tags=38%, list=26%, signal=29%	NCAPD3/BUB3/FBXO5/CENPC/MAP9/MIS12/LPIN1/PCID2/SMC5/SMC2/SMC3/USP16/ATM/ABRAXAS2/PIBF1/CDC23/BOD1/NDC80/SGO2/CDK13/SPDL1/RACGAP1/ANAPC5/RAN/VRK1/CLASP2/KIF2A/TOGARAM1/PDS5A/ATRX/CDC27/MZT1/ABRAXAS1/TOGARAM2/CDC26/PSMG2/NAA50/SMC4/NSMCE2/SLF1/MAD2L1/LSM14A/RAD21/RPL24/ANAPC7/ZNF207/VPS4B/REEP3/EML4/RIOK2/HNRNPU/CDC16/SEH1L/INO80/KNTC1/BORA/DSN1/PHB2/CHAMP1/GEN1/BCCIP/PRKCB/SLF2/BECN1/CHMP5/SPICE1/…
GOBP_POSITIVE_REGULATION_OF_CELLULAR_PROTEIN_LOCALIZATION	POSITIVE REGULATION OF CELLULAR PROTEIN LOCALIZATION	282	0.254169	1.56651	0.00149031	0.0221237	0.0148184	4754	tags=33%, list=24%, signal=26%	PYHIN1/IFNG/GZMB/PRKCH/CD247/YWHAQ/SYT11/ITGB1/CD81/ABHD17A/TCAF1/PPP3CC/FYN/TFDP2/PRNP/CD2AP/ABHD17B/ABHD17C/EZR/YWHAZ/ARIH2/CCT2/NDC80/LRIG2/RANGRF/PIK3R1/RAN/PARP1/GPD1L/DLG1/CENPQ/ARF6/IPO5/NMD3/PRKCI/CSNK2A2/EIF2AK3/RDX/EFCAB7/DTX3L/CCT8/STOM/C2CD5/SLC5A3/PDCD5/TARDBP/SAE1/HPS4/PLS1/MIEF1/MAPK8/CIB1/UBE2L3/USP36/ATP2B4/ITGB1BP1/CCT7/UBR5/ZDHHC2/CCT6A/YWHAB/HSP90AB1/NMT1/CCT3/PRKAA1/PARK7/GPR…
GOBP_REGULATION_OF_CELLULAR_PROTEIN_CATABOLIC_PROCESS	REGULATION OF CELLULAR PROTEIN CATABOLIC PROCESS	232	0.286571	1.73149	0.00149031	0.0221237	0.0148184	4576	tags=34%, list=23%, signal=26%	SMAD7/PYHIN1/UCHL5/RNF19A/CD81/SOCS4/UFL1/TMTC3/PSMD10/GLMN/PSMD14/FMR1/NUB1/PSME1/USP14/EZR/FAM122A/CTSC/ARIH2/BBS7/STYX/SOCS5/MFSD8/MAPK9/HSP90AA1/UBE3A/ARIH1/PSMC2/RCHY1/BAG2/CSNK2A2/RDX/USP25/RPS7/CSNK2A1/ANKIB1/HECTD1/ATRAID/SVIP/UBE2V2/FBXO22/RPL11/VGLL4/EPHA4/LAMP3/RNFT1/UBE2K/RNF144A/COMMD1/UBQLN4/TRIB2/UBQLN1/ATP5IF1/PSMC3/SMARCC1/TMF1/RNF139/HSP90AB1/KEAP1/PSMC4/XPO1/BAG5/PARK7/USP13/DE…
GOBP_NUCLEAR_CHROMOSOME_SEGREGATION	NUCLEAR CHROMOSOME SEGREGATION	255	0.30996	1.88336	0.00149254	0.0221237	0.0148184	5091	tags=40%, list=26%, signal=30%	NCAPD3/BUB3/FBXO5/CENPC/MIS12/PCID2/SMC5/NDC1/SMC2/SMC3/ATM/ABRAXAS2/PIBF1/STAG3L4/MRE11/TOP2B/CDC23/BOD1/CCNB1IP1/NDC80/SGO2/FEN1/SPDL1/RACGAP1/ANAPC5/RAN/PDS5A/ESCO1/CENPQ/ATRX/CDC27/ABRAXAS1/CDC26/ERCC4/PSMG2/NAA50/SMC4/NSMCE2/SLF1/MAD2L1/RAD51C/BRIP1/CTCF/FANCM/RAD21/ANAPC7/ZNF207/SFPQ/VPS4B/MUS81/EML4/RIOK2/HNRNPU/CDC16/SEH1L/INO80/KNTC1/DSN1/PHB2/CHAMP1/GEN1/SLF2/BECN1/SYCE1L/CHMP5/SPICE1/R…
GOBP_PROTEIN_FOLDING	PROTEIN FOLDING	206	0.394336	2.357	0.00149477	0.0221237	0.0148184	5375	tags=51%, list=27%, signal=37%	DNAJC1/DERL1/LMAN1/DNAJB4/DNAJC24/HSPA9/DNAJB14/SACS/PDIA3/CHORDC1/CDC37L1/NUDCD2/SELENOF/CLPX/CCT2/HSPA13/PTGES3/PPIA/DNAJA3/HSPA14/PPIE/DNAJC21/HSP90AA1/AHSA2P/PPIL1/HSPE1/DNAJA2/TBCA/BAG2/CSNK2A2/NKTR/DFFA/CCT8/CSNK2A1/DNAJC19/PDCD5/GRPEL2/RANBP2/PRDX4/MLEC/PPIH/CANX/DNAJC2/TBCE/HSPH1/CHCHD4/GNG2/VBP1/PPIB/DNAJB11/PDIA6/PPIG/CCT7/PDIA4/DNAJC10/B2M/CCT6A/HSP90AB1/CCT3/TOR1B/HSP90B1/PPIL3/BAG5/G…
GOBP_REGULATION_OF_RESPONSE_TO_DNA_DAMAGE_STIMULUS	REGULATION OF RESPONSE TO DNA DAMAGE STIMULUS	206	0.2996	1.79075	0.00149477	0.0221237	0.0148184	3984	tags=33%, list=20%, signal=26%	PYHIN1/CRY1/FBXO5/USP1/RPA2/WDR76/PSMD10/DEK/ATR/FMR1/ETAA1/RINT1/USP47/ACKR3/ATM/HMGB1/RNF168/TRIM32/PCNA/NSMCE4A/PARP1/UBE2N/RIF1/POT1/SIRT1/ABRAXAS1/FIGNL1/ERCC4/SLF1/ZNF365/WDR48/DTX3L/RPS3/MIF/EEF1E1/UBE2V2/SMYD2/THOC1/FXR1/HELB/BRCC3/DHX9/FBXO4/TPT1/BCLAF1/UBQLN4/UBR5/SLF2/HNRNPK/PARG/PAXIP1/SETD2/FEM1B/SPRED1/ARID2/POLH/RAD51AP1/RFWD3/NSD2/CDK9/KDM1A/CUL4A/TFIP11/ARMT1/MAD2L2/FAM168A/TERF2…
GOBP_REGULATION_OF_CELL_CYCLE_G2_M_PHASE_TRANSITION	REGULATION OF CELL CYCLE G2 M PHASE TRANSITION	209	0.406678	2.42652	0.00149701	0.0221237	0.0148184	5031	tags=48%, list=25%, signal=36%	CEP78/FBXO5/PSMB2/HAUS2/PSMD10/NAE1/PSMA5/CEP57/PSMD14/CDC7/PSME1/CKAP5/RINT1/USP47/CEP76/ALMS1/RAD17/ATM/NEDD1/FAM122A/HAUS6/MRE11/ZNF830/PSMD5/CDC25B/CENPJ/PSMB8/HSP90AA1/TUBB/CUL1/PSMC2/AVEN/PSMA2/DONSON/OFD1/PCM1/HAUS3/CNTRL/ABRAXAS1/HAUS1/PSMC6/CEP70/PSMA4/PSME4/CEP290/RAD51C/PSMB10/NPM1/RAD21/PSMA1/VPS4B/PSMB9/PSMA3/BRCC3/PSMD6/CDK4/PSMB4/PSMD12/FHL1/PSMC3/ODF2/PSMB1/PAXIP1/AKAP9/PSMC5/PSMD…
GOBP_RRNA_METABOLIC_PROCESS	RRNA METABOLIC PROCESS	218	0.571628	3.42102	0.00149701	0.0221237	0.0148184	5660	tags=73%, list=29%, signal=53%	LYAR/SLFN13/DCAF13/XRN1/EXOSC9/THUMPD1/DIMT1/SRFBP1/EXOSC8/WDR36/HEATR1/GTPBP4/DDX18/EXOSC1/KRR1/MAK16/MTREX/HELQ/DIS3L/UTP23/SHQ1/DIS3/IMP3/RPP38/ESF1/RPS25/RPF1/EXOSC6/RPS24/RPS17/FBL/RPS19/WBP11/NIFK/DDX52/ZNHIT3/RPF2/DROSHA/RIOK1/UTP15/RRP36/ZNHIT6/NOL11/RPL35/PIN4/GAR1/TEX10/EMG1/NOP14/RPS7/WDR75/RPL14/UTP3/RPL7L1/FCF1/NGDN/WDR3/NAT10/NOLC1/MRPL1/METTL5/TRMT112/EXOSC7/RPL10A/RPL11/RPL27/C1D/…
GOBP_ESTABLISHMENT_OF_RNA_LOCALIZATION	ESTABLISHMENT OF RNA LOCALIZATION	182	0.485706	2.86036	0.0015015	0.0221237	0.0148184	5334	tags=60%, list=27%, signal=44%	EIF5A2/EIF4E/TERF1/FYTTD1/SIDT1/PCID2/PURA/NUP107/NDC1/NUP43/ATR/PHAX/NUP35/FMR1/SARNP/THOC2/NXT2/NUP160/CKAP5/G3BP2/SSB/SRSF3/ATM/ABCE1/RFTN1/MAGOHB/UPF3A/XPO5/RAN/RNPS1/SRSF7/CETN3/IWS1/SDAD1/NUP54/MRPL18/PARP11/NMD3/TOMM20/NCBP2/SRRM1/KHDRBS1/NPM1/LRPPRC/PNPT1/NUP155/KIF5C/RANBP2/SFPQ/CPSF6/DDX19A/NUP205/THOC1/RIOK2/HNRNPU/RTRAF/NUP210/CDC40/XPOT/DHX9/SEH1L/SRSF11/LTV1/FIP1L1/SLBP/POLR2D/HNRNP…
GOBP_PROTEIN_ACYLATION	PROTEIN ACYLATION	227	0.336938	2.02883	0.00150376	0.0221237	0.0148184	4343	tags=38%, list=22%, signal=30%	NAA40/AUTS2/MEAF6/JADE2/NAA35/EID1/NAA16/GATA3/SMC5/NAA15/TADA1/NMT2/ATG5/ACTL6A/POLE3/MORF4L1/HHAT/CDYL/CLOCK/SET/IWS1/ZNF451/SIRT1/ESCO1/RUVBL1/KMT2A/NAP1L2/KAT6B/ATF2/NAA20/NAA50/ZDHHC21/EPC2/CTCF/DR1/SUPT3H/GOLGA7/ZZZ3/MBIP/NAT10/TAF5/GTF3C4/MAP3K7/TAF5L/YEATS4/CTBP1/ZDHHC13/PHF14/HAT1/PPM1B/BRD7/BRD1/SUPT7L/NAA30/ZDHHC2/KANSL2/FAM161A/NMT1/PAXIP1/PRKAA1/SIN3A/PHF20/DLD/PARK7/HINT2/PIH1D1/GTF…
GOBP_REGULATION_OF_CHROMOSOME_ORGANIZATION	REGULATION OF CHROMOSOME ORGANIZATION	257	0.386056	2.34352	0.00150376	0.0221237	0.0148184	5018	tags=48%, list=25%, signal=36%	AUTS2/PRKCQ/BUB3/TERF1/FBXO5/PCID2/XRN1/GATA3/SMC5/CTR9/DHX36/ATR/FMR1/RNF4/ATM/MRE11/CDC23/CCT2/SART3/MTF2/STN1/NDC80/TNKS2/DNMT1/FEN1/SPDL1/ZNF304/ANAPC5/NEK7/PARP1/UBE2N/RIF1/POT1/SIRT1/RAD50/ATRX/CDC27/SSBP1/KMT2A/KMT2E/CDC26/NAP1L2/ERCC4/PSMG2/MAP3K4/NSMCE2/SLF1/MCPH1/PAXBP1/MAD2L1/CCT8/HNRNPD/MORC2/SETDB2/CTCF/RAD21/NAT10/ANAPC7/ZNF207/SNW1/SFPQ/RIOK2/CTBP1/HNRNPU/WDR61/CDC16/KNTC1/NAF1/BRD…
GOBP_PURINE_CONTAINING_COMPOUND_BIOSYNTHETIC_PROCESS	PURINE CONTAINING COMPOUND BIOSYNTHETIC PROCESS	187	0.293644	1.73107	0.00150602	0.0221237	0.0148184	4736	tags=35%, list=24%, signal=27%	AK3/ADA/ELOVL6/DCK/SLC25A12/GART/ACSL5/DLAT/NME7/PDP2/SCD5/SLC26A2/PRPS1/PDHB/PDP1/ATP5F1C/PPCS/GMPS/HACD2/PANK3/PARP1/MTHFD1/PRPS2/PDHA1/HPRT1/PPAT/ADCY7/ATP5PF/ATP5MC3/ATP5PO/MTAP/TECR/PDHX/ATIC/PRPSAP2/CBR4/ACAT1/ATP5MG/ATP5PB/PFAS/PPARA/ELOVL4/DLD/DGUOK/AK2/PANK4/APRT/AK9/MPC2/SLC35B3/DIP2A/PDK4/ATP5PD/ATP5ME/UQCC3/ACLY/PAICS/NT5E/TMSB4X/IMPDH2/ADSL/ADK/ATP5F1B/ATP5F1D/ADA2
GOBP_ANTIGEN_PROCESSING_AND_PRESENTATION_OF_PEPTIDE_ANTIGEN	ANTIGEN PROCESSING AND PRESENTATION OF PEPTIDE ANTIGEN	181	0.360875	2.12067	0.0015083	0.0221237	0.0148184	5540	tags=50%, list=28%, signal=37%	KIFAP3/KIF3A/LAG3/MFSD6/PSMB2/PSMD10/PSMA5/PDIA3/PSMD14/LNPEP/PSME1/PSMD5/PSMB8/TAP2/ERAP1/RACGAP1/PSMC2/SAR1B/PSMA2/KIF2A/HLA-F/SEC23A/TAP1/PSMC6/PSMA4/PSME4/PSMB10/SEC31A/SEC22B/DCTN6/SEC24B/PSMA1/CANX/MR1/PSMB9/TAPBPL/PSMA3/PSMD6/HLA-G/PSMB4/HLA-DPB1/PSMD12/HLA-DPA1/HLA-B/ACTR10/VAMP8/PSMC3/B2M/PSMB1/IKBKB/PSMC5/HLA-DRA/PSMD8/KLC2/PSMC4/PSMD7/PSMD11/CTSF/SEC24A/DYNLL1/KIF3B/PSMD3/ITGAV/KIF11/H…
GOBP_NUCLEAR_TRANSCRIBED_MRNA_CATABOLIC_PROCESS	NUCLEAR TRANSCRIBED MRNA CATABOLIC PROCESS	181	0.542406	3.18744	0.0015083	0.0221237	0.0148184	5076	tags=67%, list=26%, signal=50%	PNRC2/PATL2/PCID2/XRN1/DHX36/CNOT6L/EXOSC9/DCP1B/SSB/EXOSC8/TTC37/EXOSC1/ATM/DDX6/MAGOHB/UPF3A/PDE12/GSPT2/DIS3/RNPS1/RPS25/EXOSC6/RPS24/RPL15/RPS17/RPS19/RPL23A/CNOT7/RPL35/NCBP2/RPS4X/SMG8/RPS7/RPS3/RPL14/RPL3/LSM5/RPS18/CNOT11/RPL37/RPL24/POLR2G/CNOT9/CNOT6/EXOSC7/RPL9/NBDY/EIF3E/RPL10A/RPL11/RPL19/THRAP3/RPS5/RPL32/RPL27/LSM2/RPL37A/RPL34/WDR61/CNOT4/DCP1A/RPL29/EXOSC3/RPL6/RPL12/RPS6/RPL30/C…
GOBP_RIBONUCLEOPROTEIN_COMPLEX_SUBUNIT_ORGANIZATION	RIBONUCLEOPROTEIN COMPLEX SUBUNIT ORGANIZATION	181	0.544456	3.19949	0.0015083	0.0221237	0.0148184	4985	tags=65%, list=25%, signal=49%	GEMIN2/FASTKD2/ATR/GCFC2/DENR/ATM/KHDC4/LUC7L2/COIL/EIF3J/SART3/TGS1/NUDT21/SHQ1/PTGES3/SNRPD3/HSP90AA1/DDX1/LUC7L/SNRPG/RPS19/RUVBL1/BRIX1/EIF4B/ZNHIT3/RPL23A/RPF2/SNRPD2/SRSF10/SNRPD1/ZNHIT6/NUFIP1/EIF3A/CDC73/RPL3/RPL24/EIF3M/ZFAND1/TXNL4A/CPSF6/PRPF39/RSL24D1/EIF3E/CLNS1A/RPL11/EIF3I/EIF2S2/RPS5/DDX20/LSM2/PRPF19/PTBP2/RPL10L/MRPS11/LUC7L3/SNRPF/DHX9/RPL6/NAF1/DHX29/PSIP1/NOP2/SNRPB/MRPS7/GEM…
GOBP_NUCLEAR_EXPORT	NUCLEAR EXPORT	185	0.429359	2.52647	0.00151057	0.0221237	0.0148184	5424	tags=55%, list=27%, signal=40%	EIF4E/UHMK1/FYTTD1/PCID2/CTDSPL2/NUP107/NDC1/HSPA9/NUP43/PHAX/NUP35/SARNP/THOC2/NUP160/SSB/SRSF3/ABCE1/STYX/MAGOHB/XPO5/RAN/RNPS1/DNAJC27/SRSF7/IWS1/SDAD1/NUP54/NEMF/NMD3/NCBP2/SRRM1/KHDRBS1/BARD1/NPM1/NUP155/RANBP2/CPSF6/DDX19A/NUP205/THOC1/RIOK2/NUP210/CDC40/XPOT/DHX9/SEH1L/MALT1/SRSF11/LTV1/FIP1L1/SLBP/POLR2D/HNRNPA1/NSUN2/XPO4/DDX39A/HNRNPA2B1/UPF3B/NUP133/NCBP1/PTPN11/SETD2/CSE1L/CPSF2/ENY2/…
GOBP_PROTEIN_STABILIZATION	PROTEIN STABILIZATION	171	0.299936	1.74547	0.00151057	0.0221237	0.0148184	5309	tags=43%, list=27%, signal=32%	SMAD7/PYHIN1/NAA16/NAA15/GTPBP4/CDC37L1/CCT2/RABL3/PTGES3/HSP90AA1/MCM8/PIK3R1/ATP1B1/MORC3/BAG2/PDCD10/NLK/CCT8/RPS7/GOLGA7/CREBL2/ZNF207/NAPG/RPL11/HPS4/AAK1/CCNH/SUGT1/EPHA4/USP36/SAV1/CDK7/PPIB/PRKRA/TBRG1/PHB/ATF7IP/PHB2/MTMR9/CCT7/CCT6A/HSP90AB1/CCT3/BAG5/TRIM44/PARK7/USP13/SMAD3/CAMLG/SUMO1/COG3/MDM4/VHL/PFN2/CCT4/CDC37/PFN1/DNLZ/HSPD1/DVL1/USP33/ZSWIM7/CREB1/EP300/IFT46/OTUD3/USP27X/PEX19…
GOBP_REGULATION_OF_BIOLOGICAL_PROCESS_INVOLVED_IN_SYMBIOTIC_INTERACTION	REGULATION OF BIOLOGICAL PROCESS INVOLVED IN SYMBIOTIC INTERACTION	183	0.322594	1.89714	0.00151057	0.0221237	0.0148184	4914	tags=40%, list=25%, signal=30%	CCL5/APOBEC3G/HACD3/POLR2K/STAT1/FMR1/TRIM13/APOBEC3C/EXOC2/TOP2B/TRIM68/PPIA/TRIM32/PPIE/PDE12/CCNT1/IFIT5/RSF1/TRIM5/TRIM35/MDFIC/TRIM22/POLR2B/CNOT7/OAS2/FAM111A/IFITM1/MORC2/UBP1/POLR2G/VPS4B/PPIH/DHX9/LAMP3/ILF3/GTF2F2/IFIT1/NELFCD/ISG15/POLR2D/MPHOSPH8/POLR2H/PPARA/OAS1/RSAD2/OASL/MX1/KPNA6/TRIM14/KPNA2/CD28/VAPB/P4HB/ITGAV/CDK9/IFI16/CHMP2B/OAS3/TMEM39A/MAVS/POLR2I/ZNF502/ZC3HAV1/BST2/TRIM…
GOBP_T_CELL_PROLIFERATION	T CELL PROLIFERATION	185	0.279251	1.64319	0.00151057	0.0221237	0.0148184	4085	tags=31%, list=21%, signal=25%	CCL5/XCL1/CBLB/PTPN22/CRTAM/PRKCQ/CD81/BTN3A1/FYN/RASGRP1/GLMN/GPAM/PRNP/ZAP70/NCK1/TWSG1/HMGB1/RASAL3/SOS1/DNAJA3/DLG5/CASP3/CD6/DLG1/IL12RB1/CARD11/RPS3/PSMB10/IL15/SPN/HLA-G/MALT1/PPP3CB/RPS6/HLA-DPB1/GNRH1/HLA-DPA1/RC3H2/SH3RF1/RIPK2/CD3E/IRF1/IL27RA/NDFIP1/SCRIB/BTN2A2/PIK3CG/CD28/CTPS1/RAC2/HLA-A/MAD1L1/IL23A/CD274/PTPRC/TRAF6/PAWR
GOBP_DNA_TEMPLATED_TRANSCRIPTION_INITIATION	DNA TEMPLATED TRANSCRIPTION INITIATION	224	0.3371	2.02695	0.00151286	0.0221237	0.0148184	3705	tags=37%, list=19%, signal=30%	RORA/NR1D2/CDK8/GTF2H3/POLR2K/RRN3/TAF1B/DHX36/CBFB/BDP1/MED30/MED4/GTF2E1/TAF15/MED10/HMGB1/SMARCA5/CAND1/TAF1A/MED17/POLR1B/PSMC2/POLR1C/NR3C2/MED7/CCNC/GTF2H1/RSF1/ZNF451/GTF2A1/SNAPC5/MED14/TAF2/POLR2B/PSMC6/MED1/DR1/TAF11/POLR2G/MED6/SNW1/NR2C1/TAF5/TFAM/ZNF45/SUB1/GTF3C4/NR2C2/MED27/TAF1D/CCNH/CRCP/TAF3/ERCC3/TFB1M/CDK4/RRN3P1/TFB2M/GTF2F2/CDK7/GTF3C1/BCLAF1/ATF7IP/GTF2H5/POLR2D/TBP/POLR2H/…
GOBP_POSITIVE_REGULATION_OF_INTRACELLULAR_PROTEIN_TRANSPORT	POSITIVE REGULATION OF INTRACELLULAR PROTEIN TRANSPORT	173	0.300674	1.75147	0.00151286	0.0221237	0.0148184	5604	tags=44%, list=28%, signal=32%	RAB29/IFNG/PRR5L/GZMB/YWHAQ/CD81/TCAF1/PPP3CC/FYN/TFDP2/CTDSPL2/PRNP/SAR1A/YWHAZ/ARIH2/PIK3R1/RAN/SAR1B/EDEM1/PCM1/IPO5/CSNK2A2/PDCD10/EFCAB7/CEP290/STOM/C2CD5/PDCD5/ZFAND1/TARDBP/SAE1/HPS4/RUFY3/MIEF1/ICE1/RIOK2/MAPK8/CIB1/UBE2L3/USP36/ITGB1BP1/UBR5/XPO4/ZDHHC2/YWHAB/HSP90AB1/NMT1/PRKAA1/CASP8/PDZK1/TPR/SMAD3/RAC2/MFF/MAVS/ZPR1/HUWE1/ECT2/TP53BP2/KIF5B/EMD/UBL5/PCNT/TMEM30A/ANP32B/PPP1R13B/BAG3/…
GOBP_REGULATION_OF_LEUKOCYTE_MEDIATED_IMMUNITY	REGULATION OF LEUKOCYTE MEDIATED IMMUNITY	195	0.265767	1.57623	0.00151286	0.0221237	0.0148184	4521	tags=35%, list=23%, signal=27%	KLRD1/TBX21/SMAD7/SH2D1A/XCL1/SLAMF6/CRTAM/CD81/CD96/CD160/LAG3/RASGRP1/TLR3/CD226/GATA3/SNX4/ZBTB1/DHX36/HMGB1/IL7R/CD84/RIF1/EXOSC6/HLA-F/IL12RB1/MICA/CADM1/MSH2/SERPINB9/SH2D1B/DNASE1/THOC1/MAP3K7/MR1/EXOSC3/HLA-G/MALT1/PPP3CB/DDX21/HLA-B/NCR3/VAMP8/B2M/PAXIP1/HLA-DRA/RSAD2/IL27RA/NDFIP1/MLH1/CD28/NSD2/VAMP7/RAC2/HLA-A/MAD2L2/IL23A/PTPRC/TRAF6/DDX58/MAVS/FER/HSPD1/NCR1/C12orf4/FADD/HLA-E/BST2/…
GOBP_TRANSCRIPTION_INITIATION_FROM_RNA_POLYMERASE_II_PROMOTER	TRANSCRIPTION INITIATION FROM RNA POLYMERASE II PROMOTER	180	0.30025	1.75889	0.00151286	0.0221237	0.0148184	3704	tags=34%, list=19%, signal=28%	RORA/NR1D2/CDK8/GTF2H3/POLR2K/DHX36/CBFB/MED30/MED4/GTF2E1/TAF15/MED10/HMGB1/CAND1/MED17/PSMC2/NR3C2/MED7/CCNC/GTF2H1/ZNF451/GTF2A1/MED14/TAF2/POLR2B/PSMC6/MED1/DR1/TAF11/POLR2G/MED6/SNW1/NR2C1/TAF5/ZNF45/SUB1/NR2C2/MED27/CCNH/TAF3/ERCC3/CDK4/GTF2F2/CDK7/ATF7IP/GTF2H5/POLR2D/TBP/POLR2H/MED13/PSMC3/PPARA/PAXIP1/PSMC5/GTF2E2/PSMC4/GTF2A2/GTF2B/MNAT1/CDK9/MECP2
GOBP_POSITIVE_REGULATION_OF_DNA_METABOLIC_PROCESS	POSITIVE REGULATION OF DNA METABOLIC PROCESS	189	0.313327	1.84634	0.00151515	0.0221237	0.0148184	4039	tags=34%, list=20%, signal=28%	TBX21/TOX/PRKCQ/POLG2/DHX36/ATR/RFC5/ATM/HMGB1/MRE11/CCT2/PTGES3/RNF168/TNKS2/RFC4/HSP90AA1/NEK7/PCNA/OTUD4/PARP1/UBE2N/RIF1/POT1/EXOSC6/SIRT1/RAD50/ATRX/ABRAXAS1/WRN/MAP3K4/SLF1/WDR48/DTX3L/CCT8/HNRNPD/RPS3/MSH2/RFC3/UBE2V2/BRCC3/DHX9/EXOSC3/NAF1/FBXO4/CCT7/HNRNPA1/SLF2/NVL/HNRNPA2B1/CCT6A/HSP90AB1/XRCC5/PAXIP1/CCT3/ARID2/MLH1/RAD51AP1/CD28/NSD2/MECP2/MAD2L2/FAM168A/CCT4/PTPRC/ENDOG
GOBP_PROTEIN_DNA_COMPLEX_SUBUNIT_ORGANIZATION	PROTEIN DNA COMPLEX SUBUNIT ORGANIZATION	197	0.482097	2.86603	0.00151515	0.0221237	0.0148184	4936	tags=53%, list=25%, signal=40%	NAP1L5/TERF1/CENPL/TSPYL1/CENPC/RPA2/GTF2H3/ASF1A/MIS12/RRN3/TAF1B/MCM3/ANP32E/RBBP7/RBBP4/RPA3/BDP1/GTF2E1/SUPT16H/RNF4/MIS18A/HMGB1/SMARCE1/SMARCA5/CAND1/SART3/POLE3/ACTR6/NASP/SHPRH/SET/PSMC2/PARP1/ITGB3BP/GTF2H1/RSF1/GMNN/XPA/CENPQ/ATRX/RUVBL1/CENPH/NAP1L2/KAT6B/PSMC6/PSME4/RAD51C/NPM1/BPTF/NAP1L1/CTCF/DR1/TAF11/CCNH/ORC3/SMYD3/ERCC3/INO80/HAT1/MCM6/MCM7/CDK7/ATF7IP/GTF2H5/TBP/PSMC3/SMARCC1/S…
GOBP_T_CELL_RECEPTOR_SIGNALING_PATHWAY	T CELL RECEPTOR SIGNALING PATHWAY	190	0.479794	2.83317	0.00151515	0.0221237	0.0148184	4620	tags=54%, list=23%, signal=42%	RAB29/SH2D1A/CBLB/PTPN22/CD247/PVRIG/PRKCQ/THEMIS/ADA/CD81/BTN3A1/EIF2B2/SKAP1/CD160/CD3G/BTN3A3/GBP1/FYN/PSMB2/CD3D/PSMD10/CD226/PRNP/GATA3/ZAP70/PSMA5/LCK/PSMD14/NCK1/LAT/PSME1/BTN3A2/EZR/ITK/PSMD5/RFTN1/PSMB8/TRBC1/TRAC/PIK3R1/CUL1/PSMC2/UBE2N/PSMA2/CARD11/EIF2B1/DENND1B/PSMC6/PSMA4/PSME4/RPS3/KHDRBS1/PSMB10/PSMA1/FBXW11/MAP3K7/PSMB9/PSMA3/TRAT1/PSMD6/MALT1/PSMB4/HLA-DPB1/PIK3CA/PSMD12/HLA-DPA…
GOBP_PROTEIN_ACETYLATION	PROTEIN ACETYLATION	188	0.35382	2.0835	0.00151745	0.0221237	0.0148184	4324	tags=39%, list=22%, signal=31%	NAA40/AUTS2/MEAF6/JADE2/NAA35/EID1/NAA16/GATA3/SMC5/NAA15/TADA1/ATG5/ACTL6A/POLE3/MORF4L1/CLOCK/SET/IWS1/ZNF451/SIRT1/ESCO1/RUVBL1/KMT2A/NAP1L2/KAT6B/ATF2/NAA20/NAA50/EPC2/CTCF/DR1/SUPT3H/ZZZ3/MBIP/NAT10/TAF5/GTF3C4/MAP3K7/TAF5L/YEATS4/CTBP1/PHF14/HAT1/BRD7/BRD1/SUPT7L/NAA30/KANSL2/FAM161A/PAXIP1/PRKAA1/SIN3A/PHF20/PARK7/HINT2/PIH1D1/GTF2B/MECP2/NAA25/DIP2A/BRCA2/KANSL3/TERF2IP/MRGBP/BRPF1/NCOA3/…
GOBP_SISTER_CHROMATID_SEGREGATION	SISTER CHROMATID SEGREGATION	188	0.369312	2.17472	0.00151745	0.0221237	0.0148184	5056	tags=46%, list=26%, signal=34%	NCAPD3/BUB3/FBXO5/CENPC/MIS12/PCID2/SMC5/SMC2/SMC3/ATM/PIBF1/STAG3L4/MRE11/TOP2B/CDC23/BOD1/NDC80/SGO2/FEN1/SPDL1/RACGAP1/ANAPC5/RAN/PDS5A/ESCO1/ATRX/CDC27/CDC26/PSMG2/NAA50/SMC4/NSMCE2/SLF1/MAD2L1/RAD51C/CTCF/RAD21/ANAPC7/ZNF207/SFPQ/VPS4B/EML4/RIOK2/HNRNPU/CDC16/SEH1L/INO80/KNTC1/DSN1/PHB2/CHAMP1/GEN1/SLF2/BECN1/CHMP5/ANAPC4/DIS3L2/IK/NUSAP1/TPR/NIPBL/NUP62/TUBG1/CHMP2B/MAD1L1/MAD2L2/NUF2/PDS5B…
GOBP_CELL_CYCLE_CHECKPOINT	CELL CYCLE CHECKPOINT	199	0.352648	2.09473	0.00151976	0.0221237	0.0148184	4414	tags=39%, list=22%, signal=30%	USP28/CRY1/WEE1/BUB3/RAD1/RPA2/RBL2/ZWILCH/TFDP2/WDR76/NAE1/PCID2/ATR/CNOT6L/ETAA1/TIPRL/RINT1/CDKN1B/RAD17/ATM/FAM122A/MRE11/ZNF830/NDC80/MDC1/SPDL1/INTS7/CLOCK/RHNO1/PCNA/DONSON/ABRAXAS1/ATF2/PSMG2/CNOT7/MAD2L1/MSH2/BRIP1/CNOT11/CNOT9/ZNF207/CNOT6/MUS81/THOC1/PRPF19/BRCC3/CNOT4/KNTC1/FBXO4/CNOT8/GEN1/NSUN2/PTPN11/CDC14B/FEM1B/CNOT2/TOPBP1/HUS1/RPS27L/FBXO6/RFWD3/IK/TPR/PRMT1/CUL4A/TIPIN/MAD1L1/…
GOBP_CHROMATIN_REMODELING	CHROMATIN REMODELING	172	0.369656	2.15106	0.00152207	0.0221237	0.0148184	4296	tags=40%, list=22%, signal=31%	HCFC2/CENPL/CENPC/GATA3/ANP32E/RBBP7/ZBTB1/RBBP4/ACTL6A/MIS18A/SMARCA2/SMARCE1/SMARCA5/POLE3/ACTR6/NASP/DNMT1/GATAD1/ZNF304/ITGB3BP/RSF1/PBRM1/SIRT1/ACTR8/CENPQ/ATRX/RUVBL1/CENPH/SUV39H2/SMARCAD1/PSME4/MORC2/NPM1/BPTF/SETDB2/DR1/ACTR5/KDM5A/KDM4C/BAHD1/INO80/MYSM1/CBX3/ATF7IP/MPHOSPH8/MTA2/PPHLN1/KDM4A/SMARCC1/SPTY2D1/FAM172A/MIS18BP1/HDAC1/HELLS/PIH1D1/TPR/ARID1B/DAXX/VPS72/HNRNPC/NUDT5/SATB1/SM…
GOBP_PROTEIN_TARGETING_TO_MEMBRANE	PROTEIN TARGETING TO MEMBRANE	176	0.424761	2.48176	0.00152207	0.0221237	0.0148184	5044	tags=56%, list=26%, signal=42%	TCAF1/FYN/PEX3/RTP4/SRP9/TRAM1/PRNP/VPS37A/SRP72/CHM/SRP19/SRP54/ARL6IP1/SEC63/RPS25/RPS24/RPL15/RPS17/RPS19/SRP14/NACA/RPL23A/PRKCI/RPL35/RPS4X/ZDHHC21/SSR1/STOM/C2CD5/RPS7/RPS3/RPL14/RPL3/RPS18/SSR2/RPL37/GOLGA7/RPL24/RPL9/RPL10A/RPL11/RPL19/SSR3/SEC62/MIEF1/RPS5/RPL32/RPL27/CIB1/RPL37A/RPL34/SEC61G/RPL29/RPL6/RPL12/RPS6/RPL30/ITGB1BP1/RPL22/RPL36/ZDHHC2/RPLP0/RPL8/RPL39/SRP68/RPL35A/TRAM2/PDZK…
GOBP_SPINDLE_ORGANIZATION	SPINDLE ORGANIZATION	172	0.38906	2.26397	0.00152207	0.0221237	0.0148184	5056	tags=45%, list=26%, signal=34%	FBXO5/CEP126/MAP9/SUN2/HAUS2/SMC3/INTS13/CKAP5/RNF4/EZR/ABRAXAS2/PIBF1/HAUS6/NDC80/CENPJ/GOLGA8A/TUBB/RACGAP1/RAN/NEK7/CLASP2/KIF2A/TOGARAM1/DLG1/ATRX/HAUS3/MZT1/ABRAXAS1/CENPH/TOGARAM2/HAUS1/CEP120/KIZ/MAP4/LSM14A/MAPRE2/RPS3/WASHC5/DCTN6/ZNF207/VPS4B/TBCE/STARD9/HNRNPU/INO80/BORA/BCCIP/CHMP5/SPICE1/CEP97/NCOR1/MLH1/UVRAG/KIF3B/TPR/DRG1/MECP2/NUP62/KIF11/TUBG1/CHMP2B/EFHC1/NUF2/CEP192/STMN1/HAUS…
GOBP_RIBOSE_PHOSPHATE_BIOSYNTHETIC_PROCESS	RIBOSE PHOSPHATE BIOSYNTHETIC PROCESS	175	0.308364	1.80023	0.00152439	0.0221237	0.0148184	5568	tags=43%, list=28%, signal=31%	AK3/ELOVL6/SLC25A12/GART/ACSL5/CMPK1/DLAT/NME7/PDP2/SCD5/SLC26A2/PRPS1/PDHB/UPRT/PDP1/ATP5F1C/PPCS/GMPS/HACD2/PANK3/PARP1/PRPS2/PDHA1/HPRT1/PPAT/ADCY7/ATP5PF/ATP5MC3/ATP5PO/TECR/PDHX/ATIC/RFK/PRPSAP2/CBR4/ACAT1/ATP5MG/ATP5PB/PFAS/PPARA/ELOVL4/CTPS2/DLD/DGUOK/AK2/PANK4/APRT/AK9/MPC2/SLC35B3/CTPS1/DIP2A/PDK4/ATP5PD/ATP5ME/UQCC3/ACLY/PAICS/TMSB4X/IMPDH2/ADSL/ADK/ATP5F1B/ATP5F1D/UMPS/NME1/ATP5MC2/ATP…
GOBP_VIRAL_GENE_EXPRESSION	VIRAL GENE EXPRESSION	175	0.556265	3.24748	0.00152439	0.0221237	0.0148184	4910	tags=68%, list=25%, signal=52%	CCL5/CCL4/NUCKS1/POLR2K/REST/NUP107/NDC1/NUP43/NUP35/TRIM13/NUP160/SSB/DENR/ZNF639/TRIM32/CCNT1/RPS25/RSF1/RPS24/RPL15/RPS17/RPS19/NUP54/MDFIC/RPL23A/POLR2B/SPCS1/RPL35/RPS4X/RPS7/RPS3/EIF3A/RPL14/RPL3/RPS18/RPL37/RPL24/NUP155/TAF11/UBP1/RANBP2/POLR2G/SNW1/CCNT2/TARDBP/RPL9/RPL10A/RPL11/RPL19/NUP205/RPS5/RPL32/RPL27/RPL37A/NUP210/RPL34/DHX9/SEH1L/RPL29/RPL6/RPL12/GTF2F2/RPS6/RPL30/CSDE1/NELFCD/EI…
GOBP_ENDOPLASMIC_RETICULUM_TO_GOLGI_VESICLE_MEDIATED_TRANSPORT	ENDOPLASMIC RETICULUM TO GOLGI VESICLE MEDIATED TRANSPORT	192	0.297737	1.75382	0.00152905	0.0221237	0.0148184	5608	tags=44%, list=28%, signal=32%	LMAN1/YIPF5/BCAP29/SAR1A/TRAPPC2/COG2/SEC22C/TMED10/USO1/RINT1/COG6/TMED2/CTSC/SEC22A/WHAMM/RANGRF/GOPC/INSIG1/SAR1B/STX17/BET1/COPB1/SEC23A/IER3IP1/TRIP11/SEC23IP/GOSR1/ARCN1/SEC31A/SEC22B/MCFD2/CREB3L2/TMED5/DCTN6/COG5/SEC24B/TRAPPC11/SCFD1/TMED4/HYOU1/ACTR10/RNF139/ERGIC2/TRAPPC6B/SEC24A/GOSR2/KDELR2/DYNLL1/VAPB/COPB2/VAMP7/CNIH1/COG3/COG8/ZW10/PDCD6/ARFGAP3/PPP6R3/F8/SEC23B/PPP6C/YIF1A/STX18/…
GOBP_RESPONSE_TO_TOPOLOGICALLY_INCORRECT_PROTEIN	RESPONSE TO TOPOLOGICALLY INCORRECT PROTEIN	192	0.275678	1.62388	0.00152905	0.0221237	0.0148184	5569	tags=41%, list=28%, signal=30%	DERL1/GFPT1/DNAJB4/ERMP1/UFL1/EXTL2/HSPA9/DNAJB14/DNAJB9/HERPUD2/NCK1/BFAR/SRPRB/SELENOS/TMED2/UBXN4/HSPA13/HSPA14/HSP90AA1/PIK3R1/EDEM1/HSPE1/EIF2AK3/SSR1/SEC31A/CREB3L2/FKBP14/XBP1/CANX/HSPH1/FAF2/EIF2S1/RNF126/MANF/DNAJB11/PDIA6/MYDGF/HYOU1/TM7SF3/HSP90AB1/TMEM129/PTPN2/TOR1B/HSP90B1/GOSR2/FBXO6/SRPRA/VAPB/COPS5/TMTC4/DAXX/DNAJA1/ATXN3/HSPA4/ASNS/HSPD1/STT3B/YIF1A/HERPUD1/MBTPS2/EP300/ERN1/EDE…
GOBP_REGULATION_OF_MRNA_CATABOLIC_PROCESS	REGULATION OF MRNA CATABOLIC PROCESS	193	0.443146	2.61391	0.00153139	0.0221237	0.0148184	5076	tags=53%, list=26%, signal=40%	PRR5L/PSMB2/HNRNPR/PSMD10/PCID2/XRN1/FASTKD2/PSMA5/DHX36/PSMD14/FMR1/CNOT6L/EXOSC9/HNRNPA0/PSME1/EXOSC8/TAF15/EXOSC1/YWHAZ/TNPO1/YTHDF2/FASTKD3/PSMD5/FTO/PSMB8/PDE12/PAIP1/DIS3/SET/PSMC2/METTL14/METTL3/PSMA2/EXOSC6/SERBP1/ZC3H14/MOV10/APEX1/CNOT7/PSMC6/PSMA4/PSME4/HNRNPD/PSMB10/NPM1/ANGEL2/SYNCRIP/PNPT1/POLR2G/TARDBP/PSMA1/EXOSC7/THRAP3/FXR1/PSMB9/PSMA3/HNRNPU/PUM1/DCP1A/DHX9/PSMD6/EXOSC3/PSMB4/C…
GOBP_DNA_BIOSYNTHETIC_PROCESS	DNA BIOSYNTHETIC PROCESS	178	0.361569	2.11238	0.00153374	0.0221237	0.0148184	4826	tags=43%, list=24%, signal=33%	PRKCQ/POLG2/TERF1/RPA2/XRN1/ZBTB1/RPA3/ATR/RFC5/PRIMPOL/RFC1/ATM/MRE11/CCT2/UBE2L6/POLE3/STN1/PTGES3/PPIA/TNKS2/RFC4/HSP90AA1/NEK7/PCNA/POT1/SIRT1/RAD50/POLK/RCHY1/WRN/MAP3K4/GAR1/CCT8/HNRNPD/BMPR2/RFC3/NAT10/DNAJC2/POLA1/HNRNPU/NAF1/FBXO4/ISG15/PHB/CCT7/HNRNPA1/PCLAF/NVL/HNRNPA2B1/CCT6A/HSP90AB1/XRCC5/CCT3/SPRTN/TEP1/POLH/LIN9/REV1/LIG1/POLE2/HNRNPC/MEN1/MAD2L2/CCT4/TERF2IP/CTC1/LIG4/EXOSC10/TIN…
GOBP_FC_RECEPTOR_SIGNALING_PATHWAY	FC RECEPTOR SIGNALING PATHWAY	178	0.361939	2.11454	0.00153374	0.0221237	0.0148184	4201	tags=37%, list=21%, signal=29%	NFATC2/YES1/CD247/PRKCQ/CD3G/FYN/PSMB2/PSMD10/PSMA5/NFATC3/PSMD14/CD47/NCK1/LAT/PSME1/ITK/PSMD5/SOS1/MAPK9/PSMB8/HSP90AA1/APPL1/PIK3R1/CUL1/PSMC2/PSMA2/ABI1/CARD11/PSMC6/PSMA4/PSME4/WASL/PSMB10/CYFIP2/PSMA1/FBXW11/MAP3K7/PSMB9/PSMA3/MAPK8/PSMD6/MALT1/PPP3CB/PSMB4/PIK3CA/PSMD12/MYO1G/PSMC3/PSMB1/HSP90AB1/IKBKB/PSMC5/PSMD8/PSMC4/PSMD7/PSMD11/SKP1/PSMD3/PTPRC/WIPF1/PSMB6/TRAF6/LCP2/FER/PSMA7
GOBP_PROTEIN_IMPORT	PROTEIN IMPORT	178	0.347859	2.03228	0.00153374	0.0221237	0.0148184	5112	tags=45%, list=26%, signal=34%	IFNG/CBLB/KPNA3/PEX3/NUP107/TIMM21/NUP35/NXT2/UFM1/TNPO1/PEX13/KPNA5/TOMM70/PEX1/IPO9/HSP90AA1/APPL1/PEX12/PIK3R1/RAN/NUP54/MDFIC/IPO5/TOMM20/RANBP6/TIMM17A/IPO7/EFCAB7/MED1/HIKESHI/PEX7/DNAJC19/NUP155/PDCD5/GRPEL2/NOLC1/RANBP2/TARDBP/CHCHD4/PEX2/PHB2/UBR5/ELAVL1/RPAIN/TXNIP/DNAJC15/NUP133/HSP90AB1/CSE1L/NUP153/KPNA6/KPNA2/TPR/NUP85/SNUPN/TOMM22/SMAD3/NUP62/RAB8B/KPNA4/HSPA4/MAVS/RAB23/ZPR1/DNLZ/…
GOBP_REGULATION_OF_SIGNAL_TRANSDUCTION_BY_P53_CLASS_MEDIATOR	REGULATION OF SIGNAL TRANSDUCTION BY P53 CLASS MEDIATOR	169	0.379163	2.1908	0.0015361	0.0221237	0.0148184	5153	tags=46%, list=26%, signal=34%	PYHIN1/MEAF6/RAD1/TP53RK/RPA2/DYRK2/PSMD10/RBBP7/RBBP4/RPA3/ATR/RFC5/SUPT16H/PRKAB2/TAF15/RAD17/ATM/PRMT6/JMY/MRE11/RFC4/RHNO1/SIRT1/RAD50/TAF2/RPF2/WRN/CSNK2A2/RPS7/BARD1/CSNK2A1/SSRP1/BRIP1/MIF/RFC3/EHMT1/TAF11/EEF1E1/TAF5/SMYD2/RPL11/TAF3/BRD7/PAK1IP1/NOP2/TBP/MTA2/HNRNPK/PRKAA1/SPRED1/PHF20/TOPBP1/HUS1/HDAC1/KDM1A/MDM4/RNF34/BRPF1/ARMC10/HDAC2/CHD4/RRS1/BLM/TRIAP1/TTC5/RBBP8/MAPKAPK5/TP53BP2/…
GOBP_CELLULAR_RESPIRATION	CELLULAR RESPIRATION	165	0.498819	2.87625	0.00153846	0.0221237	0.0148184	5551	tags=59%, list=28%, signal=43%	IFNG/POLG2/CYCS/SLC25A12/NDUFA5/DLAT/NNT/SUCLA2/COQ10A/PDHB/NDUFB8/FXN/LYRM7/NDUFV2/UQCRC2/NDUFA9/COX7B/COX6C/CISD1/PDHA1/MDH1/FH/NDUFB4/IREB2/SUCLG2/NDUFA4/SDHA/PNPT1/COX5A/MTFR1/BNIP3/NDUFB7/NDUFB10/NDUFA12/NDUFS3/NDUFS4/NDUFA6/COX7C/NDUFA8/ETFRF1/NDUFS1/NDUFB2/PIK3CA/UQCRB/NDUFAB1/ETFA/NDUFB1/DNAJC15/NDUFB5/CHCHD2/NDUFA1/NDUFB9/UQCRFS1/DLD/COX7A2L/DGUOK/PARK7/NDUFB11/SDHAF4/IDH2/COX4I1/NDUFC1/…
GOBP_REGULATION_OF_CHROMATIN_ORGANIZATION	REGULATION OF CHROMATIN ORGANIZATION	166	0.345707	1.99336	0.00153846	0.0221237	0.0148184	4379	tags=40%, list=22%, signal=32%	AUTS2/ATAD2/GFI1/ASF1A/EID1/GATA3/CTR9/BCOR/FMR1/ATG5/ATM/PRMT6/SART3/MTF2/DNMT1/ZNF304/SET/UBE2N/CAMK2D/RIF1/IWS1/ZNF451/SIRT1/ATRX/KMT2A/KMT2E/METTL4/NAP1L2/PAXBP1/MORC2/SSRP1/SETDB2/CTCF/AASS/SNW1/MLLT3/KDM5A/MAPK8/CTBP1/HNRNPU/WDR61/BRD7/MLLT6/ATF7IP/UBR5/MPHOSPH8/PPHLN1/TLK1/PARG/SPTY2D1/PAXIP1/ATAD2B/SIN3A/PARK7/PIH1D1/CDK9/TPR/MECP2/NIPBL/KDM1A/WDR70/SMAD4/PHF19/RTF1/OGT/KAT7/AKAP8
GOBP_TRANSLATIONAL_INITIATION	TRANSLATIONAL INITIATION	166	0.604917	3.48797	0.00153846	0.0221237	0.0148184	4821	tags=67%, list=24%, signal=51%	CCL5/EIF4E/EIF2B2/UHMK1/FMR1/NCK1/DENR/ABCE1/TMED2/YTHDF2/EIF3J/RBM4/DDX1/PAIP1/METTL3/RPS25/RPS24/RPL15/RPS17/RPS19/RPS6KB1/EIF4B/RPL23A/EIF2A/EIF2B1/EIF1AX/EIF2AK3/RPL35/NCBP2/RPS4X/RPS7/RPS3/EIF3A/KHDRBS1/NPM1/RPL14/RPL3/EIF5B/RPS18/RPL37/RPL24/EIF3M/POLR2G/RPL9/EIF3E/RPL10A/RPL11/RPL19/EIF3I/ALKBH1/MIF4GD/EIF2S2/RPS5/RPL32/RPL27/RPL37A/RPL34/RPL29/RPL6/EIF2S1/RPL12/RPS6/RPL30/DHX29/CSDE1/EIF3…
GOBP_REGULATION_OF_PROTEASOMAL_PROTEIN_CATABOLIC_PROCESS	REGULATION OF PROTEASOMAL PROTEIN CATABOLIC PROCESS	167	0.306462	1.76874	0.00154321	0.0221237	0.0148184	4576	tags=37%, list=23%, signal=28%	SMAD7/UCHL5/RNF19A/SOCS4/UFL1/TMTC3/PSMD10/GLMN/PSMD14/FMR1/NUB1/PSME1/USP14/FAM122A/ARIH2/BBS7/STYX/SOCS5/MAPK9/ARIH1/PSMC2/RCHY1/BAG2/USP25/ANKIB1/HECTD1/SVIP/UBE2V2/FBXO22/RPL11/LAMP3/RNFT1/UBE2K/RNF144A/COMMD1/UBQLN4/TRIB2/UBQLN1/PSMC3/SMARCC1/TMF1/HSP90AB1/KEAP1/PSMC4/XPO1/BAG5/PARK7/USP13/DET1/CAMLG/SUMO1/NUDT15/ATXN3/AQP11/DVL1/OGT/CSNK1A1/BTRC/RBX1/WAC/HERPUD1
GOBP_PEPTIDYL_LYSINE_ACETYLATION	PEPTIDYL LYSINE ACETYLATION	160	0.353948	2.03571	0.0015528	0.0221237	0.0148184	4324	tags=39%, list=22%, signal=31%	NAA40/AUTS2/MEAF6/JADE2/EID1/GATA3/SMC5/TADA1/ATG5/ACTL6A/POLE3/MORF4L1/CLOCK/SET/IWS1/ZNF451/SIRT1/ESCO1/RUVBL1/KMT2A/NAP1L2/KAT6B/ATF2/NAA50/EPC2/CTCF/DR1/SUPT3H/ZZZ3/MBIP/TAF5/GTF3C4/MAP3K7/TAF5L/YEATS4/CTBP1/PHF14/HAT1/BRD7/BRD1/SUPT7L/KANSL2/PAXIP1/PRKAA1/SIN3A/PHF20/PARK7/HINT2/PIH1D1/GTF2B/MECP2/DIP2A/BRCA2/KANSL3/MRGBP/BRPF1/NCOA3/SMAD4/HDAC2/TRRAP/KAT2B/OGT/KAT7
GOBP_MITOCHONDRIAL_GENE_EXPRESSION	MITOCHONDRIAL GENE EXPRESSION	158	0.640466	3.66845	0.00156006	0.0221237	0.0148184	4941	tags=72%, list=25%, signal=54%	MRPL50/MRPL10/FASTKD2/MTO1/MTERF1/TRNT1/GATC/MRPS10/TEFM/MRPS14/MTERF2/MRPS31/MRPL42/MRPL39/GFM1/SUPV3L1/FASTKD3/TRMT10C/MRPS30/MRPS18B/MRPL9/MRPL32/MRPS9/MRPL19/YARS2/MRPL30/MRPL17/MRPS17/MRPL44/MRPS6/MRPS23/MRPL18/METTL4/MRPS25/MRPS28/MRPL3/NGRN/LARS2/IARS2/MRPL36/MRPL15/PTCD3/MRPS21/LRPPRC/PNPT1/MRPL1/MRPL35/MRPS36/MRPL49/C1QBP/TFAM/MRPL34/MRPL46/ALKBH1/MRPL22/CDK5RAP1/MRPL13/MTRF1/MRPL51/MRPS…
GOBP_MITOTIC_SISTER_CHROMATID_SEGREGATION	MITOTIC SISTER CHROMATID SEGREGATION	159	0.370767	2.12758	0.00156006	0.0221237	0.0148184	4723	tags=44%, list=24%, signal=34%	NCAPD3/BUB3/FBXO5/CENPC/MIS12/PCID2/SMC5/SMC2/ATM/PIBF1/CDC23/BOD1/NDC80/SGO2/SPDL1/RACGAP1/ANAPC5/RAN/PDS5A/ATRX/CDC27/CDC26/PSMG2/NAA50/SMC4/NSMCE2/SLF1/MAD2L1/RAD21/ANAPC7/ZNF207/VPS4B/EML4/RIOK2/HNRNPU/CDC16/SEH1L/INO80/KNTC1/DSN1/CHAMP1/GEN1/SLF2/BECN1/CHMP5/ANAPC4/DIS3L2/IK/NUSAP1/TPR/NIPBL/NUP62/TUBG1/CHMP2B/MAD1L1/MAD2L2/NUF2/PDS5B/ZW10/POGZ/MAD2L1BP/RRS1/RB1/NCAPG2/AKAP8/KPNB1/NUMA1/CENP…
GOBP_PROTEIN_METHYLATION	PROTEIN METHYLATION	159	0.407395	2.33777	0.00156006	0.0221237	0.0148184	5473	tags=52%, list=28%, signal=38%	AUTS2/GFI1/PWP1/GATA3/FAM98A/CTR9/BCOR/FAM98B/METTL18/PRMT6/DPY30/EED/MTF2/SNRPD3/DNMT1/ZNF304/RIF1/PRMT3/IWS1/SIRT1/FBL/WDR82/PRMT2/ATRX/KMT2A/KMT2E/SUV39H2/SETD6/PAXBP1/PRDM4/EZH2/SETDB2/CTCF/PRMT9/EHMT1/EEF1AKMT3/AASS/SNW1/TRMT112/SMYD2/WDR61/SMYD3/MLLT6/SNRPB/SUZ12/ASH1L/PAXIP1/SETD2/WDR5B/RBBP5/EEF1AKMT2/NDUFAF7/PIH1D1/SETD4/NSD2/MECP2/PRMT1/KDM1A/PCMT1/MEN1/RAB6A/PCMTD2/ARMT1/SMAD4/PHF19/RT…
GOBP_ELECTRON_TRANSPORT_CHAIN	ELECTRON TRANSPORT CHAIN	154	0.40784	2.33058	0.0015674	0.0221237	0.0148184	4403	tags=47%, list=22%, signal=37%	POLG2/ADH5/CYB561/CYB5B/CYCS/SLC25A12/NDUFA5/FDX1/AKR1B1/COX11/NDUFB8/NDUFV2/UQCRC2/NDUFA9/COX7B/COX6C/NDUFB4/COX7A2/NDUFA4/SDHA/GLRX2/COX5A/NDUFB7/NDUFB10/CIAPIN1/NDUFA12/NDUFS3/NDUFS4/NDUFA6/COX7C/NDUFA8/ETFRF1/NDUFS1/NDUFB2/UQCRB/NDUFAB1/ETFA/NDUFB1/AKR7A2/DNAJC15/NDUFB5/CHCHD2/NDUFA1/NDUFB9/UQCRFS1/DLD/COX7A2L/NDUFAF2/DGUOK/PARK7/NDUFB11/COX4I1/NDUFC1/DHRS3/GHITM/ETFDH/SDHB/DEGS1/CYB5A/COA6/S…
GOBP_MITOCHONDRIAL_TRANSLATION	MITOCHONDRIAL TRANSLATION	129	0.630395	3.52263	0.0015674	0.0221237	0.0148184	4941	tags=71%, list=25%, signal=54%	MRPL50/MRPL10/FASTKD2/GATC/MRPS10/MRPS14/MRPS31/MRPL42/MRPL39/GFM1/FASTKD3/TRMT10C/MRPS30/MRPS18B/MRPL9/MRPL32/MRPS9/MRPL19/YARS2/MRPL30/MRPL17/MRPS17/MRPL44/MRPS6/MRPS23/MRPL18/MRPS25/MRPS28/MRPL3/NGRN/LARS2/IARS2/MRPL36/MRPL15/PTCD3/MRPS21/LRPPRC/MRPL1/MRPL35/MRPS36/MRPL49/C1QBP/MRPL34/MRPL46/ALKBH1/MRPL22/CDK5RAP1/MRPL13/MTRF1/MRPL51/MRPS11/MRPL16/MRPL57/MRPL40/MRPS7/MRPS35/MRPS22/MRPS16/MRPL5…
GOBP_POSITIVE_REGULATION_OF_CHROMOSOME_ORGANIZATION	POSITIVE REGULATION OF CHROMOSOME ORGANIZATION	154	0.410553	2.34609	0.0015674	0.0221237	0.0148184	5672	tags=58%, list=29%, signal=42%	AUTS2/PRKCQ/GATA3/SMC5/CTR9/DHX36/ATR/FMR1/ATM/MRE11/CCT2/SART3/MTF2/TNKS2/DNMT1/FEN1/ZNF304/NEK7/UBE2N/RIF1/POT1/SIRT1/RAD50/ATRX/SSBP1/KMT2A/KMT2E/NAP1L2/MAP3K4/NSMCE2/SLF1/PAXBP1/CCT8/HNRNPD/MORC2/SETDB2/RAD21/SNW1/SFPQ/CTBP1/WDR61/NAF1/BRD7/FBXO4/ATF7IP/CCT7/MPHOSPH8/HNRNPA1/SLF2/PPHLN1/HNRNPA2B1/CCT6A/XRCC5/PAXIP1/CCT3/SIN3A/PIH1D1/CDK9/TPR/MECP2/NIPBL/KDM1A/CCT4/SMAD4/PHF19/MAD2L1BP/LIG4/RT…
GOBP_DNA_DEPENDENT_DNA_REPLICATION	DNA DEPENDENT DNA REPLICATION	153	0.461497	2.63109	0.00156986	0.0221237	0.0148184	5266	tags=53%, list=27%, signal=39%	NUCKS1/RECQL/POLG2/TERF1/FBXO5/DBF4/RPA2/ORC5/PURA/MCM3/RPA3/ATR/RFC5/ETAA1/CDC7/NOC3L/PRIMPOL/RFC1/MRE11/ZNF830/POLE3/DNAJA3/FEN1/RFC4/PCNA/DONSON/WDHD1/GMNN/ZGRF1/ATRX/SSBP1/METTL4/WRN/SLFN11/FAM111A/ZNF365/MSH3/PRIM2/FANCM/RFC3/PRIM1/THOC1/ORC2/POLA1/HELB/ORC3/INO80/MCM6/MCM7/DDX21/GEN1/RPAIN/MCM9/SMARCAL1/GINS1/TOPBP1/SAMHD1/RFWD3/CDK9/LIG1/GINS3/POLE2/TIPIN/BRCA2/ZPR1/ORC4/KAT7/BLM/REV3L/SEN…
GOBP_NIK_NF_KAPPAB_SIGNALING	NIK NF KAPPAB SIGNALING	161	0.323636	1.85618	0.00156986	0.0221237	0.0148184	5120	tags=43%, list=26%, signal=32%	PTPN22/NLRC3/COPS8/PSMB2/TLR3/PSMD10/PSMA5/PSMD14/PSME1/HMGB1/PSMD5/PSMB8/CUL1/PSMC2/NR3C2/PSMA2/PSMC6/PSMA4/PSME4/RPS3/PSMB10/PSMA1/FBXW11/MAP3K7/PSMB9/PSMA3/PSMD6/MALT1/PPM1B/PSMB4/PHB/PHB2/PSMD12/RC3H2/BIRC3/PSMC3/PSMB1/LIMS1/PSMC5/PSMD8/LIME1/AKIP1/PSMC4/PSMD7/PSMD11/TRIM44/PDCD4/SKP1/PSMD3/CYLD/IFI35/AGO3/IL23A/TERF2IP/TNFRSF10A/REL/PSMB6/TRAF6/C1QTNF3/PSMA7/TMSB4X/BTRC/EIF2AK2/EP300/PSMB7/T…
GOBP_REGULATION_OF_MRNA_PROCESSING	REGULATION OF MRNA PROCESSING	128	0.432642	2.41217	0.00156986	0.0221237	0.0148184	5145	tags=54%, list=26%, signal=40%	REST/MBNL2/RBM3/CTR9/DHX36/FMR1/SRSF3/TIA1/MBNL1/NUDT21/RBM4/RNPS1/CCNT1/SRSF7/IWS1/ZC3H14/LEO1/RBM7/SRSF10/NCBP2/KHDRBS1/BARD1/CDC73/NCL/SNW1/CWC22/C1QBP/CPSF6/NSRP1/THRAP3/FXR1/PRPF19/HNRNPU/DHX9/VIRMA/SAP18/PTCD2/SLTM/HNRNPA1/RBM39/RBM15/HNRNPA2B1/HNRNPK/DDX17/NCBP1/SON/FAM172A/RBM25/CDK9/PAPOLA/SFSWAP/TRA2B/RBM5/TRA2A/DAZAP1/RBM8A/CIRBP/AHCYL1/RBM11/SRSF6/LARP7/WTAP/SRPK2/CCNB1/PUF60/DDX5/SRS…
GOBP_RNA_MODIFICATION	RNA MODIFICATION	155	0.516086	2.95279	0.00156986	0.0221237	0.0148184	5660	tags=66%, list=29%, signal=48%	APOBEC3G/HENMT1/TRMT11/CMTR2/MTO1/CBLL1/THUMPD1/DIMT1/SSB/OSGEPL1/TRMT13/APOBEC3C/ALKBH8/ZC3H13/TYW3/TRUB1/TGS1/TRMT10C/FTO/ELP1/FTSJ1/METTL14/TRMT6/METTL3/THUMPD3/FBL/PUS3/METTL4/GAR1/EMG1/TARBP1/RNMT/ELP2/CMTR1/ELP3/PUS7/NAT10/METTL5/TRMT112/TPRKB/ALKBH1/CDK5RAP1/FTSJ3/DUS1L/PUS7L/TRMT61B/TFB1M/MTERF4/TFB2M/NAF1/VIRMA/DUS4L/TYW1/THUMPD2/NOP2/NSUN4/METTL8/C9orf64/DTWD1/NSUN2/RBM15/TRUB2/MRM2/ELP…
GOBP_POSITIVE_REGULATION_OF_PROTEIN_MODIFICATION_BY_SMALL_PROTEIN_CONJUGATION_OR_REMOVAL	POSITIVE REGULATION OF PROTEIN MODIFICATION BY SMALL PROTEIN CONJUGATION OR REMOVAL	127	0.370259	2.06182	0.00157233	0.0221237	0.0148184	4754	tags=39%, list=24%, signal=30%	SMAD7/CBLB/PTPN22/CRY1/DERL1/PSMD10/UBA2/CTR9/NSMCE3/RWDD3/SART3/XIAP/MAPK9/UBE3A/UBE2N/RCHY1/FANCI/NDFIP2/WDR48/MYCBP2/FANCM/DCUN1D4/SAE1/PIAS3/UBE2L3/MALT1/FBXO4/COMMD1/UBQLN1/BIRC3/RIPK2/PAXIP1/SPRTN/CDC14B/DCUN1D5/NDFIP1/SKP1/RASSF5/CDK9/RPS2/KDM1A/PDCD6/TRAF6/HUWE1/BTRC/RBX1/ARRDC3/MTA1/SENP2/GNL3
GOBP_RECOMBINATIONAL_REPAIR	RECOMBINATIONAL REPAIR	127	0.478361	2.66379	0.00157233	0.0221237	0.0148184	5195	tags=56%, list=26%, signal=41%	NUCKS1/RECQL/RPA2/MCM3/SMC5/RPA3/PSMD14/CDC7/ATM/MRE11/HELQ/MORF4L1/FEN1/MCM8/RHNO1/PARP1/UBE2N/SFR1/RIF1/RAD50/WRN/FIGNL1/ERCC4/NSMCE2/ZNF365/WDR48/RAD51C/FANCM/RAD21/SFPQ/PALB2/MUS81/HELB/ZFYVE26/INO80/MCM6/MCM7/YY1/UBQLN4/SMC6/GEN1/MCM9/SETD2/ARID2/AP5S1/HUS1/SAMHD1/RAD51D/RAD51AP1/RFWD3/NIPBL/KDM1A/BRCA2/MAD2L2/TERF2IP/BLM/SWI5/MRNIP/RBBP8/RNF138/ZSWIM7/ACTR2/REV3L/RAD54B/RPA1/NBN/MCM4/MMS19/…
GOBP_RNA_EXPORT_FROM_NUCLEUS	RNA EXPORT FROM NUCLEUS	127	0.516573	2.87658	0.00157233	0.0221237	0.0148184	5147	tags=62%, list=26%, signal=46%	EIF4E/FYTTD1/PCID2/NUP107/NDC1/NUP43/PHAX/NUP35/SARNP/THOC2/NUP160/SSB/SRSF3/ABCE1/MAGOHB/XPO5/RAN/RNPS1/SRSF7/IWS1/SDAD1/NUP54/NMD3/NCBP2/SRRM1/KHDRBS1/NPM1/NUP155/RANBP2/CPSF6/DDX19A/NUP205/THOC1/RIOK2/NUP210/CDC40/XPOT/DHX9/SEH1L/SRSF11/LTV1/FIP1L1/SLBP/POLR2D/HNRNPA1/NSUN2/DDX39A/HNRNPA2B1/UPF3B/NUP133/NCBP1/SETD2/CPSF2/ENY2/NUP153/XPO1/NUP37/CPSF3/SLU7/TPR/NUP85/NUP62/LSG1/THOC7/RPS15/RRS1/N…
GOBP_DNA_INTEGRITY_CHECKPOINT	DNA INTEGRITY CHECKPOINT	148	0.353328	2.00967	0.0015748	0.0221237	0.0148184	4627	tags=41%, list=23%, signal=31%	USP28/CRY1/RAD1/RPA2/RBL2/TFDP2/WDR76/NAE1/ATR/CNOT6L/ETAA1/TIPRL/RINT1/CDKN1B/RAD17/ATM/MRE11/ZNF830/MDC1/INTS7/CLOCK/RHNO1/PCNA/DONSON/ABRAXAS1/ATF2/CNOT7/MSH2/BRIP1/CNOT11/CNOT9/CNOT6/MUS81/THOC1/PRPF19/BRCC3/CNOT4/FBXO4/CNOT8/PTPN11/CDC14B/FEM1B/CNOT2/TOPBP1/HUS1/RPS27L/FBXO6/RFWD3/PRMT1/CUL4A/TIPIN/MDM4/EIF2AK4/TAOK3/BLM/MRNIP/TRIAP1/HINFP/WAC/EP300
GOBP_DNA_PACKAGING	DNA PACKAGING	156	0.356254	2.03751	0.0015748	0.0221237	0.0148184	5041	tags=42%, list=26%, signal=32%	NAP1L5/NCAPD3/CENPL/TSPYL1/CENPC/ASF1A/SMC5/RBBP7/RBBP4/SMC2/MIS18A/HMGB1/SMARCA5/SART3/POLE3/NASP/DNMT1/SHPRH/ZNF304/SET/ITGB3BP/RSF1/SIRT1/CENPQ/ATRX/RUVBL1/CENPH/NAP1L2/KAT6B/SMC4/MCPH1/PSME4/MORC2/NPM1/SETDB2/NAP1L1/CTCF/SMYD3/BAHD1/HAT1/ATF7IP/MPHOSPH8/PPHLN1/SPTY2D1/FAM172A/MIS18BP1/TSPYL4/HDAC1/HELLS/HP1BP3/NAP1L3/NUSAP1/TPR/DAXX/BRD2/HIRA/DFFB/NCAPG2/AKAP8/AIFM1/CENPK/WAPL/OIP5/ANP32B/CCN…
GOBP_RESPONSE_TO_HEAT	RESPONSE TO HEAT	148	0.343689	1.95484	0.0015748	0.0221237	0.0148184	4195	tags=39%, list=21%, signal=31%	EIF2B2/DNAJB4/RPA2/NUP107/RBBP7/NDC1/DHX36/NUP43/RPA3/ATR/NUP35/CHORDC1/NUP160/ATM/PTGES3/DNAJA3/HSP90AA1/CAMK2D/SIRT1/RPS6KB1/NUP54/DNAJA2/BAG2/EIF2B1/HIKESHI/MICA/NUP155/RANBP2/MICB/DNAJC2/NUP205/HSPH1/SOD1/NUP210/SEH1L/EIF2S1/PSIP1/POLR2D/CXCL10/NUP133/HSP90AB1/ST8SIA1/NUP153/NUP37/BAG5/SLU7/TPR/NUP85/EIF2B3/GCLC/NUP62/SUMO1/DAXX/DNAJA1/ATXN3/PDCD6/HDAC2/DNAJC7
GOBP_TYPE_I_INTERFERON_PRODUCTION	TYPE I INTERFERON PRODUCTION	123	0.352697	1.95845	0.0015748	0.0221237	0.0148184	4679	tags=41%, list=24%, signal=31%	PTPN22/NLRC3/RNF125/TLR3/POLR2K/DHX36/STAT1/G3BP1/POLR3GL/TRIM56/HMGB1/MRE11/UBE2L6/TOMM70/TRIM32/HSP90AA1/POLR1C/IFIH1/XRCC6/POLR3F/POLR3A/TBK1/CRCP/POLA1/DHX9/PPM1B/YY1/ISG15/ITCH/HERC5/POLR2H/RIPK2/ZBP1/XRCC5/PTPN11/SETD2/IRF1/NLRC5/CYLD/IFI16/REL/DDX58/MAVS/HSPD1/POLR3K/PCBP2/TRAF3/EP300/POLR2E/TAX1BP1
GOBP_NEGATIVE_REGULATION_OF_CELLULAR_AMIDE_METABOLIC_PROCESS	NEGATIVE REGULATION OF CELLULAR AMIDE METABOLIC PROCESS	149	0.392494	2.23383	0.00157729	0.0221237	0.0148184	5120	tags=47%, list=26%, signal=35%	GZMB/EIF4E/PATL2/HNRNPR/SRP9/XRN1/PRNP/PURA/DHX36/FMR1/CNOT6L/TIA1/DDX6/YTHDF2/INPP5E/RBM4/FTO/METTL14/METTL3/ORMDL1/MOV10/UNK/CNOT7/EIF2AK3/HNRNPD/LSM14A/IREB2/RPS3/NCL/SYNCRIP/PUS7/CNOT9/TARDBP/EIF3E/CAPRIN1/FXR1/MRPL13/PUM1/EIF2S1/CAPRIN2/ILF3/CNOT8/RNF139/ZNF540/ZFP36L2/TOB1/PRKAA1/PAIP2/ORMDL2/BANK1/PAIP2B/TPR/EIF4G1/AGO3/GIGYF2/TNRC6C/EIF2AK4/TNRC6A/CIRBP/YTHDF1/EIF2AK2/MALSU1/ZC3H12D/EIF4E…
GOBP_IMPORT_INTO_NUCLEUS	IMPORT INTO NUCLEUS	150	0.355887	2.02738	0.00157978	0.0221237	0.0148184	5112	tags=45%, list=26%, signal=34%	IFNG/CBLB/KPNA3/GEMIN2/NUP107/NUP35/NXT2/UFM1/TNPO1/KPNA5/SNRPD3/IPO9/APPL1/PIK3R1/RAN/SNRPG/NUP54/MDFIC/SNRPD2/IPO5/RANBP6/SNRPD1/IPO7/EFCAB7/MED1/HIKESHI/NUP155/NOLC1/RANBP2/TARDBP/DDX20/SNRPF/SNRPB/PHB2/GEMIN5/UBR5/ELAVL1/HNRNPA1/RPAIN/TXNIP/NUP133/HSP90AB1/CSE1L/NUP153/KPNA6/KPNA2/SNRPE/TPR/NUP85/SNUPN/SMAD3/NUP62/KPNA4/MAVS/RAB23/ZPR1/NUP88/ECT2/BACH2/GEMIN6/NXT1/KPNB1/PKIA/GEMIN4/EIF4ENIF1/…
GOBP_TRNA_METABOLIC_PROCESS	TRNA METABOLIC PROCESS	150	0.558091	3.17927	0.00157978	0.0221237	0.0148184	5660	tags=71%, list=29%, signal=51%	TSEN54/SLFN13/TP53RK/TSEN15/TRMT11/MTO1/TRNT1/GATC/THUMPD1/FAM98B/SSB/OSGEPL1/TRMT13/ALKBH8/TYW3/TRUB1/DTD2/TRMT10C/ELP1/DDX1/FTSJ1/YARS2/TRMT6/RPP38/THUMPD3/PPA2/PUS3/NARS2/C2orf49/LARS2/IARS2/TARBP1/ELP2/ELP3/PUS7/NAT10/EEF1E1/SEPSECS/TRMT112/TPRKB/ALKBH1/RPP14/CDK5RAP1/DUS1L/RTRAF/TRMT61B/RPP30/CSTF2/ADAT1/DUS4L/POP4/TYW1/THUMPD2/METTL8/C9orf64/GRSF1/DTWD1/POP5/NSUN2/AIMP1/ELP4/TRMO/NSUN6/ELP5…
GOBP_MITOCHONDRIAL_MEMBRANE_ORGANIZATION	MITOCHONDRIAL MEMBRANE ORGANIZATION	130	0.399128	2.23057	0.00158228	0.0221237	0.0148184	5168	tags=51%, list=26%, signal=38%	GZMB/YWHAQ/AGK/PPP3CC/TFDP2/HSPA9/CHCHD3/TMEM14A/TIMM10B/YWHAZ/TOMM70/MAIP1/HSP90AA1/ATP5F1C/MOAP1/OMA1/IMMT/ATF2/ATP5PF/ATP5MC3/ATP5PO/PDCD5/AFG3L2/BNIP3/TIMM29/MAPK8/ACAA2/APOOL/MTX3/ATP5MG/ATP5PB/ATP5IF1/THEM4/YWHAB/NMT1/SLC25A5/VDAC2/MTX2/TIMM9/COX18/TIMM22/OPA1/APOO/CASP8/TOMM22/GHITM/MPV17L/TIMM10/ATP5PD/ATP5ME/BLOC1S2/HSPA4/UQCC3/OXA1L/NDUFA13/MFN1/CLN8/TIMM8B/TP53BP2/ATP5F1B/ATP5F1D/RCC1L…
GOBP_RNA_3_END_PROCESSING	RNA 3 END PROCESSING	126	0.511331	2.84378	0.00158479	0.0221237	0.0148184	5163	tags=63%, list=26%, signal=47%	LSM11/CTR9/DHX36/TRNT1/EXOSC9/SARNP/THOC2/SSB/EXOSC8/SRSF3/SUPV3L1/NUDT21/TRMT10C/INTS2/MAGOHB/SCAF8/INTS7/RNPS1/CSTF3/CCNT1/SRSF7/EXOSC6/ZC3H14/FBL/LEO1/NCBP2/CSTF2T/SRRM1/BARD1/CDC73/PNPT1/CPSF6/EXOSC7/THOC1/INTS6L/CDC40/CSTF2/EXOSC3/VIRMA/SRSF11/FIP1L1/SLBP/POLR2D/GRSF1/INTS14/DDX39A/CSTF1/UPF3B/NCBP1/CPSF2/CPSF3/ERI1/PAPOLG/SLU7/CDK9/PAPOLA/RPRD2/MTPAP/RPS21/THOC7/INTS12/EXOSC10/POLR3K/PCF11/…
GOBP_HEMATOPOIETIC_PROGENITOR_CELL_DIFFERENTIATION	HEMATOPOIETIC PROGENITOR CELL DIFFERENTIATION	152	0.324077	1.84202	0.0015873	0.0221237	0.0148184	3397	tags=34%, list=17%, signal=28%	UFL1/PSMB2/PSMD10/GATA3/PSMA5/ZBTB1/HSPA9/DHX36/CBFB/PSMD14/C12orf29/PSME1/YTHDF2/OCIAD2/PSMD5/NUDT21/SOS1/TCF12/PSMB8/OCIAD1/PSMC2/PDCD2/METTL14/METTL3/PSMA2/KMT2A/PSMC6/PSMA4/PSME4/PSMB10/PUS7/AGPAT5/PSMA1/MLLT3/PSMB9/PSMA3/SLC7A6OS/PSMD6/PSMB4/ITCH/PSMD12/PSMC3/PSMB1/XRCC5/PSMC5/PSMD8/EEF2/PSMC4/SIN3A/PSMD7/PSMD11
GOBP_PROTEIN_LOCALIZATION_TO_MITOCHONDRION	PROTEIN LOCALIZATION TO MITOCHONDRION	141	0.383243	2.15847	0.0015873	0.0221237	0.0148184	5290	tags=49%, list=27%, signal=36%	GZMB/YWHAQ/AGK/LMAN1/PPP3CC/TFDP2/TIMM21/TIMM10B/IMMP1L/YWHAZ/TOMM5/ARIH2/TOMM70/MAIP1/MIPEP/HSP90AA1/MOAP1/TOMM20/TIMM17A/CSNK2A2/DNAJC19/PDCD5/GRPEL2/SAE1/DNM1L/HPS4/CHCHD4/TIMM29/MAPK8/UBE2L3/MTERF4/USP36/MTCH2/ATP5IF1/DNAJC15/YWHAB/NMT1/TIMM9/COX18/PRKAA1/TIMM22/HAX1/SLC25A6/CASP8/TOMM22/RAC2/DNAJA1/MFF/TIMM10/HSPA4/DNLZ/HSPD1/OXA1L/HUWE1/PMPCB/NDUFA13/AIFM1/GDAP1/TIMM8B/TP53BP2/UBL5/PITRM1/G…
GOBP_RNA_PHOSPHODIESTER_BOND_HYDROLYSIS	RNA PHOSPHODIESTER BOND HYDROLYSIS	141	0.470124	2.64779	0.0015873	0.0221237	0.0148184	4891	tags=55%, list=25%, signal=42%	SLFN13/XRN1/CNOT6L/PPP1R8/EXOSC9/EXOSC8/EXOSC1/DIS3L/UTP23/NUDT21/FEN1/PDE12/DIS3/CSTF3/RNASEH1/RPP38/EXOSC6/MRPL44/MOV10/APEX1/DROSHA/CNOT7/RRP36/NCBP2/CSTF2T/NOP14/ANGEL2/PNPT1/CNOT6/CPSF6/EXOSC7/LACTB2/TSN/RPP14/TSR1/RPP30/CSTF2/EXOSC3/KRI1/POP4/CNOT8/BMS1/UTP20/DBR1/FIP1L1/NOL9/TSNAX/POP5/NCBP1/NOB1/RNASEH2A/ABT1/CPSF2/ISG20L2/CNOT2/CPSF3/DIS3L2/SAMHD1/ERI1/DCPS/RPS21/POP1/AGO3/ENDOG/TRIR/RRS…
GOBP_OXIDATIVE_PHOSPHORYLATION	OXIDATIVE PHOSPHORYLATION	122	0.521972	2.88676	0.00158983	0.0221237	0.0148184	4693	tags=57%, list=24%, signal=43%	CYCS/NDUFA5/TEFM/NDUFB8/PDE12/FXN/NDUFV2/ATP5F1C/UQCRC2/NDUFA9/COX7B/COX6C/ATP5PF/NDUFB4/ATP5MC3/ATP5PO/COX7A2/MSH2/NDUFA4/SDHA/COX5A/NDUFB7/NDUFB10/NDUFA12/NDUFS3/NDUFS4/NDUFA6/COX7C/NDUFA8/NDUFS1/NDUFB2/UQCRB/NDUFAB1/ATP5MG/NDUFB1/ATP5PB/DNAJC15/NDUFB5/SLC25A33/CHCHD2/NDUFA1/NDUFB9/UQCRFS1/DLD/COX7A2L/DGUOK/PARK7/NDUFB11/COX4I1/NDUFC1/GHITM/COA6/ATP5PD/ATP5ME/SDHAF2/ISCU/UQCRQ/NIPSNAP2/CYC1/NDU…
GOBP_PROTEIN_LOCALIZATION_TO_ENDOPLASMIC_RETICULUM	PROTEIN LOCALIZATION TO ENDOPLASMIC RETICULUM	122	0.538675	2.97913	0.00158983	0.0221237	0.0148184	5555	tags=71%, list=28%, signal=52%	SPCS2/SRP9/TRAM1/BCAP29/SRP72/SRP19/SRPRB/SRP54/ANKRD13C/INSIG1/SEC63/RPS25/RPS24/RPL15/RPS17/EDEM1/RPS19/SRP14/RPL23A/SPCS1/INSIG2/RPL35/RPS4X/RPS7/RPS3/RPL14/RPL3/RPS18/RPL37/RPL24/RPL9/RPL10A/RPL11/RPL19/SSR3/SEC62/RPS5/RPL32/RPL27/RPL37A/UBAC2/RPL34/SEC61G/RPL29/RPL6/RPL12/RPS6/RPL30/RPL22/RPL36/RPLP0/RPL8/RPL39/SRP68/RPL35A/KDELR2/TRAM2/SRPRA/RPL41/RPS2/RPS21/RPL18/RPS15/RPS16/RPS29/TAPT1/RP…
GOBP_GOLGI_ORGANIZATION	GOLGI ORGANIZATION	125	0.349594	1.93786	0.00159236	0.0221237	0.0148184	5503	tags=46%, list=28%, signal=33%	RAB29/LMAN1/COG2/TMED10/USO1/HACE1/YWHAZ/TMED2/ARL1/GOLGA8A/GOLGA8N/STX17/VRK1/CLASP2/ATL3/VAMP4/GORASP2/LYSMD3/BLZF1/TRIP11/PDCD10/SEC23IP/HIKESHI/GOLPH3/TMED5/ATP8B2/GCC2/UBXN2A/TRAPPC11/ATL2/TMED4/RAB30/AKAP9/MAP2K1/BAG5/ARFGEF1/PI4K2A/COG3/HOOK1/VCPIP1/GOLPH3L/ZW10/SURF4/CSNK1A1/HUWE1/GOLGA5/STX18/SYNE1/TRAPPC8/ZFP69B/SEC16A/ATP8B1/STK25/USP6NL/CDK1/RAB33B/PDE4DIP
GOBP_HISTONE_METHYLATION	HISTONE METHYLATION	125	0.387234	2.1465	0.00159236	0.0221237	0.0148184	5473	tags=51%, list=28%, signal=37%	AUTS2/GFI1/PWP1/GATA3/CTR9/BCOR/PRMT6/DPY30/EED/MTF2/DNMT1/ZNF304/RIF1/IWS1/SIRT1/FBL/WDR82/PRMT2/ATRX/KMT2A/KMT2E/SUV39H2/SETD6/PAXBP1/PRDM4/EZH2/SETDB2/CTCF/EHMT1/AASS/SNW1/TRMT112/SMYD2/WDR61/SMYD3/MLLT6/SUZ12/ASH1L/PAXIP1/SETD2/WDR5B/RBBP5/PIH1D1/NSD2/MECP2/PRMT1/KDM1A/MEN1/SMAD4/PHF19/RTF1/OGT/KMT5B/SETD3/RLF/CHTOP/ARID4A/TET1/NSD1/KDM3A/PAX5/KDM6A/CTNNB1/NSD3
GOBP_REGULATION_OF_RNA_SPLICING	REGULATION OF RNA SPLICING	131	0.438601	2.45017	0.00159236	0.0221237	0.0148184	5145	tags=55%, list=26%, signal=41%	REST/MBNL2/RBM3/FMR1/SRSF3/TIA1/MBNL1/HNRNPF/RBM4/HNRNPLL/PIK3R1/RNPS1/HNRNPH1/SRSF7/CDK12/CLK1/METTL4/ZNF326/RBM7/SRSF10/RBM12B/KHDRBS1/NCL/RBM12/SNW1/CWC22/C1QBP/NSRP1/THRAP3/FXR1/PRPF19/HNRNPU/PTBP2/SAP18/GRSF1/HNRNPA1/RBM39/SLC38A2/RBM15/HNRNPA2B1/HNRNPK/DDX17/NCBP1/SON/FAM172A/RRP1B/RBM25/SFSWAP/CLK2/TRA2B/RBM5/TRA2A/AHNAK/SETX/ZPR1/DAZAP1/RBM8A/CIRBP/RBM11/SRSF6/LARP7/HNRNPH3/WTAP/ERN1/FAST…
GOBP_TRANSLATIONAL_ELONGATION	TRANSLATIONAL ELONGATION	124	0.603467	3.34355	0.0015949	0.0221237	0.0148184	4808	tags=69%, list=24%, signal=52%	EIF5A2/MRPL50/SECISBP2L/SRP9/DNAJC24/MRPL10/MRPS10/MRPS14/USP16/MRPS31/MRPL42/MRPL39/GFM1/MRPS30/MRPS18B/MRPL9/MRPL32/MRPS9/MRPL19/MRPL30/MRPL17/MRPS17/MRPL44/MRPS6/MRPS23/MRPL18/NEMF/MRPS25/MRPS28/MRPL3/MRPL36/MRPL15/TRNAU1AP/PTCD3/MRPS21/MRPL1/MRPL35/SEPSECS/MRPS36/MRPL49/MRPL34/MRPL46/ALKBH1/MRPL22/MRPL13/LTN1/MRPL51/MRPS11/MRPL16/MRPL57/MRPL40/RPL30/MRPS7/SELENOT/MRPS35/DPH6/MRPS22/MRPS16/MRP…
GOBP_POSITIVE_REGULATION_OF_CELLULAR_AMIDE_METABOLIC_PROCESS	POSITIVE REGULATION OF CELLULAR AMIDE METABOLIC PROCESS	142	0.37536	2.11592	0.00159744	0.0221237	0.0148184	5063	tags=48%, list=26%, signal=36%	CCL5/IFNG/EIF5A2/UHMK1/RBM3/FASTKD2/DHX36/FMR1/NCK1/USP16/GUF1/YTHDF2/FASTKD3/GSAP/TRMT10C/UPF3A/PAIP1/METTL14/METTL3/CASP3/RPS6KB1/LARP4/NGRN/RPS4X/HNRNPD/KHDRBS1/NPM1/NAT10/POLR2G/METTL5/C1QBP/EIF3E/MIF4GD/FXR1/CDK5RAP1/EPHA4/DHX9/CDK4/RPL30/DHX29/POLR2D/ELAVL1/TRUB2/UPF3B/IMPACT/SLC2A13/EEF2/RPS27L/CD28/EIF4G1/EIF2S3/EIF3D/RMND1/EIF2AK4/CNBP/RPUSD3/CIRBP/YTHDF1/EIF2B5/RPUSD4/MRPS27/RPS9/UQCC1/…
GOBP_REGULATION_OF_LYMPHOCYTE_MEDIATED_IMMUNITY	REGULATION OF LYMPHOCYTE MEDIATED IMMUNITY	144	0.316822	1.78646	0.00160256	0.0221237	0.0148184	4411	tags=37%, list=22%, signal=29%	KLRD1/TBX21/SMAD7/SH2D1A/XCL1/SLAMF6/CRTAM/CD81/CD96/CD160/LAG3/RASGRP1/CD226/GATA3/ZBTB1/HMGB1/IL7R/RIF1/EXOSC6/HLA-F/IL12RB1/MICA/CADM1/MSH2/SERPINB9/SH2D1B/THOC1/MAP3K7/MR1/EXOSC3/HLA-G/MALT1/PPP3CB/HLA-B/NCR3/B2M/PAXIP1/HLA-DRA/RSAD2/IL27RA/NDFIP1/MLH1/CD28/NSD2/HLA-A/MAD2L2/IL23A/PTPRC/TRAF6/HSPD1/NCR1/FADD/HLA-E
GOBP_REGULATION_OF_GENE_EXPRESSION_EPIGENETIC	REGULATION OF GENE EXPRESSION EPIGENETIC	133	0.362606	2.02451	0.00160514	0.0221237	0.0148184	5695	tags=52%, list=29%, signal=37%	ATAD2/AEBP2/ASF1A/POLR2K/GLMN/TAF1B/DEK/LRIF1/RBBP7/RBBP4/CREBZF/HMGB1/DPY30/EED/SMARCA5/MTF2/TAF1A/MORF4L1/DNMT1/POLR1B/CDYL/METTL3/POLR1C/RIF1/SIRT1/EZH2/MORC2/CTCF/TAF1D/CTBP1/HNRNPU/HAT1/TDG/DDX21/SUZ12/MPHOSPH8/TBP/POLR2H/RBM15/PPHLN1/PCGF5/ATAD2B/SIN3A/MECP2/ARID1B/CDCA4/IFI16/PHF19/HDAC2/POLR1E/HOTAIR/KAT2B/EXOSC10/EP300/MTA1/POLR2E/XIST/ARID4A/YTHDC1/MIER1/ERCC6/MYBBP1A/RBM15B/PCGF3/RLIM/…
GOBP_REGULATION_OF_HISTONE_MODIFICATION	REGULATION OF HISTONE MODIFICATION	133	0.333807	1.86372	0.00160514	0.0221237	0.0148184	4379	tags=39%, list=22%, signal=31%	AUTS2/GFI1/EID1/GATA3/CTR9/BCOR/FMR1/ATG5/ATM/PRMT6/SART3/MTF2/DNMT1/ZNF304/SET/UBE2N/CAMK2D/RIF1/IWS1/ZNF451/SIRT1/ATRX/KMT2A/KMT2E/NAP1L2/PAXBP1/CTCF/AASS/SNW1/KDM5A/MAPK8/CTBP1/WDR61/BRD7/MLLT6/UBR5/PARG/PAXIP1/SIN3A/PARK7/PIH1D1/CDK9/MECP2/NIPBL/KDM1A/WDR70/SMAD4/PHF19/RTF1/OGT/KAT7/AKAP8
GOBP_MICROTUBULE_CYTOSKELETON_ORGANIZATION_INVOLVED_IN_MITOSIS	MICROTUBULE CYTOSKELETON ORGANIZATION INVOLVED IN MITOSIS	137	0.340385	1.9028	0.00160772	0.0221237	0.0148184	5551	tags=47%, list=28%, signal=34%	ITGB1/CEP126/MAP9/SUN2/SMC3/INTS13/CKAP5/ABRAXAS2/PIBF1/NDC80/SPDL1/RACGAP1/RAN/CLASP2/KIF2A/TOGARAM1/MZT1/ABRAXAS1/CENPH/TOGARAM2/MCPH1/MAP4/MAD2L1/LSM14A/DCTN6/ZNF207/VPS4B/FBXW11/TBCE/HNRNPU/BORA/BCCIP/SETD2/CHMP5/SPICE1/CEP97/KIF3B/NUSAP1/TPR/DRG1/MECP2/NUP62/KIF11/TUBG1/CHMP2B/EFHC1/NUF2/CEP192/STMN1/ZW10/SPRY2/KPNB1/NUMA1/GNAI1/STAG2/PCNT/CCNB1/STAG1/NUDC/STIL/PAFAH1B1/SMC1A/TACC1/CLTC/VCP
GOBP_MICROTUBULE_ORGANIZING_CENTER_ORGANIZATION	MICROTUBULE ORGANIZING CENTER ORGANIZATION	134	0.359136	2.00454	0.00161031	0.0221237	0.0148184	4300	tags=40%, list=22%, signal=32%	KIF3A/MAP9/HAUS2/PARD6B/CHORDC1/MDM1/CKAP5/PKD2/CEP76/ALMS1/HAUS6/NDC80/CENPJ/CLASP2/CETN3/SIRT1/TUBE1/PCM1/HAUS3/HAUS1/CEP120/MCPH1/NPM1/SASS6/NAT10/GCC2/VPS4B/BBS4/FBXW11/SSX2IP/CEP44/CEP68/GEN1/PDCD6IP/PCLAF/UXT/ODF2/CHMP5/SPICE1/NUBP1/POC1B/UVRAG/KIF3B/CEP135/NUP62/KIF11/CETN2/BRCA2/CHMP2B/RTTN/CEP192/HAUS5/KAT2B/USP33
GOBP_MRNA_TRANSPORT	MRNA TRANSPORT	134	0.469285	2.61934	0.00161031	0.0221237	0.0148184	5334	tags=58%, list=27%, signal=43%	EIF5A2/EIF4E/FYTTD1/PCID2/NUP107/NDC1/NUP43/NUP35/FMR1/SARNP/THOC2/NXT2/NUP160/G3BP2/SRSF3/MAGOHB/UPF3A/RNPS1/SRSF7/CETN3/IWS1/NUP54/PARP11/NCBP2/SRRM1/LRPPRC/NUP155/KIF5C/RANBP2/DDX19A/NUP205/THOC1/NUP210/CDC40/DHX9/SEH1L/SRSF11/FIP1L1/SLBP/POLR2D/HNRNPA1/NSUN2/DDX39A/HNRNPA2B1/UPF3B/NUP133/NCBP1/SETD2/CPSF2/ENY2/NUP153/XPO1/NUP37/CPSF3/SLU7/TPR/NUP85/NUP62/CETN2/NPIPA1/THOC7/NUP88/RBM8A/DDX19B/…
GOBP_ACTIVATION_OF_INNATE_IMMUNE_RESPONSE	ACTIVATION OF INNATE IMMUNE RESPONSE	138	0.358169	2.00053	0.0016129	0.0221237	0.0148184	4201	tags=42%, list=21%, signal=33%	KLRD1/PYHIN1/PRKACB/FYN/PSMB2/PSMD10/PSMA5/PSMD14/PSME1/HMGB1/PSMD5/TOMM70/PSMB8/HSP90AA1/CUL1/PSMC2/PSMA2/ICAM2/TRIM5/CARD11/PSMC6/PSMA4/PSME4/XRCC6/PSMB10/TBK1/SFPQ/PSMA1/FBXW11/MAP3K7/KIR2DS2/PSMB9/PSMA3/PSMD6/MALT1/PSMB4/PSMD12/NRAS/NONO/PSMC3/PSMB1/ZBP1/XRCC5/IKBKB/PSMC5/PSMD8/PSMC4/SIN3A/PSMD7/PSMD11/SKP1/PSMD3/AIM2/IFI16/PSMB6/TRAF6/MAVS/PSMA7
GOBP_ALPHA_BETA_T_CELL_ACTIVATION	ALPHA BETA T CELL ACTIVATION	138	0.35168	1.96429	0.0016129	0.0221237	0.0148184	3281	tags=31%, list=17%, signal=26%	TBX21/RUNX3/TOX/EOMES/SMAD7/IFNG/XCL1/CBLB/PTPN22/SLAMF6/RORA/CRTAM/PRKCQ/ADA/CD81/CD160/GATA3/ZAP70/CBFB/LY9/TWSG1/PRDM1/ITK/HMGB1/SOCS5/RASAL3/BCL11B/GPR183/IL12RB1/HSPH1/IL15/PTGER4/SPN/ZNF683/MALT1/RPL22/RC3H2/SH3RF1/RIPK2/CD3E/HLA-DRA/IRF1/RSAD2
GOBP_CHROMATIN_ASSEMBLY_OR_DISASSEMBLY	CHROMATIN ASSEMBLY OR DISASSEMBLY	138	0.40595	2.26741	0.0016129	0.0221237	0.0148184	4113	tags=41%, list=21%, signal=33%	NAP1L5/CENPL/TSPYL1/CENPC/ASF1A/RBBP7/RBBP4/SUPT16H/MIS18A/HMGB1/SMARCE1/SMARCA5/SART3/POLE3/NASP/DNMT1/SHPRH/ZNF304/SET/ITGB3BP/RSF1/SIRT1/CENPQ/ATRX/RUVBL1/CENPH/NAP1L2/KAT6B/SUV39H2/MORC2/NPM1/SETDB2/NAP1L1/CTCF/SMYD3/BAHD1/HAT1/ATF7IP/MPHOSPH8/MTA2/PPHLN1/TLK1/SMARCC1/SPTY2D1/FAM172A/ARID2/MIS18BP1/TSPYL4/HDAC1/HELLS/HP1BP3/NAP1L3/TPR/DAXX/SMARCC2/BRD2/HIRA
GOBP_REGULATION_OF_DNA_TEMPLATED_TRANSCRIPTION_IN_RESPONSE_TO_STRESS	REGULATION OF DNA TEMPLATED TRANSCRIPTION IN RESPONSE TO STRESS	111	0.349452	1.90346	0.0016129	0.0221237	0.0148184	4830	tags=43%, list=24%, signal=33%	PSMB2/PSMD10/PSMA5/PSMD14/NCK1/PSME1/CHD6/PSMD5/ELOC/PSMB8/PSMC2/PSMA2/PSMC6/PSMA4/PSME4/PSMB10/HIGD1A/PSMA1/PSMB9/CUL2/PSMA3/PSMD6/INO80/NEDD4/PSMB4/BCLAF1/PSMD12/GCN1/PSMC3/PSMB1/IMPACT/PSMC5/PSMD8/PSMC4/SIN3A/PSMD7/PSMD11/PSMD3/RPS6KA3/VHL/PSMB6/PSMA7/RBX1/MBTPS2/EP300/RPS27A/LIMD1/PSMB7
GOBP_TELOMERE_ORGANIZATION	TELOMERE ORGANIZATION	138	0.490287	2.73847	0.0016129	0.0221237	0.0148184	4903	tags=58%, list=25%, signal=44%	PRKCQ/TERF1/RPA2/XRN1/SMC5/DHX36/RPA3/ATR/RFC5/RFC1/ATM/MRE11/CCT2/POLE3/STN1/PTGES3/TNKS2/FEN1/RFC4/HSP90AA1/NEK7/PCNA/PARP1/RIF1/POT1/RAD50/ATRX/DCLRE1C/APEX1/WRN/ERCC4/MAP3K4/NSMCE2/GAR1/XRCC6/ZNF365/CCT8/HNRNPD/RAD51C/PRIM2/RFC3/PRIM1/NAT10/TPRKB/POLA1/HNRNPU/NAF1/FBXO4/CCT7/SMC6/HNRNPA1/HNRNPA2B1/CCT6A/HSP90AB1/XRCC5/YLPM1/SMARCAL1/CCT3/TEP1/HUS1/RAD51D/DCLRE1A/POLE2/TFIP11/HNRNPC/BRCA2/CCT4…
GOBP_DNA_GEOMETRIC_CHANGE	DNA GEOMETRIC CHANGE	110	0.532292	2.8886	0.00161551	0.0221237	0.0148184	5199	tags=58%, list=26%, signal=43%	RECQL/GTF2H3/PURA/MCM3/MTERF1/DHX36/RFC5/G3BP1/HMGB1/CHD6/MRE11/SUPV3L1/HELQ/RFC4/DDX1/MCM8/PARP1/GTF2H1/POT1/RAD50/XPA/ATRX/RUVBL1/SSBP1/WRN/SMARCAD1/CHD9/XRCC6/BRIP1/FANCM/RFC3/HELB/ASCC3/ERCC3/DHX9/INO80/MCM6/MCM7/GTF2F2/GTF2H5/CHD1/MCM9/HNRNPA2B1/XRCC5/SMARCAL1/MNAT1/CUL4A/CETN2/SETX/CHD4/CHD1L/BLM/RBX1/DDB2/RPS27A/RAD54B/RPA1/NBN/TWNK/MCM4/ANXA1/GTF2H4/ERCC6/ERCC8
GOBP_TRNA_PROCESSING	TRNA PROCESSING	119	0.552414	3.03715	0.00161551	0.0221237	0.0148184	4726	tags=61%, list=24%, signal=47%	TSEN54/TP53RK/TSEN15/TRMT11/MTO1/TRNT1/THUMPD1/FAM98B/SSB/OSGEPL1/TRMT13/ALKBH8/TYW3/TRUB1/TRMT10C/ELP1/DDX1/FTSJ1/TRMT6/RPP38/THUMPD3/PUS3/C2orf49/TARBP1/ELP2/ELP3/PUS7/NAT10/TRMT112/TPRKB/ALKBH1/RPP14/CDK5RAP1/DUS1L/RTRAF/TRMT61B/RPP30/CSTF2/ADAT1/DUS4L/POP4/TYW1/THUMPD2/METTL8/C9orf64/GRSF1/DTWD1/POP5/NSUN2/ELP4/TRMO/NSUN6/ELP5/BCDIN3D/TRMT2B/RTCB/LCMT2/POP1/TRMT5/TRMT10B/TRMT1L/CDKAL1/LSM6/TR…
GOBP_MITOTIC_SPINDLE_ORGANIZATION	MITOTIC SPINDLE ORGANIZATION	112	0.364437	1.98535	0.00162075	0.0221237	0.0148184	5551	tags=49%, list=28%, signal=36%	CEP126/MAP9/SUN2/SMC3/INTS13/CKAP5/ABRAXAS2/PIBF1/NDC80/RACGAP1/RAN/CLASP2/KIF2A/TOGARAM1/MZT1/ABRAXAS1/CENPH/TOGARAM2/MAP4/LSM14A/DCTN6/ZNF207/VPS4B/TBCE/HNRNPU/BORA/BCCIP/CHMP5/SPICE1/CEP97/KIF3B/TPR/DRG1/MECP2/NUP62/KIF11/TUBG1/CHMP2B/EFHC1/NUF2/CEP192/STMN1/KPNB1/NUMA1/GNAI1/STAG2/PCNT/CCNB1/STAG1/NUDC/STIL/SMC1A/TACC1/CLTC/VCP
GOBP_POSITIVE_REGULATION_OF_LEUKOCYTE_MEDIATED_IMMUNITY	POSITIVE REGULATION OF LEUKOCYTE MEDIATED IMMUNITY	112	0.390702	2.12843	0.00162075	0.0221237	0.0148184	4521	tags=42%, list=23%, signal=33%	KLRD1/TBX21/SH2D1A/XCL1/SLAMF6/CRTAM/CD81/CD160/LAG3/RASGRP1/CD226/GATA3/ZBTB1/DHX36/RIF1/EXOSC6/HLA-F/IL12RB1/CADM1/MSH2/SH2D1B/MAP3K7/MR1/EXOSC3/HLA-G/MALT1/DDX21/HLA-B/NCR3/B2M/PAXIP1/HLA-DRA/RSAD2/MLH1/CD28/NSD2/HLA-A/MAD2L2/IL23A/PTPRC/TRAF6/DDX58/MAVS/HSPD1/FADD/HLA-E/KMT5B
GOBP_CELLULAR_RESPONSE_TO_HEAT	CELLULAR RESPONSE TO HEAT	109	0.372568	2.01412	0.00162602	0.0221237	0.0148184	5720	tags=54%, list=29%, signal=39%	RPA2/NUP107/RBBP7/NDC1/DHX36/NUP43/RPA3/ATR/NUP35/CHORDC1/NUP160/ATM/PTGES3/HSP90AA1/CAMK2D/SIRT1/NUP54/BAG2/HIKESHI/NUP155/RANBP2/DNAJC2/NUP205/HSPH1/NUP210/SEH1L/EIF2S1/POLR2D/CXCL10/NUP133/HSP90AB1/ST8SIA1/NUP153/NUP37/BAG5/SLU7/TPR/NUP85/NUP62/SUMO1/DAXX/ATXN3/PDCD6/HDAC2/DNAJC7/NUP88/EP300/RPA1/NUP93/BAG3/BAG4/IER5/DNAJB1/DNAJB6/YWHAE/RPTOR/VCP/TFEC/STUB1
GOBP_FC_EPSILON_RECEPTOR_SIGNALING_PATHWAY	FC EPSILON RECEPTOR SIGNALING PATHWAY	113	0.444012	2.42071	0.00162602	0.0221237	0.0148184	4201	tags=44%, list=21%, signal=35%	NFATC2/PRKCQ/PSMB2/PSMD10/PSMA5/NFATC3/PSMD14/LAT/PSME1/ITK/PSMD5/SOS1/MAPK9/PSMB8/PIK3R1/CUL1/PSMC2/PSMA2/CARD11/PSMC6/PSMA4/PSME4/PSMB10/PSMA1/FBXW11/MAP3K7/PSMB9/PSMA3/MAPK8/PSMD6/MALT1/PPP3CB/PSMB4/PIK3CA/PSMD12/PSMC3/PSMB1/IKBKB/PSMC5/PSMD8/PSMC4/PSMD7/PSMD11/SKP1/PSMD3/PSMB6/TRAF6/LCP2/FER/PSMA7
GOBP_VIRAL_GENOME_REPLICATION	VIRAL GENOME REPLICATION	118	0.434695	2.3811	0.00163132	0.0221237	0.0148184	4699	tags=46%, list=24%, signal=35%	RAB29/CCL5/APOBEC3G/NUCKS1/HACD3/DEK/FMR1/ATG5/APOBEC3C/TOP2B/PPIA/PPIE/PDE12/IFIT5/CNOT7/OAS2/HTATSF1/FAM111A/STOM/IFITM1/MORC2/CXCR6/PPIH/CTBP1/ILF3/ATG16L1/PPIB/IFIT1/ISG15/PHB/EEA1/MPHOSPH8/PPARA/OAS1/RSAD2/OASL/YTHDC2/MX1/KPNA6/CD28/VAPB/IFI16/OAS3/TMEM39A/MAVS/EIF2AK4/PI4KA/PCBP2/ZC3HAV1/BST2/EIF2AK2/ISG20/PPID/PCBP1
GOBP_INTERLEUKIN_1_MEDIATED_SIGNALING_PATHWAY	INTERLEUKIN 1 MEDIATED SIGNALING PATHWAY	97	0.384225	2.02797	0.00163666	0.0221237	0.0148184	4486	tags=45%, list=23%, signal=35%	PSMB2/PSMD10/ZNF675/PSMA5/PSMD14/PSME1/PSMD5/PSMB8/CUL1/PSMC2/OTUD4/UBE2N/PSMA2/VRK2/PSMC6/PSMA4/PSME4/PSMB10/PSMA1/FBXW11/MAP3K7/PSMB9/PSMA3/PSMD6/PSMB4/PSMD12/RIPK2/PSMC3/PSMB1/ZBP1/IKBKB/PSMC5/PSMD8/PSMC4/PSMD7/PSMD11/SKP1/PSMD3/PSMB6/TRAF6/PSMA7/IRAK2/BTRC/RBX1
GOBP_PROTEIN_TARGETING_TO_MITOCHONDRION	PROTEIN TARGETING TO MITOCHONDRION	97	0.405802	2.14186	0.00163666	0.0221237	0.0148184	5230	tags=52%, list=26%, signal=38%	AGK/LMAN1/TIMM21/TIMM10B/IMMP1L/TOMM5/ARIH2/TOMM70/MIPEP/HSP90AA1/TOMM20/TIMM17A/CSNK2A2/DNAJC19/PDCD5/GRPEL2/SAE1/HPS4/CHCHD4/TIMM29/UBE2L3/MTERF4/USP36/ATP5IF1/DNAJC15/TIMM9/PRKAA1/TIMM22/HAX1/SLC25A6/TOMM22/RAC2/MFF/TIMM10/HSPA4/DNLZ/HSPD1/HUWE1/PMPCB/NDUFA13/AIFM1/GDAP1/TIMM8B/UBL5/PITRM1/GRPEL1/ROMO1/BAG3/AIP/BAG4
GOBP_RESPIRATORY_ELECTRON_TRANSPORT_CHAIN	RESPIRATORY ELECTRON TRANSPORT CHAIN	97	0.546767	2.88588	0.00163666	0.0221237	0.0148184	4403	tags=59%, list=22%, signal=46%	POLG2/CYCS/SLC25A12/NDUFA5/NDUFB8/NDUFV2/UQCRC2/NDUFA9/COX7B/COX6C/NDUFB4/NDUFA4/SDHA/COX5A/NDUFB7/NDUFB10/NDUFA12/NDUFS3/NDUFS4/NDUFA6/COX7C/NDUFA8/ETFRF1/NDUFS1/NDUFB2/UQCRB/NDUFAB1/ETFA/NDUFB1/DNAJC15/NDUFB5/CHCHD2/NDUFA1/NDUFB9/UQCRFS1/DLD/COX7A2L/DGUOK/PARK7/NDUFB11/COX4I1/NDUFC1/GHITM/ETFDH/SDHB/COA6/SDHAF2/ISCU/UQCRQ/CYC1/NDUFS2/UQCC3/SDHC/COX8A/UQCR10/NDUFA13/NDUFS6
GOBP_DNA_TEMPLATED_TRANSCRIPTION_ELONGATION	DNA TEMPLATED TRANSCRIPTION ELONGATION	107	0.537925	2.88705	0.00164204	0.0221237	0.0148184	5184	tags=65%, list=26%, signal=49%	ZMYND11/GTF2H3/POLR2K/PCID2/TAF1B/CTR9/SUPT16H/TEFM/ELOC/TAF1A/RNF168/HMGN1/CDK13/POLR1B/SCAF8/CCNT1/POLR1C/CDK12/GTF2H1/IWS1/TCEA1/LEO1/POLR2B/ZNF326/HTATSF1/NCBP2/EAF1/EZH2/CDC73/SSRP1/ELP2/POLR2G/CCNT2/MLLT3/THOC1/TCERG1/TAF1D/CCNH/HNRNPU/WDR61/ERCC3/GTF2F2/CDK7/NELFCD/GTF2H5/POLR2D/EAPP/TBP/POLR2H/NCBP1/SETD2/ELP4/WDR43/ENY2/MNAT1/CDK9/POLR1E/RTF1/KAT7/POLR2I/AFF4/LARP7/POLR2E/POLR2C/BTBD18/G…
GOBP_NCRNA_TRANSCRIPTION	NCRNA TRANSCRIPTION	103	0.525881	2.79586	0.00164204	0.0221237	0.0148184	4909	tags=57%, list=25%, signal=43%	SPIN1/POLR2K/PWP1/TAF1B/PHAX/INTS13/GTF2E1/RPAP2/SNAPC3/ICE2/GTF3A/INTS2/POLR1B/INTS7/CCNT1/GTF2A1/SNAPC5/NIFK/POLR2B/NOL11/NCBP2/NCL/TAF11/POLR2G/CCNT2/TAF5/GTF3C4/ICE1/ZC3H8/GTF3C3/GTF2F2/CDK7/GTF3C1/USPL1/GTF3C6/POLR2D/GTF3C2/TBP/POLR2H/INTS14/NCBP1/GTF2E2/GTF2A2/PIH1D1/GTF2B/CDK9/INTS10/TCOF1/RPRD2/SNAPC1/INTS12/POLR1E/POLR2I/INTS6/SMARCA4/LARP7/POLR2E/POLR2C/GTF2F1
GOBP_NEGATIVE_REGULATION_OF_CELL_CYCLE_G2_M_PHASE_TRANSITION	NEGATIVE REGULATION OF CELL CYCLE G2 M PHASE TRANSITION	103	0.445982	2.37107	0.00164204	0.0221237	0.0148184	4486	tags=50%, list=23%, signal=39%	PSMB2/PSMD10/NAE1/PSMA5/PSMD14/PSME1/RINT1/USP47/RAD17/ATM/FAM122A/MRE11/ZNF830/PSMD5/PSMB8/CUL1/PSMC2/AVEN/PSMA2/DONSON/ABRAXAS1/PSMC6/PSMA4/PSME4/PSMB10/RAD21/PSMA1/PSMB9/PSMA3/BRCC3/PSMD6/PSMB4/PSMD12/FHL1/PSMC3/PSMB1/PSMC5/PSMD8/CDC14B/PSMC4/PSMD7/PSMD11/TOPBP1/HUS1/SKP1/PSMD3/PSMB6/PSMA7/TAOK3/BLM/MRNIP/RBX1
GOBP_NUCLEOSOME_ORGANIZATION	NUCLEOSOME ORGANIZATION	103	0.437002	2.32334	0.00164204	0.0221237	0.0148184	4113	tags=46%, list=21%, signal=36%	NAP1L5/CENPL/TSPYL1/CENPC/ASF1A/ANP32E/RBBP7/RBBP4/SUPT16H/MIS18A/SMARCE1/SMARCA5/SART3/POLE3/ACTR6/NASP/SHPRH/SET/ITGB3BP/RSF1/CENPQ/ATRX/RUVBL1/CENPH/NAP1L2/KAT6B/PSME4/NPM1/BPTF/NAP1L1/CTCF/SMYD3/INO80/HAT1/SMARCC1/SPTY2D1/SETD2/ARID2/MIS18BP1/TSPYL4/HP1BP3/NAP1L3/DAXX/VPS72/SMARCC2/BRD2/HIRA
GOBP_PEPTIDYL_LYSINE_METHYLATION	PEPTIDYL LYSINE METHYLATION	115	0.389271	2.11878	0.00164204	0.0221237	0.0148184	5473	tags=51%, list=28%, signal=37%	AUTS2/GFI1/PWP1/GATA3/CTR9/BCOR/PRMT6/DPY30/EED/MTF2/DNMT1/ZNF304/RIF1/IWS1/SIRT1/WDR82/ATRX/KMT2A/KMT2E/SUV39H2/SETD6/EZH2/SETDB2/EHMT1/EEF1AKMT3/SNW1/TRMT112/SMYD2/WDR61/SMYD3/MLLT6/SUZ12/ASH1L/PAXIP1/SETD2/WDR5B/RBBP5/EEF1AKMT2/PIH1D1/SETD4/NSD2/MECP2/KDM1A/MEN1/SMAD4/PHF19/RTF1/OGT/KMT5B/SETD3/RLF/METTL21A/ARID4A/NSD1/KDM3A/PAX5/KDM6A/CTNNB1/NSD3
GOBP_POSITIVE_REGULATION_OF_TRANSLATION	POSITIVE REGULATION OF TRANSLATION	117	0.425358	2.32262	0.00164204	0.0221237	0.0148184	5063	tags=53%, list=26%, signal=40%	CCL5/EIF5A2/UHMK1/RBM3/FASTKD2/DHX36/FMR1/NCK1/USP16/GUF1/YTHDF2/FASTKD3/TRMT10C/UPF3A/PAIP1/METTL14/METTL3/RPS6KB1/LARP4/NGRN/RPS4X/HNRNPD/KHDRBS1/NPM1/NAT10/POLR2G/METTL5/C1QBP/EIF3E/MIF4GD/FXR1/CDK5RAP1/DHX9/CDK4/RPL30/DHX29/POLR2D/ELAVL1/TRUB2/UPF3B/IMPACT/EEF2/RPS27L/CD28/EIF4G1/EIF2S3/EIF3D/RMND1/EIF2AK4/CNBP/RPUSD3/CIRBP/YTHDF1/EIF2B5/RPUSD4/MRPS27/RPS9/UQCC1/RCC1L/NSUN5/EIF4A3/PASK
GOBP_CHROMOSOME_SEPARATION	CHROMOSOME SEPARATION	91	0.345923	1.8035	0.00164474	0.0221237	0.0148184	4296	tags=41%, list=22%, signal=32%	BUB3/FBXO5/PCID2/ATM/TOP2B/CDC23/NDC80/SPDL1/ANAPC5/CDC27/CDC26/ERCC4/PSMG2/CSNK2A2/NSMCE2/SMARCAD1/MAD2L1/CSNK2A1/FANCM/RAD21/ANAPC7/ZNF207/MUS81/RIOK2/CDC16/KNTC1/GEN1/ANAPC4/MLH1/DIS3L2/IK/TPR/MAD1L1/MAD2L2/ZW10/MAD2L1BP/RB1
GOBP_CYTOPLASMIC_TRANSLATION	CYTOPLASMIC TRANSLATION	91	0.613675	3.19944	0.00164474	0.0221237	0.0148184	4516	tags=70%, list=23%, signal=54%	DNAJC24/DHX36/FMR1/NCK1/DENR/YTHDF2/EIF3J/RBM4/GSPT2/ZC3H15/FTSJ1/METTL3/RPL15/EIF4B/UNK/EIF3A/RPL24/EIF3M/RPL9/EIF3E/RPL10A/RPL11/RPL19/EIF3I/EIF2S2/RPL32/DHX9/RPL29/RPL6/RPL30/DHX29/RWDD1/EIF3F/RPL22/DPH6/RPL22L1/RPL36/EIF4H/RPLP0/RPL8/RPL39/EEF2/RPL35A/DPH5/MCTS1/DRG1/EIF2B3/EIF4G1/EIF2D/RPL41/EIF2S3/RPS21/EIF3K/DPH7/RPL18/EIF3D/EIF3L/RPS29/CNBP/TMA7/EIF5/DRG2/RPS23/EIF3G
GOBP_MITOCHONDRIAL_RESPIRATORY_CHAIN_COMPLEX_ASSEMBLY	MITOCHONDRIAL RESPIRATORY CHAIN COMPLEX ASSEMBLY	91	0.633726	3.30398	0.00164474	0.0221237	0.0148184	5043	tags=69%, list=26%, signal=52%	TMEM126B/C12orf73/TIMM21/NDUFA5/NDUFAF4/SCO1/FASTKD3/DMAC1/NDUFB8/LYRM7/NDUFV2/NDUFA9/TTC19/OMA1/NUBPL/NDUFB4/TMEM126A/COX17/TFAM/NDUFB7/NDUFB10/COX20/NDUFA12/NDUFS3/COX16/CHCHD4/NDUFS4/NDUFA6/NDUFA8/NDUFS1/NDUFB2/SDHAF3/NDUFAB1/NDUFB1/NDUFB5/SLC25A33/NDUFA1/NDUFB9/COX18/COA5/UQCRFS1/NDUFAF2/NDUFB11/SDHAF4/NDUFAF7/NDUFC1/COX14/PET117/SMIM20/SDHAF2/NDUFS2/UQCC3/NDUFAF3/OXA1L/NDUFA13/NDUFS6/COA4/SD…
GOBP_REGULATION_OF_CELL_KILLING	REGULATION OF CELL KILLING	91	0.343533	1.79104	0.00164474	0.0221237	0.0148184	4411	tags=37%, list=22%, signal=29%	KLRD1/PRF1/IFNG/SH2D1A/XCL1/SLAMF6/CRTAM/CD160/LAG3/RASGRP1/CFH/CD226/IL7R/HLA-F/IL12RB1/MICA/CADM1/SERPINB9/DNASE1/MR1/HLA-G/PPP3CB/HLA-B/NCR3/B2M/HSP90AB1/HLA-DRA/CASP8/HLA-A/IL23A/PTPRC/NCR1/FADD/HLA-E
GOBP_REGULATION_OF_DNA_REPLICATION	REGULATION OF DNA REPLICATION	104	0.426281	2.27241	0.00164474	0.0221237	0.0148184	3181	tags=35%, list=16%, signal=29%	ZBTB38/NUCKS1/POLG2/TERF1/FBXO5/DBF4/ATF1/ORC5/ATR/RFC5/SMC3/CDC7/GTPBP4/RAD17/ZNF830/STN1/USP37/RFC4/PCNA/DONSON/PDS5A/GMNN/ESCO1/ATRX/METTL4/SLFN11/MSH3/RFC3/CACYBP/ANKRD17/ORC3/DHX9/INO80/RBBP6/CCNA2/SMARCAL1
GOBP_REGULATION_OF_GENE_SILENCING_BY_RNA	REGULATION OF GENE SILENCING BY RNA	89	0.366229	1.90753	0.00164474	0.0221237	0.0148184	5228	tags=52%, list=26%, signal=38%	POLR2K/NUP107/NDC1/NUP43/NUP35/FMR1/NUP160/DDX6/XPO5/NUP54/POLR2B/NUP155/RANBP2/POLR2G/NUP205/FXR1/PUM1/NUP210/DHX9/SEH1L/POLR2D/ELAVL1/POLR2H/NUP133/MAP2K1/NUP153/NCOR1/NUP37/BCDIN3D/TPR/NUP85/EIF4G1/NUP62/RIPK1/TNRC6A/NUP88/POLR2I/POLR2E/LIMD1/POLR2C/EIF4ENIF1/TNRC6B/DDX5/NUP93/ZMPSTE24/PUM2
GOBP_VESICLE_TARGETING	VESICLE TARGETING	91	0.337099	1.75749	0.00164474	0.0221237	0.0148184	4863	tags=42%, list=25%, signal=32%	LMAN1/AP1AR/SAR1A/TRAPPC2/TMED10/USO1/STARD3NL/TMED2/CTSC/C17orf75/SAR1B/CLASP2/BET1/SEC23A/TRIP11/SEC23IP/GOSR1/SEC31A/SEC22B/MCFD2/SEC24B/WDR11/SCFD1/TRAPPC6B/TBC1D23/SEC24A/GOSR2/CNIH1/PDCD6/ARFGAP3/PPP6R3/F8/PPP6C/LINC00869/ANKRD28/SEC24C/TRAPPC3/PREB
GOBP_CD4_POSITIVE_ALPHA_BETA_T_CELL_ACTIVATION	CD4 POSITIVE ALPHA BETA T CELL ACTIVATION	90	0.340556	1.77539	0.00165017	0.0221237	0.0148184	1105	tags=20%, list=6%, signal=19%	TBX21/RUNX3/TOX/SMAD7/IFNG/XCL1/SLAMF6/RORA/PRKCQ/CD81/CD160/GATA3/CBFB/LY9/TWSG1/HMGB1/SOCS5/GPR183
GOBP_MODULATION_OF_PROCESS_OF_OTHER_ORGANISM_INVOLVED_IN_SYMBIOTIC_INTERACTION	MODULATION OF PROCESS OF OTHER ORGANISM INVOLVED IN SYMBIOTIC INTERACTION	90	0.363794	1.89654	0.00165017	0.0221237	0.0148184	4633	tags=43%, list=23%, signal=33%	CCL5/CCL4/NUCKS1/RAB9A/KPNA3/REST/NAPEPLD/FMR1/ATG5/ZNF639/KPNA5/CCNT1/STOM/SERPINB9/TAF11/SNW1/TARDBP/RRAGA/SUGT1/PPIB/PHB/PHB2/CHD1/PSMC3/YTHDC2/SCRIB/RRP1B/HDAC1/KPNA2/CASP8/VAPB/KPNA4/EIF2AK4/ULK2/ZNF502/SMARCA4/EIF2AK2/EP300/KPNB1
GOBP_NEGATIVE_REGULATION_OF_DNA_METABOLIC_PROCESS	NEGATIVE REGULATION OF DNA METABOLIC PROCESS	100	0.387062	2.04736	0.00165017	0.0221237	0.0148184	4391	tags=43%, list=22%, signal=34%	GZMA/ZNF91/TERF1/XRN1/GATA3/MSH6/ATM/STN1/TNKS2/PARP1/RIF1/POT1/RAD50/KMT2A/ERCC4/DFFA/RPS3/MSH2/MSH3/BMPR2/NAT10/DNAJC2/SUB1/THOC1/HELB/HNRNPU/UBQLN4/UBR5/HNRNPA1/XRCC5/NDFIP1/MLH1/TFIP11/HNRNPC/MEN1/MAD2L2/TERF2IP/CTC1/ZNF93/EXOSC10/BLM/CYREN/TINF2
GOBP_NUCLEAR_TRANSCRIBED_MRNA_CATABOLIC_PROCESS_NONSENSE_MEDIATED_DECAY	NUCLEAR TRANSCRIBED MRNA CATABOLIC PROCESS NONSENSE MEDIATED DECAY	100	0.556998	2.94623	0.00165017	0.0221237	0.0148184	5076	tags=70%, list=26%, signal=52%	PNRC2/DCP1B/MAGOHB/UPF3A/GSPT2/RNPS1/RPS25/RPS24/RPL15/RPS17/RPS19/RPL23A/RPL35/NCBP2/RPS4X/SMG8/RPS7/RPS3/RPL14/RPL3/RPS18/RPL37/RPL24/RPL9/EIF3E/RPL10A/RPL11/RPL19/RPS5/RPL32/RPL27/RPL37A/RPL34/DCP1A/RPL29/RPL6/RPL12/RPS6/RPL30/RPL22/RPL36/UPF3B/RPLP0/NCBP1/RPL8/RPL39/RPL35A/EIF4G1/RPL41/RPS2/RPS21/RPL18/RPS15/RPS16/RPS29/EXOSC10/RPS10/RBM8A/RPS23/RPS27/UPF2/RPS27A/GSPT1/RPS15A/RPS9/PARN/RPL7/E…
GOBP_NUCLEOTIDE_EXCISION_REPAIR	NUCLEOTIDE EXCISION REPAIR	105	0.557837	2.97459	0.00165017	0.0221237	0.0148184	5222	tags=60%, list=26%, signal=44%	COPS8/RPA2/GTF2H3/POLR2K/RPA3/RFC5/RFC1/COPS4/HMGB1/ZNF830/RFC4/PPIE/HMGN1/PCNA/PARP1/GTF2H1/SIRT1/TCEA1/XPA/POLK/POLR2B/ERCC4/USP45/BRIP1/RFC3/POLR2G/CCNH/PRPF19/ERCC3/COPS2/CDK7/COMMD1/GTF2H5/POLR2D/POLR2H/AQR/COPS6/ERCC5/HUS1/MNAT1/LIG1/COPS5/CUL4A/CETN2/BRCA2/SLC30A9/ATXN3/LIG4/CHD1L/KAT7/POLR2I/RBX1/EP300/DDB2/POLR2E/RPS27A/RPA1/POLR2C/MMS19/GTF2H4/ERCC6/ERCC8/ISY1
GOBP_REGULATION_OF_DNA_BIOSYNTHETIC_PROCESS	REGULATION OF DNA BIOSYNTHETIC PROCESS	100	0.363099	1.9206	0.00165017	0.0221237	0.0148184	3182	tags=34%, list=16%, signal=29%	PRKCQ/POLG2/TERF1/XRN1/ATR/RFC5/ATM/CCT2/STN1/PTGES3/TNKS2/RFC4/HSP90AA1/NEK7/PCNA/POT1/MAP3K4/CCT8/HNRNPD/BMPR2/RFC3/NAT10/DNAJC2/HNRNPU/NAF1/FBXO4/CCT7/HNRNPA1/NVL/HNRNPA2B1/CCT6A/HSP90AB1/XRCC5/CCT3
GOBP_REGULATION_OF_DNA_RECOMBINATION	REGULATION OF DNA RECOMBINATION	90	0.35993	1.87639	0.00165017	0.0221237	0.0148184	6167	tags=59%, list=31%, signal=41%	TBX21/RPA2/MSH6/MRE11/IL7R/PARP1/RIF1/EXOSC6/RAD50/FIGNL1/SMARCAD1/ZNF365/WDR48/MSH2/MSH3/THOC1/HELB/EXOSC3/UBQLN4/PAXIP1/SETD2/IL27RA/ARID2/NDFIP1/MLH1/KPNA2/RAD51AP1/CD28/NSD2/KDM1A/MAD2L2/TERF2IP/PTPRC/BLM/MRNIP/ACTR2/KMT5B/MMS19/ALYREF/KLHL15/ERCC6/TERF2/CGAS/TIMELESS/CLCF1/PPP4R2/FUS/KPNA1/SMCHD1/HMCES/TFRC/TGFB1/MAGEF1
GOBP_TRANSLATIONAL_TERMINATION	TRANSLATIONAL TERMINATION	101	0.651011	3.44885	0.00165017	0.0221237	0.0148184	4808	tags=72%, list=24%, signal=55%	EIF5A2/MRPL50/MRPL10/MRPS10/MRPS14/MRPS31/MRPL42/MRPL39/ABCE1/MRPS30/MRPS18B/MRPL9/MRPL32/MRPS9/MRPL19/GSPT2/MRPL30/MRPL17/C12orf65/MRPS17/MRPL44/MRPS6/MRPS23/MRPL18/MRPS25/MRPS28/MRPL3/MRPL36/MRPL15/PTCD3/MRPS21/MRPL1/MRPL35/MRPS36/MRPL49/TRMT112/MRPL34/MRPL46/MRPL22/MRPL13/MTRF1/MRPL51/MRPS11/MRPL16/MRPL57/MRPL40/MRPS7/MRPS35/MRPS22/MRPS16/MRPL54/MRPL21/OGFOD1/MRPL45/MRPL11/MRPL27/MRPS5/MRPS33/…
GOBP_MITOCHONDRIAL_TRANSMEMBRANE_TRANSPORT	MITOCHONDRIAL TRANSMEMBRANE TRANSPORT	98	0.430206	2.26834	0.00165289	0.0221237	0.0148184	5252	tags=55%, list=27%, signal=41%	SLC25A32/SLC25A12/TIMM21/MICU2/PRKAB2/TOMM70/MAIP1/ATP5F1C/MRPL18/TOMM20/TIMM17A/ATP5PF/ATP5MC3/ATP5PO/SLC25A36/DNAJC19/PNPT1/AFG3L2/GRPEL2/SFXN1/CHCHD4/MRS2/MPC1/MCUB/ATP5MG/SMDT1/ATP5PB/DNAJC15/VDAC1/SLC25A5/SLC25A33/SLC25A20/SLC25A6/OPA1/MICU3/MPC2/SLC25A15/ATP5PD/ATP5ME/DNLZ/HSPD1/SFXN3/SLC25A23/AIFM1/ATP5F1B/ATP5F1D/SLC25A38/SLC25A4/GRPEL1/ATP5MC2/ROMO1/ATP5F1E/UCP2/MCUR1
GOBP_REGULATION_OF_GENE_SILENCING	REGULATION OF GENE SILENCING	98	0.377857	1.99232	0.00165289	0.0221237	0.0148184	5228	tags=52%, list=26%, signal=38%	ATAD2/ASF1A/POLR2K/NUP107/NDC1/NUP43/NUP35/FMR1/NUP160/DDX6/XPO5/NUP54/POLR2B/NUP155/RANBP2/POLR2G/NUP205/FXR1/PUM1/NUP210/DHX9/SEH1L/POLR2D/ELAVL1/POLR2H/NUP133/ATAD2B/MAP2K1/NUP153/SIN3A/NCOR1/NUP37/BCDIN3D/TPR/NUP85/EIF4G1/NUP62/RIPK1/TNRC6A/NUP88/POLR2I/POLR2E/LIMD1/POLR2C/EIF4ENIF1/TNRC6B/DDX5/NUP93/MIER1/ZMPSTE24/PUM2
GOBP_REGULATION_OF_STEM_CELL_DIFFERENTIATION	REGULATION OF STEM CELL DIFFERENTIATION	106	0.443697	2.37814	0.00165289	0.0221237	0.0148184	3397	tags=43%, list=17%, signal=36%	PSMB2/PSMD10/PWP1/REST/GATA3/PSMA5/HSPA9/DHX36/CBFB/PSMD14/PSME1/YTHDF2/OCIAD2/PSMD5/NUDT21/TCF12/CDK13/PSMB8/OCIAD1/PSMC2/METTL3/CDK12/PSMA2/KMT2A/PSMC6/PSMA4/PSME4/PSMB10/PUS7/PSMA1/PSMB9/PSMA3/HNRNPU/PSMD6/PSMB4/ITCH/PSMD12/NSUN2/PSMC3/PSMB1/PSMC5/PSMD8/ZFP36L2/PSMC4/PSMD7/PSMD11
GOBP_SPINDLE_ASSEMBLY	SPINDLE ASSEMBLY	106	0.423292	2.26878	0.00165289	0.0221237	0.0148184	5030	tags=47%, list=25%, signal=35%	FBXO5/MAP9/HAUS2/SMC3/RNF4/ABRAXAS2/PIBF1/HAUS6/GOLGA8A/TUBB/RACGAP1/NEK7/CLASP2/KIF2A/TOGARAM1/HAUS3/MZT1/ABRAXAS1/TOGARAM2/HAUS1/LSM14A/MAPRE2/RPS3/WASHC5/ZNF207/VPS4B/STARD9/HNRNPU/INO80/BCCIP/CHMP5/SPICE1/CEP97/NCOR1/MLH1/KIF3B/TPR/DRG1/KIF11/CHMP2B/CEP192/HAUS5/TUBGCP5/CCDC69/KPNB1/NUMA1/SENP6/STAG2/STAG1/TUBGCP4
GOBP_REGULATION_OF_ALPHA_BETA_T_CELL_ACTIVATION	REGULATION OF ALPHA BETA T CELL ACTIVATION	92	0.373245	1.94762	0.00165563	0.0221237	0.0148184	3990	tags=38%, list=20%, signal=30%	TBX21/RUNX3/SMAD7/IFNG/XCL1/CBLB/PTPN22/CRTAM/PRKCQ/ADA/CD81/CD160/GATA3/ZAP70/CBFB/TWSG1/PRDM1/HMGB1/SOCS5/RASAL3/IL12RB1/HSPH1/ZNF683/MALT1/RC3H2/SH3RF1/RIPK2/CD3E/HLA-DRA/IRF1/CD28/HLA-A/IL23A/CD274/PTPRC
GOBP_REGULATION_OF_MRNA_SPLICING_VIA_SPLICEOSOME	REGULATION OF MRNA SPLICING VIA SPLICEOSOME	92	0.435432	2.27212	0.00165563	0.0221237	0.0148184	5145	tags=54%, list=26%, signal=40%	REST/MBNL2/RBM3/FMR1/SRSF3/TIA1/MBNL1/RBM4/RNPS1/SRSF7/RBM7/SRSF10/KHDRBS1/NCL/SNW1/CWC22/C1QBP/NSRP1/THRAP3/FXR1/PRPF19/HNRNPU/SAP18/HNRNPA1/RBM39/RBM15/HNRNPA2B1/HNRNPK/DDX17/NCBP1/SON/FAM172A/RBM25/SFSWAP/TRA2B/RBM5/TRA2A/DAZAP1/RBM8A/CIRBP/RBM11/SRSF6/LARP7/WTAP/SRPK2/PUF60/DDX5/SRSF4/YTHDC1/ZBTB7A
GOBP_SCF_DEPENDENT_PROTEASOMAL_UBIQUITIN_DEPENDENT_PROTEIN_CATABOLIC_PROCESS	SCF DEPENDENT PROTEASOMAL UBIQUITIN DEPENDENT PROTEIN CATABOLIC PROCESS	86	0.502207	2.60036	0.00165563	0.0221237	0.0148184	4486	tags=52%, list=23%, signal=41%	PSMB2/PSMD10/PSMA5/FBXL17/CUL5/PSMD14/PSME1/STYX/PSMD5/FBXL14/PSMB8/CUL1/PSMC2/PSMA2/PSMC6/PSMA4/PSME4/PSMB10/PSMA1/FBXW11/PSMB9/CUL2/PSMA3/FBXL4/PSMD6/PSMB4/FBXO4/PSMD12/PSMC3/SKP2/PSMB1/PSMC5/PSMD8/PSMC4/PSMD7/PSMD11/SKP1/FBXO6/PSMD3/CUL4A/PSMB6/FBXW4/PSMA7/BTRC/RBX1
GOBP_MRNA_EXPORT_FROM_NUCLEUS	MRNA EXPORT FROM NUCLEUS	99	0.498167	2.62605	0.00165837	0.0221237	0.0148184	5147	tags=61%, list=26%, signal=45%	EIF4E/FYTTD1/PCID2/NUP107/NDC1/NUP43/NUP35/SARNP/THOC2/NUP160/SRSF3/MAGOHB/RNPS1/SRSF7/IWS1/NUP54/NCBP2/SRRM1/NUP155/RANBP2/DDX19A/NUP205/THOC1/NUP210/CDC40/SEH1L/SRSF11/FIP1L1/SLBP/POLR2D/NSUN2/DDX39A/HNRNPA2B1/UPF3B/NUP133/NCBP1/SETD2/CPSF2/ENY2/NUP153/NUP37/CPSF3/SLU7/TPR/NUP85/NUP62/THOC7/NUP88/RBM8A/DDX19B/SRSF6/UPF2/NXT1/SRSF1/CHTOP/EIF4A3/NUP93/SRSF4/YTHDC1/ALYREF
GOBP_POST_GOLGI_VESICLE_MEDIATED_TRANSPORT	POST GOLGI VESICLE MEDIATED TRANSPORT	99	0.364543	1.92166	0.00165837	0.0221237	0.0148184	5591	tags=51%, list=28%, signal=36%	VPS13A/AP1AR/KLHL20/GOLGA4/SCAMP1/EXOC2/MACF1/EPS15/GOPC/VPS13C/BBS2/EXOC5/BLZF1/ARFGEF2/CCDC91/RABEP1/GOLPH3/GOLGA7/CCDC93/LYPLA1/OSBPL5/SCFD1/COMMD1/VAMP8/PREPL/GOSR2/GGA1/SYS1/VAMP7/CNST/RAB14/RABIF/GOLPH3L/VPS54/SCAMP3/MON2/AP3D1/EXOC8/AP1G1/VPS35L/EXOC1/GGA2/EXOC6B/SEC16A/SCAMP2/LAMP1/CCDC22/ANK3/STX4/EXOC4
GOBP_MITOCHONDRIAL_TRANSLATIONAL_TERMINATION	MITOCHONDRIAL TRANSLATIONAL TERMINATION	87	0.66372	3.43597	0.00166389	0.0221237	0.0148184	4808	tags=76%, list=24%, signal=58%	MRPL50/MRPL10/MRPS10/MRPS14/MRPS31/MRPL42/MRPL39/MRPS30/MRPS18B/MRPL9/MRPL32/MRPS9/MRPL19/MRPL30/MRPL17/MRPS17/MRPL44/MRPS6/MRPS23/MRPL18/MRPS25/MRPS28/MRPL3/MRPL36/MRPL15/PTCD3/MRPS21/MRPL1/MRPL35/MRPS36/MRPL49/MRPL34/MRPL46/MRPL22/MRPL13/MTRF1/MRPL51/MRPS11/MRPL16/MRPL57/MRPL40/MRPS7/MRPS35/MRPS22/MRPS16/MRPL54/MRPL21/MRPL45/MRPL11/MRPL27/MRPS5/MRPS33/DAP3/CHCHD1/MRPS18C/MRPL48/MRPS15/MRPL24/OX…
GOBP_MRNA_3_END_PROCESSING	MRNA 3 END PROCESSING	87	0.525281	2.71929	0.00166389	0.0221237	0.0148184	5163	tags=63%, list=26%, signal=47%	LSM11/CTR9/DHX36/SARNP/THOC2/SRSF3/NUDT21/MAGOHB/SCAF8/RNPS1/CSTF3/CCNT1/SRSF7/ZC3H14/LEO1/NCBP2/CSTF2T/SRRM1/BARD1/CDC73/PNPT1/CPSF6/THOC1/CDC40/CSTF2/VIRMA/SRSF11/FIP1L1/SLBP/POLR2D/GRSF1/DDX39A/CSTF1/UPF3B/NCBP1/CPSF2/CPSF3/PAPOLG/SLU7/CDK9/PAPOLA/RPRD2/MTPAP/THOC7/PCF11/RBM8A/AHCYL1/SRSF6/SRSF1/CCNB1/CHTOP/EIF4A3/SRSF4/ALYREF/RPRD1B
GOBP_NEGATIVE_REGULATION_OF_CHROMOSOME_ORGANIZATION	NEGATIVE REGULATION OF CHROMOSOME ORGANIZATION	85	0.412321	2.12283	0.00166389	0.0221237	0.0148184	5371	tags=53%, list=27%, signal=39%	BUB3/TERF1/FBXO5/PCID2/XRN1/ATM/STN1/NDC80/TNKS2/SPDL1/PARP1/POT1/RAD50/ATRX/ERCC4/PSMG2/MAD2L1/RAD21/NAT10/ZNF207/HNRNPU/KNTC1/GEN1/HNRNPA1/IK/MNAT1/TPR/HNRNPC/MAD1L1/MAD2L2/TERF2IP/CTC1/ZW10/MAD2L1BP/EXOSC10/TINF2/LCMT1/PINX1/WAPL/NBN/CCNB1/ZWINT/TET1/TERF2/ACD
GOBP_POSITIVE_REGULATION_OF_VIRAL_PROCESS	POSITIVE REGULATION OF VIRAL PROCESS	87	0.386044	1.99848	0.00166389	0.0221237	0.0148184	4914	tags=45%, list=25%, signal=34%	CCL5/HACD3/POLR2K/FMR1/TOP2B/PPIA/PPIE/PDE12/CCNT1/RSF1/MDFIC/POLR2B/CNOT7/POLR2G/VPS4B/PPIH/DHX9/GTF2F2/IFIT1/NELFCD/POLR2D/POLR2H/PPARA/KPNA6/KPNA2/CD28/VAPB/P4HB/CDK9/CHMP2B/TMEM39A/POLR2I/ZNF502/TRIM38/POLR2E/PPID/POLR2C/GTF2F1/SRPK2
GOBP_REGULATION_OF_CHROMOSOME_SEGREGATION	REGULATION OF CHROMOSOME SEGREGATION	85	0.359185	1.84926	0.00166389	0.0221237	0.0148184	5231	tags=49%, list=26%, signal=36%	BUB3/FBXO5/PCID2/SMC5/ATM/CDC23/NDC80/SPDL1/ANAPC5/CDC27/CDC26/PSMG2/CSNK2A2/NSMCE2/MAD2L1/CSNK2A1/RAD21/ANAPC7/ZNF207/RIOK2/HNRNPU/PUM1/CDC16/KNTC1/SMC6/GEN1/BECN1/RCC2/ANAPC4/IK/TPR/MAD1L1/MAD2L2/ZW10/MAD2L1BP/RB1/NUMA1/LCMT1/WAPL/CCNB1/PUM2/ZWINT
GOBP_REGULATION_OF_HEMATOPOIETIC_PROGENITOR_CELL_DIFFERENTIATION	REGULATION OF HEMATOPOIETIC PROGENITOR CELL DIFFERENTIATION	85	0.498783	2.56798	0.00166389	0.0221237	0.0148184	3397	tags=51%, list=17%, signal=42%	PSMB2/PSMD10/GATA3/PSMA5/ZBTB1/HSPA9/DHX36/CBFB/PSMD14/PSME1/YTHDF2/OCIAD2/PSMD5/NUDT21/SOS1/TCF12/PSMB8/OCIAD1/PSMC2/PDCD2/METTL14/METTL3/PSMA2/KMT2A/PSMC6/PSMA4/PSME4/PSMB10/PUS7/PSMA1/PSMB9/PSMA3/PSMD6/PSMB4/ITCH/PSMD12/PSMC3/PSMB1/PSMC5/PSMD8/PSMC4/PSMD7/PSMD11
GOBP_RESPONSE_TO_TYPE_I_INTERFERON	RESPONSE TO TYPE I INTERFERON	94	0.440826	2.30611	0.00167224	0.0221237	0.0148184	4449	tags=48%, list=23%, signal=37%	STAT1/TRIM56/ABCE1/YTHDF2/XAF1/PSMB8/METTL3/HLA-F/CNOT7/OAS2/LSM14A/IFITM1/GBP2/TBK1/HLA-G/UBE2K/IRF9/IFIT1/ISG15/HLA-B/ZBP1/HSP90AB1/OAS1/JAK1/PTPN11/SETD2/PTPN2/IRF1/RSAD2/OASL/NLRC5/MX1/SAMHD1/IFI35/IFI6/HLA-A/HLA-C/OAS3/CDC37/MAVS/IFIT2/IFIT3/FADD/HLA-E/BST2
GOBP_HEMATOPOIETIC_STEM_CELL_DIFFERENTIATION	HEMATOPOIETIC STEM CELL DIFFERENTIATION	84	0.479235	2.45744	0.00167504	0.0221237	0.0148184	4201	tags=52%, list=21%, signal=41%	UFL1/PSMB2/PSMD10/GATA3/PSMA5/HSPA9/CBFB/PSMD14/PSME1/YTHDF2/OCIAD2/PSMD5/TCF12/PSMB8/OCIAD1/PSMC2/METTL3/PSMA2/KMT2A/PSMC6/PSMA4/PSME4/PSMB10/PUS7/PSMA1/MLLT3/PSMB9/PSMA3/PSMD6/PSMB4/ITCH/PSMD12/PSMC3/PSMB1/XRCC5/PSMC5/PSMD8/PSMC4/PSMD7/PSMD11/PSMD3/N4BP2L2/PSMB6/PSMA7
GOBP_NON_RECOMBINATIONAL_REPAIR	NON RECOMBINATIONAL REPAIR	84	0.462728	2.37279	0.00167504	0.0221237	0.0148184	6140	tags=63%, list=31%, signal=44%	PSMD14/ATM/HMGB1/MRE11/MDC1/RNF168/HERC2/UBE2N/RIF1/POT1/RAD50/ABRAXAS1/DCLRE1C/ERCC4/XRCC6/DTX3L/BARD1/UBE2V2/POLA1/PRPF19/BRCC3/XRCC5/PAXIP1/SMARCAL1/MLH1/UVRAG/NSD2/DCLRE1A/SUMO1/TFIP11/MAD2L2/LIG4/CYREN/MRNIP/RBBP8/RNF138/KMT5B/NBN/ZBTB7A/ERCC6/ERCC8/PAXX/PARP9/ATP23/REXO4/POLB/SETMAR/RNF8/PIAS4/NUDT16L1/SMCHD1/HMCES/ERCC1
GOBP_PROTEIN_LOCALIZATION_TO_CHROMOSOME	PROTEIN LOCALIZATION TO CHROMOSOME	84	0.530013	2.71782	0.00167504	0.0221237	0.0148184	4822	tags=57%, list=24%, signal=43%	BUB3/TERF1/RPA2/ZWILCH/MIS12/SMC5/ATR/ATM/CCT2/BOD1/NDC80/TNKS2/SPDL1/MCM8/POT1/CENPQ/ATRX/SLF1/CCT8/EZH2/MSH2/CTCF/RAD21/CCT7/CHAMP1/SLF2/PPHLN1/MCM9/CCT6A/XRCC5/CCT3/SETD2/RCC2/PIH1D1/IK/NIPBL/BRCA2/CCT4/TERF2IP/VCPIP1/ZW10/RB1/MRNIP/TINF2/PINX1/GNL3/WAPL/RPA1
GOBP_ESTABLISHMENT_OF_PROTEIN_LOCALIZATION_TO_ENDOPLASMIC_RETICULUM	ESTABLISHMENT OF PROTEIN LOCALIZATION TO ENDOPLASMIC RETICULUM	95	0.618388	3.23584	0.00168067	0.0221237	0.0148184	5019	tags=76%, list=25%, signal=57%	SPCS2/SRP9/TRAM1/SRP72/SRP19/SRPRB/SRP54/SEC63/RPS25/RPS24/RPL15/RPS17/EDEM1/RPS19/SRP14/RPL23A/SPCS1/RPL35/RPS4X/RPS7/RPS3/RPL14/RPL3/RPS18/RPL37/RPL24/RPL9/RPL10A/RPL11/RPL19/SSR3/SEC62/RPS5/RPL32/RPL27/RPL37A/RPL34/SEC61G/RPL29/RPL6/RPL12/RPS6/RPL30/RPL22/RPL36/RPLP0/RPL8/RPL39/SRP68/RPL35A/TRAM2/SRPRA/RPL41/RPS2/RPS21/RPL18/RPS15/RPS16/RPS29/RPS10/RPS23/RPS27/HERPUD1/MAN1A1/SPCS3/RPS27A/SEC61…
GOBP_POSITIVE_REGULATION_OF_ADAPTIVE_IMMUNE_RESPONSE	POSITIVE REGULATION OF ADAPTIVE IMMUNE RESPONSE	95	0.391718	2.04974	0.00168067	0.0221237	0.0148184	4521	tags=43%, list=23%, signal=33%	TBX21/XCL1/PRKCQ/ADA/CD81/SKAP1/CD226/GATA3/ZBTB1/RIF1/EXOSC6/SIRT1/HLA-F/IL12RB1/MSH2/MAP3K7/MR1/EXOSC3/HLA-G/MALT1/HLA-B/RIPK2/B2M/PAXIP1/HLA-DRA/RSAD2/IL27RA/MLH1/CD28/NSD2/HLA-A/MAD2L2/IL23A/CD274/PTPRC/TRAF6/EIF2AK4/HSPD1/FADD/HLA-E/KMT5B
GOBP_ANTIGEN_PROCESSING_AND_PRESENTATION_OF_PEPTIDE_ANTIGEN_VIA_MHC_CLASS_I	ANTIGEN PROCESSING AND PRESENTATION OF PEPTIDE ANTIGEN VIA MHC CLASS I	93	0.534305	2.78108	0.00168919	0.0221237	0.0148184	5120	tags=66%, list=26%, signal=49%	MFSD6/PSMB2/PSMD10/PSMA5/PDIA3/PSMD14/LNPEP/PSME1/PSMD5/PSMB8/TAP2/ERAP1/PSMC2/SAR1B/PSMA2/HLA-F/SEC23A/TAP1/PSMC6/PSMA4/PSME4/PSMB10/SEC31A/SEC22B/SEC24B/PSMA1/CANX/MR1/PSMB9/TAPBPL/PSMA3/PSMD6/HLA-G/PSMB4/PSMD12/HLA-B/VAMP8/PSMC3/B2M/PSMB1/IKBKB/PSMC5/PSMD8/PSMC4/PSMD7/PSMD11/SEC24A/PSMD3/ITGAV/HLA-A/IDE/HLA-C/PSMB6/PSMA7/HLA-E/SEC24C/TAPBP/PSMB7/ERAP2/PSMB5/CALR
GOBP_CILIARY_BASAL_BODY_PLASMA_MEMBRANE_DOCKING	CILIARY BASAL BODY PLASMA MEMBRANE DOCKING	93	0.366751	1.90895	0.00168919	0.0221237	0.0148184	5881	tags=54%, list=30%, signal=38%	CEP78/HAUS2/CEP57/CKAP5/CEP76/ALMS1/NEDD1/HAUS6/CENPJ/HSP90AA1/TUBB/OFD1/PCM1/IQCB1/HAUS3/CNTRL/HAUS1/CEP70/CEP290/TTBK2/CEP162/TCTN3/ODF2/AKAP9/CEP97/DYNLL1/CEP135/TUBG1/CETN2/CEP192/HAUS5/TMEM216/DYNC1I2/CEP89/SFI1/PCNT/NINL/CEP152/PLK4/MAPRE1/PAFAH1B1/CDK1/CEP83/C2CD3/YWHAE/YWHAG/TMEM67/AHI1/PRKAR2B/RPGRIP1L
GOBP_POSITIVE_REGULATION_OF_CELL_CYCLE_PHASE_TRANSITION	POSITIVE REGULATION OF CELL CYCLE PHASE TRANSITION	93	0.350561	1.82468	0.00168919	0.0221237	0.0148184	3821	tags=33%, list=19%, signal=27%	LSM11/FBXO5/CCND2/CDC7/ADAMTS1/CDC23/CDC25B/ANAPC5/CDC27/KMT2E/APEX1/NSMCE2/RDX/RAD51C/EZH2/NPM1/CDC73/PLRG1/ANAPC7/VPS4B/ANKRD17/CDC16/CDK4/PHB2/TMOD3/RCC2/SIN3A/ANAPC4/MECP2/EIF4G1/CUL4A
GOBP_ATP_SYNTHESIS_COUPLED_ELECTRON_TRANSPORT	ATP SYNTHESIS COUPLED ELECTRON TRANSPORT	80	0.589605	2.99994	0.00169491	0.0221237	0.0148184	4403	tags=64%, list=22%, signal=50%	CYCS/NDUFA5/NDUFB8/NDUFV2/UQCRC2/NDUFA9/COX7B/COX6C/NDUFB4/NDUFA4/SDHA/COX5A/NDUFB7/NDUFB10/NDUFA12/NDUFS3/NDUFS4/NDUFA6/COX7C/NDUFA8/NDUFS1/NDUFB2/UQCRB/NDUFAB1/NDUFB1/DNAJC15/NDUFB5/CHCHD2/NDUFA1/NDUFB9/UQCRFS1/DLD/COX7A2L/DGUOK/PARK7/NDUFB11/COX4I1/NDUFC1/GHITM/COA6/SDHAF2/ISCU/UQCRQ/CYC1/NDUFS2/UQCC3/SDHC/COX8A/UQCR10/NDUFA13/NDUFS6
GOBP_TRANSCRIPTION_ELONGATION_FROM_RNA_POLYMERASE_II_PROMOTER	TRANSCRIPTION ELONGATION FROM RNA POLYMERASE II PROMOTER	82	0.526763	2.69134	0.00169491	0.0221237	0.0148184	5037	tags=65%, list=26%, signal=48%	ZMYND11/GTF2H3/POLR2K/PCID2/CTR9/SUPT16H/ELOC/RNF168/CDK13/CCNT1/CDK12/GTF2H1/IWS1/TCEA1/LEO1/POLR2B/NCBP2/EAF1/EZH2/CDC73/SSRP1/ELP2/POLR2G/CCNT2/MLLT3/TCERG1/CCNH/HNRNPU/WDR61/ERCC3/GTF2F2/CDK7/NELFCD/GTF2H5/POLR2D/EAPP/POLR2H/NCBP1/SETD2/ELP4/WDR43/ENY2/MNAT1/CDK9/RTF1/POLR2I/AFF4/LARP7/POLR2E/POLR2C/BTBD18/GTF2F1/HEXIM1
GOBP_TRNA_MODIFICATION	TRNA MODIFICATION	82	0.554573	2.83342	0.00169491	0.0221237	0.0148184	4549	tags=60%, list=23%, signal=46%	TRMT11/MTO1/THUMPD1/SSB/OSGEPL1/TRMT13/ALKBH8/TYW3/TRUB1/TRMT10C/ELP1/FTSJ1/TRMT6/THUMPD3/PUS3/TARBP1/ELP2/ELP3/PUS7/NAT10/TRMT112/TPRKB/ALKBH1/CDK5RAP1/DUS1L/TRMT61B/DUS4L/TYW1/THUMPD2/METTL8/C9orf64/DTWD1/NSUN2/ELP4/TRMO/NSUN6/ELP5/BCDIN3D/TRMT2B/LCMT2/TRMT5/TRMT10B/TRMT1L/CDKAL1/TRIT1/PUS10/ADAT2/METTL2B/METTL6
GOBP_COTRANSLATIONAL_PROTEIN_TARGETING_TO_MEMBRANE	COTRANSLATIONAL PROTEIN TARGETING TO MEMBRANE	83	0.631618	3.2243	0.00169779	0.0221237	0.0148184	5019	tags=80%, list=25%, signal=60%	SRP9/TRAM1/SRP72/SRP19/SRP54/ARL6IP1/SEC63/RPS25/RPS24/RPL15/RPS17/RPS19/SRP14/RPL23A/RPL35/RPS4X/SSR1/RPS7/RPS3/RPL14/RPL3/RPS18/SSR2/RPL37/RPL24/RPL9/RPL10A/RPL11/RPL19/SSR3/SEC62/RPS5/RPL32/RPL27/RPL37A/RPL34/RPL29/RPL6/RPL12/RPS6/RPL30/RPL22/RPL36/RPLP0/RPL8/RPL39/SRP68/RPL35A/TRAM2/SRPRA/RPL41/RPS2/RPS21/RPL18/RPS15/RPS16/RPS29/RPS10/RPS23/RPS27/RPS27A/SEC61A1/RPS15A/RPS9/RPL7/SEC61B
GOBP_INTERFERON_GAMMA_MEDIATED_SIGNALING_PATHWAY	INTERFERON GAMMA MEDIATED SIGNALING PATHWAY	83	0.356472	1.81973	0.00169779	0.0221237	0.0148184	4598	tags=43%, list=23%, signal=33%	IFNG/GBP1/STAT1/TRIM68/NCAM1/CAMK2D/PARP14/HLA-F/TRIM5/TRIM22/OAS2/MED1/GBP2/HLA-G/IRF9/HLA-DPB1/HLA-DPA1/HLA-B/B2M/TXK/HSP90AB1/OAS1/JAK1/HLA-DRA/PTPN2/IRF1/OASL/NLRC5/SUMO1/HLA-A/HLA-C/OAS3/CDC37/HLA-E/TRIM38/HLA-DRB4
GOBP_ANAPHASE_PROMOTING_COMPLEX_DEPENDENT_CATABOLIC_PROCESS	ANAPHASE PROMOTING COMPLEX DEPENDENT CATABOLIC PROCESS	78	0.518989	2.62591	0.00170068	0.0221237	0.0148184	3622	tags=51%, list=18%, signal=42%	BUB3/FBXO5/PSMB2/PSMD10/PSMA5/PSMD14/PSME1/ANAPC10/CDC23/PSMD5/ANAPC16/PSMB8/PSMC2/ANAPC5/PSMA2/CDC27/CDC26/PSMC6/PSMA4/PSME4/MAD2L1/PSMB10/ANAPC7/PSMA1/PSMB9/PSMA3/CDC16/PSMD6/UBE2E1/PSMB4/PSMD12/PSMC3/PSMB1/PSMC5/PSMD8/PSMC4/PSMD7/PSMD11/ANAPC4/PSMD3
GOBP_POSITIVE_REGULATION_OF_MRNA_METABOLIC_PROCESS	POSITIVE REGULATION OF MRNA METABOLIC PROCESS	78	0.458463	2.31967	0.00170068	0.0221237	0.0148184	4999	tags=53%, list=25%, signal=39%	PRR5L/HNRNPR/RBM3/DHX36/CNOT6L/YTHDF2/NUDT21/FTO/METTL14/METTL3/LEO1/MOV10/CNOT7/NCBP2/HNRNPD/CDC73/NCL/PNPT1/POLR2G/SNW1/TARDBP/THRAP3/PRPF19/PUM1/CNOT8/NCBP1/ZFP36L2/TOB1/TRA2B/TRA2A/GIGYF2/TNRC6C/TNRC6A/DAZAP1/ZC3HAV1/CIRBP/YTHDF1/ZC3H12D/EIF4ENIF1/CCNB1/TNRC6B
GOBP_RNA_METHYLATION	RNA METHYLATION	78	0.603264	3.05232	0.00170068	0.0221237	0.0148184	5660	tags=79%, list=29%, signal=57%	HENMT1/TRMT11/CMTR2/MTO1/CBLL1/DIMT1/TRMT13/ALKBH8/ZC3H13/TYW3/TGS1/TRMT10C/FTSJ1/METTL14/TRMT6/METTL3/THUMPD3/FBL/METTL4/EMG1/TARBP1/RNMT/CMTR1/METTL5/TRMT112/FTSJ3/TRMT61B/TFB1M/MTERF4/TFB2M/VIRMA/THUMPD2/NOP2/NSUN4/METTL8/NSUN2/RBM15/MRM2/TRMO/NSUN6/BCDIN3D/TRMT2B/NSUN5P1/LCMT2/BUD23/TRMT5/TRMT10B/TRMT1L/METTL2B/METTL6/LARP7/FDXACB1/WTAP/NSUN5/HSD17B10/TRMT12/RBM15B/METTL15/BMT2/THADA/MRM3/NSU…
GOBP_PROTEIN_SUMOYLATION	PROTEIN SUMOYLATION	75	0.417825	2.09063	0.0017094	0.0221237	0.0148184	4754	tags=52%, list=24%, signal=40%	HMG20A/NUP107/UBA2/NDC1/NUP43/NUP35/SENP1/NUP160/KIAA1586/RWDD3/ZNF451/SENP5/NUP54/IFIH1/NSMCE2/NUP155/RANBP2/SAE1/NUP205/NUP210/PIAS3/SEH1L/NUP133/NUP153/NUP37/PARK7/TPR/NUP85/NUP62/SUMO1/UBE2I/SUMO3/SUMO4/NUP88/PIAS2/BCL11A/SENP2/SENP6/GNL3
GOBP_AEROBIC_RESPIRATION	AEROBIC RESPIRATION	76	0.475292	2.38478	0.00172117	0.0221237	0.0148184	4693	tags=49%, list=24%, signal=37%	CYCS/DLAT/NNT/SUCLA2/PDHB/FXN/UQCRC2/COX7B/COX6C/PDHA1/MDH1/FH/IREB2/SUCLG2/NDUFA4/SDHA/COX5A/MTFR1/BNIP3/COX7C/UQCRB/DLD/COX7A2L/IDH2/COX4I1/MDH2/SDHB/IDE/CS/SDHAF2/SDHC/COX8A/IDH3A/OXA1L/UQCR10/IDH3B/ATP5F1D
GOBP_NUCLEOSOME_ASSEMBLY	NUCLEOSOME ASSEMBLY	66	0.476233	2.33256	0.00172117	0.0221237	0.0148184	4113	tags=50%, list=21%, signal=40%	NAP1L5/CENPL/TSPYL1/CENPC/ASF1A/RBBP7/RBBP4/MIS18A/SMARCA5/SART3/NASP/SHPRH/SET/ITGB3BP/RSF1/CENPQ/ATRX/RUVBL1/CENPH/NAP1L2/KAT6B/NPM1/NAP1L1/SMYD3/HAT1/SPTY2D1/MIS18BP1/TSPYL4/HP1BP3/NAP1L3/DAXX/BRD2/HIRA
GOBP_POSITIVE_REGULATION_OF_TYPE_I_INTERFERON_PRODUCTION	POSITIVE REGULATION OF TYPE I INTERFERON PRODUCTION	76	0.389154	1.95259	0.00172117	0.0221237	0.0148184	4664	tags=42%, list=24%, signal=32%	PTPN22/TLR3/POLR2K/DHX36/STAT1/POLR3GL/HMGB1/MRE11/TOMM70/HSP90AA1/POLR1C/IFIH1/XRCC6/POLR3F/POLR3A/TBK1/CRCP/DHX9/POLR2H/RIPK2/ZBP1/XRCC5/PTPN11/SETD2/IRF1/IFI16/DDX58/MAVS/HSPD1/POLR3K/EP300/POLR2E
GOBP_REGULATION_OF_VIRAL_GENOME_REPLICATION	REGULATION OF VIRAL GENOME REPLICATION	76	0.415178	2.08316	0.00172117	0.0221237	0.0148184	4684	tags=46%, list=24%, signal=35%	CCL5/APOBEC3G/HACD3/APOBEC3C/TOP2B/PPIA/PPIE/PDE12/IFIT5/CNOT7/OAS2/FAM111A/IFITM1/MORC2/PPIH/ILF3/IFIT1/ISG15/MPHOSPH8/PPARA/OAS1/RSAD2/OASL/MX1/CD28/VAPB/IFI16/OAS3/TMEM39A/MAVS/ZC3HAV1/BST2/EIF2AK2/ISG20/PPID
GOBP_REGULATION_OF_HEMATOPOIETIC_STEM_CELL_DIFFERENTIATION	REGULATION OF HEMATOPOIETIC STEM CELL DIFFERENTIATION	70	0.533841	2.63676	0.00172712	0.0221237	0.0148184	4201	tags=59%, list=21%, signal=46%	PSMB2/PSMD10/GATA3/PSMA5/HSPA9/CBFB/PSMD14/PSME1/YTHDF2/OCIAD2/PSMD5/TCF12/PSMB8/OCIAD1/PSMC2/METTL3/PSMA2/KMT2A/PSMC6/PSMA4/PSME4/PSMB10/PUS7/PSMA1/PSMB9/PSMA3/PSMD6/PSMB4/ITCH/PSMD12/PSMC3/PSMB1/PSMC5/PSMD8/PSMC4/PSMD7/PSMD11/PSMD3/N4BP2L2/PSMB6/PSMA7
GOBP_RIBOSOMAL_SMALL_SUBUNIT_BIOGENESIS	RIBOSOMAL SMALL SUBUNIT BIOGENESIS	70	0.615747	3.04132	0.00172712	0.0221237	0.0148184	4639	tags=69%, list=23%, signal=53%	DCAF13/SRFBP1/HEATR1/UTP23/RPS25/RPS24/RPS17/RPS19/DDX52/RIOK1/RRP36/NOL11/EMG1/NOP14/RPS7/NPM1/UTP3/NGDN/WDR3/NAT10/RPS5/NOM1/RIOK2/HELB/TSR1/MRPS11/KRI1/RPS6/BMS1/UTP20/LTV1/MRPS7/GTF2H5/XRCC5/NOB1/ABT1/RPS27L/UTP4/RPS21/LSM6/RPS15/RPS16/METTL17/RRS1/RPS10/NOL10/RPS27/TSR2
GOBP_SOMATIC_DIVERSIFICATION_OF_IMMUNE_RECEPTORS	SOMATIC DIVERSIFICATION OF IMMUNE RECEPTORS	70	0.460182	2.27294	0.00172712	0.0221237	0.0148184	4903	tags=50%, list=25%, signal=38%	TBX21/UNG/MSH6/ATM/HMGB1/BCL11B/RNF168/PMS2P1/RIF1/EXOSC6/DCLRE1C/MSH2/MSH3/DCAF1/CCR6/THOC1/EXOSC3/YY1/PAXIP1/IL27RA/NDFIP1/MLH1/SAMHD1/PMS2P5/CD28/NSD2/CTNNBL1/MAD2L2/TCF7/PTPRC/HSPD1/LIG4/KMT5B/SWAP70/NBN
GOBP_RNA_PHOSPHODIESTER_BOND_HYDROLYSIS_ENDONUCLEOLYTIC	RNA PHOSPHODIESTER BOND HYDROLYSIS ENDONUCLEOLYTIC	71	0.424588	2.10261	0.0017301	0.0221237	0.0148184	5005	tags=51%, list=25%, signal=38%	SLFN13/UTP23/FEN1/RNASEH1/RPP38/MRPL44/APEX1/DROSHA/NOP14/LACTB2/TSN/RPP14/TSR1/RPP30/KRI1/POP4/BMS1/UTP20/DBR1/NOL9/TSNAX/POP5/NOB1/RNASEH2A/ABT1/CPSF3/RPS21/POP1/AGO3/ENDOG/RRS1/ELAC1/ELAC2/ERN1/ZC3H12D/SND1
GOBP_CENTROSOME_DUPLICATION	CENTROSOME DUPLICATION	68	0.403431	1.97885	0.00173611	0.0221237	0.0148184	4300	tags=44%, list=22%, signal=35%	CHORDC1/MDM1/CKAP5/PKD2/CEP76/ALMS1/NDC80/CENPJ/SIRT1/CEP120/NPM1/SASS6/NAT10/VPS4B/CEP44/GEN1/PDCD6IP/CHMP5/SPICE1/NUBP1/POC1B/CEP135/NUP62/CETN2/BRCA2/CHMP2B/RTTN/CEP192/KAT2B/USP33
GOBP_DNA_TEMPLATED_TRANSCRIPTION_TERMINATION	DNA TEMPLATED TRANSCRIPTION TERMINATION	68	0.596867	2.92766	0.00173611	0.0221237	0.0148184	4430	tags=66%, list=22%, signal=52%	LSM11/GTF2H3/POLR2K/TAF1B/MTERF1/MTERF2/NUDT21/TAF1A/SNRPD3/POLR1B/SCAF8/CSTF3/TTF2/POLR1C/GTF2H1/SNRPG/NCBP2/CSTF2T/TAF1D/CCNH/ERCC3/CSTF2/SNRPF/DHX9/CDK7/SNRPB/GTF2H5/FIP1L1/SLBP/TBP/POLR2H/CSTF1/NCBP1/CPSF2/CPSF3/SNRPE/MNAT1/SCAF4/PAPOLA/TTF1/SETX/POLR1E/MED18/POLR3K/PCF11
GOBP_ANTIGEN_PROCESSING_AND_PRESENTATION_OF_EXOGENOUS_PEPTIDE_ANTIGEN_VIA_MHC_CLASS_I	ANTIGEN PROCESSING AND PRESENTATION OF EXOGENOUS PEPTIDE ANTIGEN VIA MHC CLASS I	74	0.545391	2.71178	0.00173913	0.0221237	0.0148184	4201	tags=59%, list=21%, signal=47%	MFSD6/PSMB2/PSMD10/PSMA5/PDIA3/PSMD14/LNPEP/PSME1/PSMD5/PSMB8/TAP2/PSMC2/PSMA2/HLA-F/TAP1/PSMC6/PSMA4/PSME4/PSMB10/SEC22B/PSMA1/PSMB9/PSMA3/PSMD6/HLA-G/PSMB4/PSMD12/HLA-B/VAMP8/PSMC3/B2M/PSMB1/IKBKB/PSMC5/PSMD8/PSMC4/PSMD7/PSMD11/PSMD3/ITGAV/HLA-A/HLA-C/PSMB6/PSMA7
GOBP_ATP_DEPENDENT_CHROMATIN_REMODELING	ATP DEPENDENT CHROMATIN REMODELING	72	0.495849	2.45405	0.00173913	0.0221237	0.0148184	5299	tags=58%, list=27%, signal=43%	CENPL/CENPC/ANP32E/RBBP7/RBBP4/ACTL6A/MIS18A/SMARCA2/SMARCE1/SMARCA5/ACTR6/NASP/ITGB3BP/RSF1/PBRM1/ACTR8/CENPQ/RUVBL1/CENPH/SMARCAD1/PSME4/NPM1/ACTR5/INO80/MTA2/SMARCC1/SPTY2D1/MIS18BP1/HDAC1/ARID1B/VPS72/HNRNPC/SMARCC2/HDAC2/CHD4/GATAD2B/SMARCA4/CENPK/OIP5/ERCC6/ZNHIT1/DMAP1
GOBP_NUCLEAR_TRANSCRIBED_MRNA_CATABOLIC_PROCESS_DEADENYLATION_DEPENDENT_DECAY	NUCLEAR TRANSCRIBED MRNA CATABOLIC PROCESS DEADENYLATION DEPENDENT DECAY	72	0.49415	2.44564	0.00173913	0.0221237	0.0148184	4221	tags=54%, list=21%, signal=43%	PATL2/DHX36/CNOT6L/EXOSC9/DCP1B/EXOSC8/TTC37/EXOSC1/DDX6/PDE12/DIS3/EXOSC6/CNOT7/LSM5/CNOT11/POLR2G/CNOT9/CNOT6/EXOSC7/LSM2/WDR61/CNOT4/DCP1A/EXOSC3/CNOT8/POLR2D/RC3H2/LSM3/ZFP36L2/TOB1/CNOT2/MLH1/LSM7/DCPS/HBS1L/LSM1/LSM6/TNRC6C/TNRC6A
GOBP_PROTEIN_N_LINKED_GLYCOSYLATION	PROTEIN N LINKED GLYCOSYLATION	72	0.438631	2.17087	0.00173913	0.0221237	0.0148184	3418	tags=38%, list=17%, signal=31%	MGAT2/LMAN1/GFPT1/MAGT1/KRTCAP2/OSTC/NUS1/DPM1/ALG10/DDOST/PGM3/FUT8/EXT2/ALG9/MCFD2/ALG13/MGAT4A/ST6GAL1/DAD1/TMEM258/ALG5/DPM3/ALG8/STT3A/OST4/RPN2/ALG6
GOBP_REGULATION_OF_CELLULAR_RESPONSE_TO_HEAT	REGULATION OF CELLULAR RESPONSE TO HEAT	74	0.42612	2.11874	0.00173913	0.0221237	0.0148184	5536	tags=59%, list=28%, signal=43%	RPA2/NUP107/NDC1/NUP43/RPA3/ATR/NUP35/CHORDC1/NUP160/ATM/PTGES3/HSP90AA1/CAMK2D/SIRT1/NUP54/BAG2/HIKESHI/NUP155/RANBP2/DNAJC2/NUP205/HSPH1/NUP210/SEH1L/NUP133/HSP90AB1/NUP153/NUP37/BAG5/TPR/NUP85/NUP62/DNAJC7/NUP88/EP300/RPA1/NUP93/BAG3/BAG4/IER5/DNAJB1/DNAJB6/YWHAE/RPTOR
GOBP_REGULATION_OF_TELOMERE_MAINTENANCE	REGULATION OF TELOMERE MAINTENANCE	72	0.493324	2.44156	0.00173913	0.0221237	0.0148184	4903	tags=57%, list=25%, signal=43%	PRKCQ/TERF1/XRN1/DHX36/ATR/ATM/MRE11/CCT2/STN1/TNKS2/NEK7/PARP1/POT1/RAD50/ATRX/ERCC4/MAP3K4/CCT8/HNRNPD/NAT10/HNRNPU/NAF1/FBXO4/CCT7/HNRNPA1/HNRNPA2B1/CCT6A/XRCC5/YLPM1/CCT3/HNRNPC/CCT4/TERF2IP/CTC1/EXOSC10/TINF2/MAPKAPK5/PINX1/GNL3/PARN/NBN
GOBP_REGULATION_OF_TRANSCRIPTION_FROM_RNA_POLYMERASE_II_PROMOTER_IN_RESPONSE_TO_HYPOXIA	REGULATION OF TRANSCRIPTION FROM RNA POLYMERASE II PROMOTER IN RESPONSE TO HYPOXIA	74	0.437257	2.17412	0.00173913	0.0221237	0.0148184	4830	tags=51%, list=24%, signal=39%	PSMB2/PSMD10/PSMA5/PSMD14/PSME1/PSMD5/ELOC/PSMB8/PSMC2/PSMA2/PSMC6/PSMA4/PSME4/PSMB10/HIGD1A/PSMA1/PSMB9/CUL2/PSMA3/PSMD6/PSMB4/PSMD12/PSMC3/PSMB1/PSMC5/PSMD8/PSMC4/PSMD7/PSMD11/PSMD3/VHL/PSMB6/PSMA7/RBX1/EP300/RPS27A/LIMD1/PSMB7
GOBP_REGULATION_OF_TRANSLATIONAL_INITIATION	REGULATION OF TRANSLATIONAL INITIATION	74	0.548696	2.72821	0.00173913	0.0221237	0.0148184	4569	tags=58%, list=23%, signal=45%	CCL5/EIF2B2/UHMK1/FMR1/NCK1/TMED2/YTHDF2/RBM4/DDX1/PAIP1/METTL3/RPS6KB1/EIF4B/EIF2B1/EIF2AK3/NCBP2/KHDRBS1/NPM1/EIF5B/POLR2G/EIF3E/ALKBH1/MIF4GD/EIF2S1/DHX29/CSDE1/POLR2D/EIF4H/MTIF2/NCBP1/IMPACT/PAIP2/BANK1/PAIP2B/TPR/EIF4G1/EIF3K/EIF2AK4/EIF5/EIF4G3/YTHDF1/EIF2B5/EIF2AK2
GOBP_SNRNA_TRANSCRIPTION	SNRNA TRANSCRIPTION	74	0.525455	2.61265	0.00173913	0.0221237	0.0148184	5736	tags=66%, list=29%, signal=47%	POLR2K/PHAX/INTS13/GTF2E1/RPAP2/SNAPC3/ICE2/INTS2/INTS7/CCNT1/GTF2A1/SNAPC5/POLR2B/NCBP2/TAF11/POLR2G/CCNT2/TAF5/ICE1/ZC3H8/GTF2F2/CDK7/USPL1/POLR2D/TBP/POLR2H/INTS14/NCBP1/GTF2E2/GTF2A2/GTF2B/CDK9/INTS10/RPRD2/SNAPC1/INTS12/POLR2I/INTS6/LARP7/POLR2E/POLR2C/GTF2F1/RPRD1B/SRRT/POLR2J/NABP2/RPRD1A/TAF13/INTS4
GOBP_TRANSCRIPTION_COUPLED_NUCLEOTIDE_EXCISION_REPAIR	TRANSCRIPTION COUPLED NUCLEOTIDE EXCISION REPAIR	72	0.596537	2.95238	0.00173913	0.0221237	0.0148184	5222	tags=65%, list=26%, signal=48%	COPS8/RPA2/GTF2H3/POLR2K/RPA3/RFC5/RFC1/COPS4/ZNF830/RFC4/PPIE/HMGN1/PCNA/GTF2H1/TCEA1/XPA/POLK/POLR2B/ERCC4/RFC3/POLR2G/CCNH/PRPF19/ERCC3/COPS2/CDK7/GTF2H5/POLR2D/POLR2H/AQR/COPS6/ERCC5/MNAT1/LIG1/COPS5/CUL4A/POLR2I/RBX1/EP300/POLR2E/RPS27A/RPA1/POLR2C/GTF2H4/ERCC6/ERCC8/ISY1
GOBP_PROTEIN_INSERTION_INTO_MEMBRANE	PROTEIN INSERTION INTO MEMBRANE	73	0.463275	2.29644	0.00174216	0.0221237	0.0148184	4588	tags=51%, list=23%, signal=39%	GZMB/YWHAQ/AGK/PPP3CC/RTP4/TFDP2/TRAM1/TIMM10B/YWHAZ/TOMM70/MAIP1/EMC2/HSP90AA1/EMC4/EMC1/MOAP1/PDCD5/TIMM29/MAPK8/UBL4A/YWHAB/NMT1/TIMM9/COX18/TIMM22/TRAM2/CASP8/TOMM22/TIMM10/MMGT1/HSPA4/EMC7/OXA1L/EMC8/NDUFA13/TIMM8B/TP53BP2
GOBP_TELOMERE_MAINTENANCE_VIA_TELOMERE_LENGTHENING	TELOMERE MAINTENANCE VIA TELOMERE LENGTHENING	73	0.494722	2.45232	0.00174216	0.0221237	0.0148184	4826	tags=59%, list=24%, signal=45%	PRKCQ/TERF1/XRN1/DHX36/ATR/RFC1/ATM/MRE11/CCT2/STN1/PTGES3/TNKS2/HSP90AA1/NEK7/PARP1/POT1/RAD50/ERCC4/MAP3K4/GAR1/CCT8/NAT10/HNRNPU/NAF1/FBXO4/CCT7/HNRNPA1/HNRNPA2B1/CCT6A/HSP90AB1/XRCC5/CCT3/HNRNPC/CCT4/TERF2IP/CTC1/EXOSC10/TINF2/MAPKAPK5/NHP2/PINX1/RPA1/PARN
GOBP_REGULATION_OF_T_CELL_RECEPTOR_SIGNALING_PATHWAY	REGULATION OF T CELL RECEPTOR SIGNALING PATHWAY	40	0.558567	2.46086	0.00174825	0.0221237	0.0148184	3223	tags=48%, list=16%, signal=40%	RAB29/SH2D1A/CBLB/PTPN22/PVRIG/ADA/CD81/CD160/GBP1/CD226/PRNP/LCK/EZR/CARD11/RPS3/TRAT1/MALT1/UBASH3A/PTPN2
GOBP_CELL_CYCLE_DNA_REPLICATION	CELL CYCLE DNA REPLICATION	63	0.489687	2.36415	0.00175131	0.0221237	0.0148184	3880	tags=49%, list=20%, signal=40%	TERF1/FBXO5/DBF4/RPA2/MCM3/RPA3/RFC5/CDC7/RFC1/ZNF830/POLE3/FEN1/RFC4/PCNA/DONSON/GMNN/ATRX/PRIM2/RFC3/PRIM1/POLA1/ORC3/INO80/MCM6/MCM7/GINS1/LIG1/GINS3/POLE2/TIPIN/BRCA2
GOBP_G0_TO_G1_TRANSITION	G0 TO G1 TRANSITION	41	0.501144	2.2309	0.00175131	0.0221237	0.0148184	3693	tags=54%, list=19%, signal=44%	TFDP2/RBBP7/RBBP4/PCGF6/CDC7/EED/MGA/YAF2/RHNO1/PHC3/MED1/EZH2/EHMT1/CBX5/HLA-G/CBX3/SUZ12/RNF2/UXT/PHC1/RRM2/E2F6
GOBP_HISTONE_EXCHANGE	HISTONE EXCHANGE	41	0.521303	2.32064	0.00175131	0.0221237	0.0148184	1931	tags=39%, list=10%, signal=35%	CENPL/CENPC/ANP32E/RBBP7/RBBP4/MIS18A/SMARCA5/ACTR6/NASP/ITGB3BP/RSF1/CENPQ/RUVBL1/CENPH/PSME4/NPM1
GOBP_NUCLEOSIDE_BISPHOSPHATE_BIOSYNTHETIC_PROCESS	NUCLEOSIDE BISPHOSPHATE BIOSYNTHETIC PROCESS	63	0.43899	2.11939	0.00175131	0.0221237	0.0148184	3849	tags=37%, list=19%, signal=29%	ELOVL6/ACSL5/DLAT/PDP2/SCD5/SLC26A2/PDHB/PDP1/PPCS/HACD2/PANK3/PDHA1/TECR/PDHX/CBR4/ACAT1/ELOVL4/DLD/PANK4/MPC2/SLC35B3/DIP2A/PDK4
GOBP_PURINE_NUCLEOSIDE_MONOPHOSPHATE_METABOLIC_PROCESS	PURINE NUCLEOSIDE MONOPHOSPHATE METABOLIC PROCESS	41	0.457215	2.03535	0.00175131	0.0221237	0.0148184	4602	tags=54%, list=23%, signal=41%	AK3/ADA/DCK/GART/GMPS/DLG1/PRPS2/CARD11/HPRT1/PPAT/ATIC/PFAS/DGUOK/AK2/APRT/AK9/CASK/PAICS/NT5E/IMPDH2/ADSL/ADK
GOBP_REGULATION_OF_ANTIGEN_RECEPTOR_MEDIATED_SIGNALING_PATHWAY	REGULATION OF ANTIGEN RECEPTOR MEDIATED SIGNALING PATHWAY	63	0.506555	2.44559	0.00175131	0.0221237	0.0148184	4485	tags=51%, list=23%, signal=39%	RAB29/SH2D1A/CBLB/PTPN22/PRKCH/PVRIG/ADA/CD81/CD160/GBP1/CD226/PRNP/LCK/CBFB/EZR/SLC39A10/FCRL3/ELF1/CARD11/RPS3/TRAT1/MALT1/LPXN/PRKCB/UBASH3A/PTPN2/GCSAM/PTPRC/PAWR/GCSAML/SLA2/TESPA1
GOBP_RIBOSOMAL_LARGE_SUBUNIT_BIOGENESIS	RIBOSOMAL LARGE SUBUNIT BIOGENESIS	63	0.612329	2.95625	0.00175131	0.0221237	0.0148184	5171	tags=76%, list=26%, signal=56%	NIP7/FASTKD2/GTPBP4/DDX18/MAK16/GTF3A/RPF1/SDAD1/NIFK/BRIX1/ZNHIT3/RPL23A/RPF2/ZNHIT6/RPL35/NPM1/RPL14/RPL3/RPL7L1/RPL24/MRPL1/RSL24D1/RPL10A/RPL11/NSA2/FTSJ3/RPL10L/RPL6/PAK1IP1/RRP15/NOP2/NOL9/NVL/RPLP0/ZNF622/RPL35A/MDN1/NOP16/RSL1D1/RRS1/NHP2/MRPL20/MALSU1/MRTO4/RPL7/WDR12/RPL26L1/DHX30
GOBP_RNA_POLYADENYLATION	RNA POLYADENYLATION	41	0.480743	2.14008	0.00175131	0.0221237	0.0148184	4461	tags=54%, list=23%, signal=42%	CTR9/NUDT21/SCAF8/CSTF3/CCNT1/ZC3H14/LEO1/CDC73/PNPT1/CPSF6/CSTF2/VIRMA/FIP1L1/GRSF1/CPSF2/CPSF3/PAPOLG/CDK9/PAPOLA/MTPAP/PCF11/AHCYL1
GOBP_ALTERNATIVE_MRNA_SPLICING_VIA_SPLICEOSOME	ALTERNATIVE MRNA SPLICING VIA SPLICEOSOME	65	0.446446	2.17083	0.00175439	0.0221237	0.0148184	5300	tags=58%, list=27%, signal=43%	REST/MBNL2/FMR1/MBNL1/RBM4/CDK13/RNPS1/RBM7/KHDRBS1/SFPQ/NSRP1/THRAP3/FXR1/HNRNPU/DHX9/SAP18/HNRNPA1/RBM17/RBM15/DDX17/FAM172A/RBM25/SLU7/KDM1A/SFSWAP/TRA2B/RBM5/RSRC1/RBM8A/RBM11/SRSF6/WTAP/SRSF1/PUF60/DDX5/YTHDC1/ZBTB7A/RBM15B
GOBP_MULTI_ORGANISM_LOCALIZATION	MULTI ORGANISM LOCALIZATION	64	0.419544	2.03067	0.00175439	0.0221237	0.0148184	4690	tags=48%, list=24%, signal=37%	KPNA3/NUP107/NDC1/NUP43/NMT2/VPS37A/NUP35/FMR1/NUP160/EPS15/RAN/NUP54/NUP155/RANBP2/NUP205/NUP210/SEH1L/IFIT1/NUP133/NUP153/XPO1/KPNA6/NUP37/KPNA2/TPR/NUP85/NUP62/NUP88/BST2/KPNB1/RPS27A
GOBP_RNA_DEPENDENT_DNA_BIOSYNTHETIC_PROCESS	RNA DEPENDENT DNA BIOSYNTHETIC PROCESS	65	0.526865	2.56187	0.00175439	0.0221237	0.0148184	4826	tags=63%, list=24%, signal=48%	PRKCQ/TERF1/XRN1/ATR/RFC1/ATM/MRE11/CCT2/STN1/PTGES3/PPIA/TNKS2/HSP90AA1/NEK7/POT1/RAD50/MAP3K4/GAR1/CCT8/NAT10/HNRNPU/NAF1/FBXO4/CCT7/HNRNPA1/CCT6A/HSP90AB1/XRCC5/CCT3/TEP1/HNRNPC/CCT4/TERF2IP/CTC1/EXOSC10/TINF2/MAPKAPK5/NHP2/PINX1/RPA1/PARN
GOBP_POSITIVE_REGULATION_OF_DNA_BIOSYNTHETIC_PROCESS	POSITIVE REGULATION OF DNA BIOSYNTHETIC PROCESS	62	0.437765	2.10637	0.00175747	0.0221237	0.0148184	3182	tags=40%, list=16%, signal=34%	PRKCQ/POLG2/ATR/RFC5/ATM/CCT2/PTGES3/TNKS2/RFC4/HSP90AA1/NEK7/PCNA/POT1/MAP3K4/CCT8/RFC3/NAF1/FBXO4/CCT7/HNRNPA1/NVL/CCT6A/HSP90AB1/XRCC5/CCT3
GOBP_TRANSCRIPTION_BY_RNA_POLYMERASE_I	TRANSCRIPTION BY RNA POLYMERASE I	61	0.480742	2.29741	0.00177305	0.0221237	0.0148184	5184	tags=59%, list=26%, signal=44%	LYAR/GTF2H3/POLR2K/PWP1/RRN3/TAF1B/HEATR1/TAF1A/POLR1B/POLR1C/GTF2H1/UTP15/EIF2AK3/NOL11/WDR75/NCL/TAF1D/CCNH/ERCC3/RRN3P1/CDK7/GTF2H5/TBP/POLR2H/WDR43/PIH1D1/MNAT1/RRN3P2/TCOF1/TTF1/POLR1E/SMARCA4/POLR2E/ZMPSTE24/GTF2H4/ERCC6
GOBP_TELOMERE_CAPPING	TELOMERE CAPPING	39	0.475352	2.06727	0.0017762	0.0221237	0.0148184	5541	tags=59%, list=28%, signal=43%	PRKCQ/TERF1/ATM/MRE11/STN1/TNKS2/NEK7/POT1/RAD50/DCLRE1C/ERCC4/MAP3K4/HNRNPD/DCLRE1A/TFIP11/TERF2IP/CTC1/TINF2/MAPKAPK5/NBN/TERF2/ACD/NABP2
GOBP_REGULATION_OF_DNA_DEPENDENT_DNA_REPLICATION	REGULATION OF DNA DEPENDENT DNA REPLICATION	46	0.441519	1.99869	0.00177936	0.0221237	0.0148184	5548	tags=57%, list=28%, signal=41%	POLG2/FBXO5/DBF4/RFC5/CDC7/ZNF830/RFC4/PCNA/DONSON/GMNN/ATRX/METTL4/SLFN11/MSH3/RFC3/INO80/SMARCAL1/TIPIN/BRCA2/KAT7/BLM/SENP2/NBN/ZMPSTE24/TIMELESS/RFC2
GOBP_TRANSCRIPTION_BY_RNA_POLYMERASE_III	TRANSCRIPTION BY RNA POLYMERASE III	46	0.478933	2.16806	0.00177936	0.0221237	0.0148184	2946	tags=43%, list=15%, signal=37%	POLR2K/DHX36/BDP1/POLR3GL/SNAPC3/ICE2/GTF3A/POLR1C/SNAPC5/ZNF345/POLR3F/GTF3C4/ICE1/CRCP/ZC3H8/GTF3C3/GTF3C1/GTF3C6/GTF3C2/TBP
GOBP_NATURAL_KILLER_CELL_MEDIATED_IMMUNITY	NATURAL KILLER CELL MEDIATED IMMUNITY	60	0.411624	1.95827	0.00178253	0.0221237	0.0148184	3006	tags=33%, list=15%, signal=28%	SLAMF7/KLRD1/SH2D1A/GZMB/SLAMF6/CRTAM/CD96/CD160/LAG3/RASGRP1/CD226/TUBB/HLA-F/MICA/CADM1/SERPINB9/SH2D1B/HLA-G/HLA-B/NCR3
GOBP_DNA_DEPENDENT_DNA_REPLICATION_MAINTENANCE_OF_FIDELITY	DNA DEPENDENT DNA REPLICATION MAINTENANCE OF FIDELITY	47	0.558099	2.53436	0.00178571	0.0221237	0.0148184	3880	tags=53%, list=20%, signal=43%	NUCKS1/ATR/ETAA1/PRIMPOL/MRE11/ZNF830/PCNA/DONSON/ZGRF1/ATRX/WRN/SLFN11/FAM111A/ZNF365/MSH3/FANCM/THOC1/GEN1/MCM9/SMARCAL1/SAMHD1/RFWD3/CDK9/TIPIN/BRCA2
GOBP_POSITIVE_REGULATION_OF_TELOMERE_MAINTENANCE	POSITIVE REGULATION OF TELOMERE MAINTENANCE	47	0.489289	2.22189	0.00178571	0.0221237	0.0148184	3182	tags=47%, list=16%, signal=39%	PRKCQ/DHX36/ATR/ATM/MRE11/CCT2/TNKS2/NEK7/POT1/RAD50/ATRX/MAP3K4/CCT8/HNRNPD/NAF1/FBXO4/CCT7/HNRNPA1/HNRNPA2B1/CCT6A/XRCC5/CCT3
GOBP_DNA_DAMAGE_RESPONSE_DETECTION_OF_DNA_DAMAGE	DNA DAMAGE RESPONSE DETECTION OF DNA DAMAGE	37	0.532969	2.29695	0.00179533	0.0221237	0.0148184	4822	tags=54%, list=24%, signal=41%	USP1/RPA2/RPA3/RFC5/RFC1/RFC4/MRPS9/PCNA/PARP1/WDR48/RPS3/RFC3/MRPS11/NEK1/MRPS35/CUL4A/DNAJA1/RBX1/RPS27A/RPA1
GOBP_INTRACILIARY_TRANSPORT_INVOLVED_IN_CILIUM_ASSEMBLY	INTRACILIARY TRANSPORT INVOLVED IN CILIUM ASSEMBLY	37	0.502163	2.16418	0.00179533	0.0221237	0.0148184	5127	tags=54%, list=26%, signal=40%	KIFAP3/KIF3A/HSPB11/TNPO1/IFT74/DYNC2LI1/PCM1/TRIP11/IFT80/SSX2IP/WDR35/TTC30B/DYNLL1/KIF3B/IFT43/IFT57/IFT22/IFT46/TRAF3IP1/DYNLL2
GOBP_MISMATCH_REPAIR	MISMATCH REPAIR	33	0.581797	2.42139	0.00179533	0.0221237	0.0148184	3746	tags=55%, list=19%, signal=44%	RPA2/RPA3/MSH6/HMGB1/PMS2P1/PCNA/PMS1/PMS2P3/MSH2/MSH3/TDG/MCM9/SETD2/RNASEH2A/MLH1/PMS2P5/MUTYH/LIG1
GOBP_NCRNA_3_END_PROCESSING	NCRNA 3 END PROCESSING	37	0.510834	2.20156	0.00179533	0.0221237	0.0148184	4891	tags=65%, list=25%, signal=49%	TRNT1/EXOSC9/SSB/EXOSC8/TRMT10C/INTS2/INTS7/EXOSC6/FBL/EXOSC7/INTS6L/EXOSC3/INTS14/ERI1/RPS21/INTS12/EXOSC10/POLR3K/INTS6/LARP7/ELAC1/ELAC2/PARN/EXOSC2
GOBP_NEGATIVE_REGULATION_OF_DNA_REPLICATION	NEGATIVE REGULATION OF DNA REPLICATION	33	0.474267	1.97386	0.00179533	0.0221237	0.0148184	4329	tags=48%, list=22%, signal=38%	TERF1/FBXO5/ATR/GTPBP4/RAD17/ZNF830/DONSON/PDS5A/GMNN/SLFN11/MSH3/SMARCAL1/TIPIN/BRCA2/TTF1/BLM
GOBP_NUCLEOTIDE_SUGAR_METABOLIC_PROCESS	NUCLEOTIDE SUGAR METABOLIC PROCESS	33	0.525285	2.1862	0.00179533	0.0221237	0.0148184	1539	tags=36%, list=8%, signal=34%	UAP1/GNPDA2/GFPT1/TGDS/EXTL2/SLC35A3/SLC35D1/GNPNAT1/PGM3/GNE/UGDH/FUT8
GOBP_POSITIVE_REGULATION_OF_GENE_EXPRESSION_EPIGENETIC	POSITIVE REGULATION OF GENE EXPRESSION EPIGENETIC	44	0.425265	1.90176	0.00179533	0.0221237	0.0148184	5189	tags=50%, list=26%, signal=37%	ATAD2/ASF1A/POLR2K/TAF1B/DEK/SMARCA5/TAF1A/POLR1B/POLR1C/TAF1D/DDX21/TBP/POLR2H/ATAD2B/ARID1B/CDCA4/POLR1E/KAT2B/EP300/POLR2E/ERCC6/MYBBP1A
GOBP_PROTEIN_TRANSMEMBRANE_TRANSPORT	PROTEIN TRANSMEMBRANE TRANSPORT	55	0.449497	2.09581	0.00179533	0.0221237	0.0148184	5073	tags=56%, list=26%, signal=42%	TRAM1/TIMM21/TMED10/SRP54/PEX13/TOMM70/PEX1/PEX12/SEC63/TOMM20/TIMM17A/C2CD5/PEX7/DNAJC19/GRPEL2/SEC62/CHCHD4/SEC61G/PEX2/DNAJC15/TIMM22/TRAM2/TOMM22/DNLZ/HSPD1/PEX26/AIFM1/SEC61A1/SEC61B/GRPEL1/ROMO1
GOBP_REGULATION_OF_DNA_TEMPLATED_TRANSCRIPTION_INITIATION	REGULATION OF DNA TEMPLATED TRANSCRIPTION INITIATION	42	0.461822	2.0535	0.00179533	0.0221237	0.0148184	3348	tags=45%, list=17%, signal=38%	DHX36/MED30/MED4/HMGB1/CAND1/MED17/PSMC2/ZNF451/MED14/PSMC6/MED1/SUB1/BCLAF1/ATF7IP/MED13/PSMC3/PAXIP1/PSMC5/PSMC4
GOBP_REGULATION_OF_TYPE_I_INTERFERON_MEDIATED_SIGNALING_PATHWAY	REGULATION OF TYPE I INTERFERON MEDIATED SIGNALING PATHWAY	33	0.506865	2.10953	0.00179533	0.0221237	0.0148184	4406	tags=48%, list=22%, signal=38%	ABCE1/YTHDF2/METTL3/CNOT7/LSM14A/TBK1/UBE2K/ZBP1/HSP90AB1/PTPN11/PTPN2/NLRC5/SAMHD1/CDC37/MAVS/FADD
GOBP_RNA_PHOSPHODIESTER_BOND_HYDROLYSIS_EXONUCLEOLYTIC	RNA PHOSPHODIESTER BOND HYDROLYSIS EXONUCLEOLYTIC	42	0.534239	2.37551	0.00179533	0.0221237	0.0148184	4891	tags=62%, list=25%, signal=47%	XRN1/CNOT6L/EXOSC9/EXOSC8/EXOSC1/DIS3L/PDE12/DIS3/EXOSC6/CNOT7/ANGEL2/PNPT1/CNOT6/EXOSC7/EXOSC3/CNOT8/ISG20L2/CNOT2/DIS3L2/ERI1/DCPS/TRIR/EXOSC10/ISG20/PARN/EXOSC2
GOBP_SOMATIC_DIVERSIFICATION_OF_IMMUNOGLOBULINS	SOMATIC DIVERSIFICATION OF IMMUNOGLOBULINS	59	0.434676	2.06337	0.00179533	0.0221237	0.0148184	4903	tags=49%, list=25%, signal=37%	TBX21/UNG/MSH6/RNF168/PMS2P1/RIF1/EXOSC6/MSH2/MSH3/CCR6/THOC1/EXOSC3/YY1/PAXIP1/IL27RA/NDFIP1/MLH1/SAMHD1/PMS2P5/CD28/NSD2/CTNNBL1/MAD2L2/PTPRC/HSPD1/LIG4/KMT5B/SWAP70/NBN
GOBP_SPLICEOSOMAL_COMPLEX_ASSEMBLY	SPLICEOSOMAL COMPLEX ASSEMBLY	55	0.54028	2.5191	0.00179533	0.0221237	0.0148184	5695	tags=75%, list=29%, signal=53%	GEMIN2/GCFC2/KHDC4/LUC7L2/DDX1/LUC7L/SNRPG/SNRPD2/SRSF10/SNRPD1/TXNL4A/PRPF39/PRPF19/PTBP2/LUC7L3/PSIP1/CRNKL1/NCBP1/OVAAL/SCAF11/SNRNP200/SNRPC/SF3A3/SNRPE/SLU7/USP39/SFSWAP/RBM5/SETX/ZRSR2/GEMIN6/SRSF6/PRPF6/SRSF1/SRPK2/PUF60/YTHDC1/ISY1/SF3A1/CELF1/SF3B1
GOBP_SPLICEOSOMAL_SNRNP_ASSEMBLY	SPLICEOSOMAL SNRNP ASSEMBLY	37	0.596721	2.5717	0.00179533	0.0221237	0.0148184	4920	tags=68%, list=25%, signal=51%	GEMIN2/COIL/SART3/TGS1/SNRPD3/SNRPG/SNRPD2/SRSF10/SNRPD1/CLNS1A/DDX20/LSM2/PRPF19/SNRPF/SNRPB/GEMIN5/SNRPC/PRPF8/SNRPE/SNUPN/GEMIN6/AAR2/PRPF3/PRPF6/GEMIN4
GOBP_T_CELL_MEDIATED_CYTOTOXICITY	T CELL MEDIATED CYTOTOXICITY	42	0.433045	1.92554	0.00179533	0.0221237	0.0148184	4411	tags=50%, list=22%, signal=39%	KLRD1/PRF1/XCL1/GZMM/CTSC/IL7R/HLA-F/IL12RB1/HPRT1/MICA/MR1/HLA-G/PPP3CB/HLA-B/B2M/HLA-DRA/HLA-A/IL23A/PTPRC/FADD/HLA-E
GOBP_TRANSLESION_SYNTHESIS	TRANSLESION SYNTHESIS	42	0.461052	2.05008	0.00179533	0.0221237	0.0148184	4822	tags=52%, list=24%, signal=40%	RPA2/ZBTB1/RPA3/RFC5/PRIMPOL/RFC1/UBE2L6/RFC4/PCNA/POLK/RCHY1/RFC3/ISG15/PCLAF/SPRTN/POLH/REV1/POLE2/MAD2L2/RPS27A/REV3L/RPA1
GOBP_TRICARBOXYLIC_ACID_CYCLE	TRICARBOXYLIC ACID CYCLE	33	0.567029	2.35993	0.00179533	0.0221237	0.0148184	4607	tags=58%, list=23%, signal=44%	DLAT/NNT/SUCLA2/PDHB/PDHA1/MDH1/FH/IREB2/SUCLG2/SDHA/DLD/IDH2/MDH2/SDHB/CS/SDHAF2/SDHC/IDH3A/IDH3B
GOBP_DNA_REPLICATION_INDEPENDENT_NUCLEOSOME_ORGANIZATION	DNA REPLICATION INDEPENDENT NUCLEOSOME ORGANIZATION	36	0.566084	2.41503	0.00179856	0.0221237	0.0148184	1931	tags=44%, list=10%, signal=40%	CENPL/CENPC/ASF1A/RBBP7/RBBP4/SUPT16H/MIS18A/SMARCA5/NASP/ITGB3BP/RSF1/CENPQ/ATRX/RUVBL1/CENPH/NPM1
GOBP_NCRNA_EXPORT_FROM_NUCLEUS	NCRNA EXPORT FROM NUCLEUS	36	0.603557	2.5749	0.00179856	0.0221237	0.0148184	3770	tags=64%, list=19%, signal=52%	NUP107/NDC1/NUP43/PHAX/NUP35/NUP160/SSB/RAN/NUP54/NCBP2/NPM1/NUP155/RANBP2/NUP205/NUP210/XPOT/SEH1L/NUP133/NUP153/NUP37/TPR/NUP85/NUP62
GOBP_POSITIVE_T_CELL_SELECTION	POSITIVE T CELL SELECTION	36	0.465468	1.98579	0.00179856	0.0221237	0.0148184	3990	tags=42%, list=20%, signal=33%	TBX21/TOX/SLAMF6/THEMIS/CD3G/CD3D/ZAP70/LY9/BCL11B/IL12RB1/SPN/CD3E/PTPN2/IL23A/PTPRC
GOBP_RRNA_MODIFICATION	RRNA MODIFICATION	36	0.610226	2.60336	0.00179856	0.0221237	0.0148184	5660	tags=81%, list=29%, signal=58%	THUMPD1/DIMT1/FBL/GAR1/EMG1/NAT10/METTL5/TRMT112/FTSJ3/TRMT61B/TFB1M/MTERF4/TFB2M/NAF1/NOP2/NSUN4/MRM2/NSUN5P1/BUD23/RPUSD3/RPUSD4/NHP2/FDXACB1/NSUN5/METTL15/RPUSD2/BMT2/MRM3/NSUN3
GOBP_DNA_SYNTHESIS_INVOLVED_IN_DNA_REPAIR	DNA SYNTHESIS INVOLVED IN DNA REPAIR	51	0.425012	1.95807	0.0018018	0.0221237	0.0148184	3934	tags=43%, list=20%, signal=35%	RPA2/ZBTB1/RPA3/RFC5/PRIMPOL/RFC1/UBE2L6/RFC4/PCNA/SIRT1/POLK/RCHY1/WRN/RFC3/POLA1/ISG15/PCLAF/SPRTN/POLH/REV1/POLE2/MAD2L2
GOBP_INTERSTRAND_CROSS_LINK_REPAIR	INTERSTRAND CROSS LINK REPAIR	51	0.541169	2.49322	0.0018018	0.0221237	0.0148184	3765	tags=47%, list=19%, signal=38%	NUCKS1/USP1/RPA2/FANCF/FANCL/EXO5/RPA3/ATR/MSH6/RNF168/MCM8/XPA/DCLRE1C/FANCI/ERCC4/WDR48/FANCM/MUS81/ERCC6L2/MCM9/RAD51D/RAD51AP1/RFWD3/DCLRE1A
GOBP_MATURATION_OF_SSU_RRNA	MATURATION OF SSU RRNA	48	0.587918	2.69072	0.0018018	0.0221237	0.0148184	4639	tags=65%, list=23%, signal=50%	DCAF13/SRFBP1/HEATR1/UTP23/RPS19/DDX52/RIOK1/RRP36/NOL11/NOP14/UTP3/NGDN/WDR3/NAT10/RIOK2/HELB/TSR1/MRPS11/KRI1/BMS1/UTP20/GTF2H5/NOB1/ABT1/UTP4/RPS21/LSM6/RPS16/RRS1/NOL10/TSR2
GOBP_REGULATION_OF_DNA_TEMPLATED_TRANSCRIPTION_ELONGATION	REGULATION OF DNA TEMPLATED TRANSCRIPTION ELONGATION	48	0.493217	2.2573	0.0018018	0.0221237	0.0148184	5184	tags=58%, list=26%, signal=43%	ZMYND11/SUPT16H/RNF168/HMGN1/CDK13/SCAF8/CCNT1/CDK12/LEO1/ZNF326/HTATSF1/EAF1/EZH2/CDC73/CCNT2/THOC1/TCERG1/HNRNPU/NELFCD/EAPP/WDR43/KAT7/LARP7/BTBD18/GTF2F1/HEXIM1/ALYREF/ERCC6
GOBP_SOMATIC_RECOMBINATION_OF_IMMUNOGLOBULIN_GENE_SEGMENTS	SOMATIC RECOMBINATION OF IMMUNOGLOBULIN GENE SEGMENTS	51	0.436178	2.00952	0.0018018	0.0221237	0.0148184	6255	tags=67%, list=32%, signal=46%	TBX21/UNG/MSH6/RNF168/RIF1/EXOSC6/MSH2/MSH3/CCR6/THOC1/EXOSC3/YY1/PAXIP1/IL27RA/NDFIP1/MLH1/CD28/NSD2/MAD2L2/PTPRC/HSPD1/LIG4/KMT5B/SWAP70/NBN/CLCF1/BATF/POLB/RNF8/HMCES/TFRC/ERCC1/TGFB1/CD40
GOBP_T_CELL_SELECTION	T CELL SELECTION	48	0.443547	2.02998	0.0018018	0.0221237	0.0148184	3990	tags=42%, list=20%, signal=33%	TBX21/TOX/SLAMF6/THEMIS/CD3G/CD3D/GATA3/ZAP70/LY9/ATG5/BCL11B/IL12RB1/CARD11/IL15/SPN/CD3E/PTPN2/CD28/IL23A/PTPRC
GOBP_ATTACHMENT_OF_SPINDLE_MICROTUBULES_TO_KINETOCHORE	ATTACHMENT OF SPINDLE MICROTUBULES TO KINETOCHORE	35	0.547052	2.31482	0.00180505	0.0221237	0.0148184	4426	tags=54%, list=22%, signal=42%	BUB3/CENPC/MIS12/ABRAXAS2/BOD1/NDC80/RACGAP1/ABRAXAS1/ZNF207/EML4/HNRNPU/SEH1L/CHAMP1/BECN1/RCC2/MAD1L1/NUF2/RB1/ECT2
GOBP_CYTOCHROME_COMPLEX_ASSEMBLY	CYTOCHROME COMPLEX ASSEMBLY	34	0.644878	2.69955	0.00180505	0.0221237	0.0148184	4901	tags=68%, list=25%, signal=51%	C12orf73/TIMM21/SCO1/FASTKD3/LYRM7/TTC19/COX17/COX20/COX16/SLC25A33/COX18/COA5/UQCRFS1/COX14/PET117/SMIM20/HCCS/COA6/UQCC3/OXA1L/COA4/COX19/UQCC1
GOBP_MATURATION_OF_5_8S_RRNA	MATURATION OF 5 8S RRNA	34	0.569312	2.38322	0.00180505	0.0221237	0.0148184	5017	tags=65%, list=25%, signal=48%	EXOSC9/EXOSC8/MAK16/MTREX/RPF1/NOP14/EXOSC7/C1D/NSA2/FTSJ3/EXOSC3/KRI1/UTP20/RRP15/NOL9/ABT1/ERI1/RPS21/RRS1/EXOSC10/EXOSC2/WDR12
GOBP_MATURATION_OF_SSU_RRNA_FROM_TRICISTRONIC_RRNA_TRANSCRIPT_SSU_RRNA_5_8S_RRNA_LSU_RRNA	MATURATION OF SSU RRNA FROM TRICISTRONIC RRNA TRANSCRIPT SSU RRNA 5 8S RRNA LSU RRNA	35	0.572046	2.42058	0.00180505	0.0221237	0.0148184	4639	tags=63%, list=23%, signal=48%	DCAF13/HEATR1/UTP23/RPS19/RRP36/NOP14/UTP3/NGDN/HELB/TSR1/MRPS11/KRI1/BMS1/UTP20/GTF2H5/ABT1/UTP4/RPS21/RPS16/RRS1/NOL10/TSR2
GOBP_NUCLEAR_TRANSCRIBED_MRNA_CATABOLIC_PROCESS_EXONUCLEOLYTIC	NUCLEAR TRANSCRIBED MRNA CATABOLIC PROCESS EXONUCLEOLYTIC	35	0.619767	2.62251	0.00180505	0.0221237	0.0148184	4049	tags=71%, list=21%, signal=57%	EXOSC9/DCP1B/EXOSC8/TTC37/EXOSC1/DDX6/DIS3/EXOSC6/CNOT7/LSM5/POLR2G/CNOT6/EXOSC7/LSM2/WDR61/DCP1A/EXOSC3/CNOT8/LSM3/DIS3L2/LSM7/DCPS/HBS1L/LSM1/LSM6
GOBP_POSITIVE_REGULATION_OF_TELOMERE_MAINTENANCE_VIA_TELOMERE_LENGTHENING	POSITIVE REGULATION OF TELOMERE MAINTENANCE VIA TELOMERE LENGTHENING	34	0.545534	2.28368	0.00180505	0.0221237	0.0148184	3182	tags=53%, list=16%, signal=44%	PRKCQ/DHX36/ATR/ATM/CCT2/TNKS2/NEK7/POT1/MAP3K4/CCT8/NAF1/FBXO4/CCT7/HNRNPA1/HNRNPA2B1/CCT6A/XRCC5/CCT3
GOBP_PROTEIN_K63_LINKED_UBIQUITINATION	PROTEIN K63 LINKED UBIQUITINATION	53	0.44225	2.03991	0.00180505	0.0221237	0.0148184	2887	tags=38%, list=15%, signal=32%	PTPN22/RNF115/BFAR/TRIM56/RNF4/ARIH2/RNF168/UBE2E3/UBE2N/TRIM5/UBE2G1/PLAA/TRAF5/HECTD1/UBE2V2/PRPF19/NEDD4/RNF126/ITCH/UBR5
GOBP_REGULATION_OF_TRANSCRIPTION_INITIATION_FROM_RNA_POLYMERASE_II_PROMOTER	REGULATION OF TRANSCRIPTION INITIATION FROM RNA POLYMERASE II PROMOTER	34	0.526722	2.20493	0.00180505	0.0221237	0.0148184	3348	tags=53%, list=17%, signal=44%	DHX36/MED30/MED4/HMGB1/CAND1/MED17/PSMC2/ZNF451/MED14/PSMC6/MED1/SUB1/ATF7IP/MED13/PSMC3/PAXIP1/PSMC5/PSMC4
GOBP_RIBOSOME_ASSEMBLY	RIBOSOME ASSEMBLY	53	0.555013	2.56004	0.00180505	0.0221237	0.0148184	4855	tags=66%, list=25%, signal=50%	NIP7/FASTKD2/MTERF3/RPS19/BRIX1/RPL23A/RPF2/EIF2A/NPM1/RPL3/RPL24/C1QBP/RSL24D1/RPL11/RPS5/MRPL22/RPL10L/MRPS11/MTERF4/RPL6/DHX29/NOP2/MRPS7/RPLP0/XRCC5/ABT1/MDN1/RPS27L/EFL1/RPS15/RRS1/RPS10/RPS27/MRPL20/MRTO4
GOBP_TERMINATION_OF_RNA_POLYMERASE_II_TRANSCRIPTION	TERMINATION OF RNA POLYMERASE II TRANSCRIPTION	34	0.617601	2.58537	0.00180505	0.0221237	0.0148184	4430	tags=71%, list=22%, signal=55%	LSM11/NUDT21/SNRPD3/SCAF8/CSTF3/TTF2/SNRPG/NCBP2/CSTF2T/CSTF2/SNRPF/SNRPB/FIP1L1/SLBP/CSTF1/NCBP1/CPSF2/CPSF3/SNRPE/SCAF4/PAPOLA/SETX/MED18/PCF11
GOBP_TRANSCRIPTION_INITIATION_FROM_RNA_POLYMERASE_I_PROMOTER	TRANSCRIPTION INITIATION FROM RNA POLYMERASE I PROMOTER	34	0.554618	2.32171	0.00180505	0.0221237	0.0148184	4664	tags=65%, list=24%, signal=50%	GTF2H3/POLR2K/RRN3/TAF1B/TAF1A/POLR1B/POLR1C/GTF2H1/TAF1D/CCNH/ERCC3/RRN3P1/CDK7/GTF2H5/TBP/POLR2H/PIH1D1/MNAT1/RRN3P2/POLR1E/SMARCA4/POLR2E
GOBP_TRANSCRIPTION_PREINITIATION_COMPLEX_ASSEMBLY	TRANSCRIPTION PREINITIATION COMPLEX ASSEMBLY	35	0.575806	2.43649	0.00180505	0.0221237	0.0148184	4586	tags=57%, list=23%, signal=44%	RRN3/TAF1B/BDP1/HMGB1/CAND1/PSMC2/PSMC6/DR1/TAF11/ATF7IP/TBP/PSMC3/PSMC5/PSMC4/GTF2A2/PIH1D1/GTF2B/POLR1E/SMARCA4/CREB1
GOBP_TRNA_TRANSPORT	TRNA TRANSPORT	34	0.586193	2.45388	0.00180505	0.0221237	0.0148184	3770	tags=62%, list=19%, signal=50%	NUP107/NDC1/NUP43/NUP35/NUP160/SSB/RAN/NUP54/TOMM20/NUP155/RANBP2/NUP205/NUP210/XPOT/SEH1L/NUP133/NUP153/NUP37/TPR/NUP85/NUP62
GOBP_BASE_EXCISION_REPAIR	BASE EXCISION REPAIR	38	0.5058	2.18486	0.00181159	0.0221237	0.0148184	5645	tags=61%, list=29%, signal=43%	RPA2/UNG/RPA3/USP47/PRMT6/HMGB1/FEN1/PCNA/XPA/APEX1/WRN/RPS3/PARP2/TDG/MUTYH/LIG1/FAM168A/HUWE1/RPA1/POLG/ERCC6/MBD4/POLB
GOBP_CENTROMERE_COMPLEX_ASSEMBLY	CENTROMERE COMPLEX ASSEMBLY	38	0.58084	2.50901	0.00181159	0.0221237	0.0148184	4832	tags=58%, list=24%, signal=44%	CENPL/CENPC/MIS12/RBBP7/RBBP4/RNF4/MIS18A/SMARCA5/NASP/ITGB3BP/RSF1/CENPQ/RUVBL1/CENPH/NPM1/MIS18BP1/HELLS/POGZ/RB1/CENPK/SENP6/OIP5
GOBP_MITOCHONDRIAL_ELECTRON_TRANSPORT_NADH_TO_UBIQUINONE	MITOCHONDRIAL ELECTRON TRANSPORT NADH TO UBIQUINONE	43	0.652227	2.89729	0.00181159	0.0221237	0.0148184	4403	tags=67%, list=22%, signal=53%	NDUFA5/NDUFB8/NDUFV2/NDUFA9/NDUFB4/NDUFA4/NDUFB7/NDUFB10/NDUFA12/NDUFS3/NDUFS4/NDUFA6/NDUFA8/NDUFS1/NDUFB2/NDUFAB1/NDUFB1/DNAJC15/NDUFB5/NDUFA1/NDUFB9/DLD/PARK7/NDUFB11/NDUFC1/ISCU/NDUFS2/NDUFA13/NDUFS6
GOBP_MITOCHONDRIAL_RNA_METABOLIC_PROCESS	MITOCHONDRIAL RNA METABOLIC PROCESS	43	0.678336	3.01327	0.00181159	0.0221237	0.0148184	4912	tags=74%, list=25%, signal=56%	MTO1/MTERF1/TRNT1/TEFM/MTERF2/SUPV3L1/TRMT10C/PDE12/YARS2/METTL4/LRPPRC/PNPT1/TFAM/CDK5RAP1/TRMT61B/TFB1M/MTERF4/TFB2M/GRSF1/FASTKD1/SLC25A33/PRKAA1/SLIRP/FASTKD5/TRMT5/TRMT10B/TRIT1/DARS2/WARS2/ELAC2/EARS2/TWNK
GOBP_NADH_DEHYDROGENASE_COMPLEX_ASSEMBLY	NADH DEHYDROGENASE COMPLEX ASSEMBLY	56	0.611598	2.85255	0.00181159	0.0221237	0.0148184	4613	tags=62%, list=23%, signal=48%	TMEM126B/TIMM21/NDUFA5/NDUFAF4/DMAC1/NDUFB8/NDUFV2/NDUFA9/NUBPL/NDUFB4/TMEM126A/NDUFB7/NDUFB10/NDUFA12/NDUFS3/NDUFS4/NDUFA6/NDUFA8/NDUFS1/NDUFB2/NDUFAB1/NDUFB1/NDUFB5/NDUFA1/NDUFB9/NDUFAF2/NDUFB11/NDUFAF7/NDUFC1/NDUFS2/NDUFAF3/OXA1L/NDUFA13/NDUFS6/TIMMDC1
GOBP_NUCLEOTIDE_EXCISION_REPAIR_DNA_INCISION	NUCLEOTIDE EXCISION REPAIR DNA INCISION	38	0.565803	2.44405	0.00181159	0.0221237	0.0148184	4822	tags=58%, list=24%, signal=44%	RPA2/GTF2H3/RPA3/RFC5/RFC1/RFC4/PCNA/PARP1/GTF2H1/XPA/POLK/ERCC4/RFC3/ERCC3/GTF2H5/ERCC5/CUL4A/CHD1L/RBX1/DDB2/RPS27A/RPA1
GOBP_PROTEIN_K48_LINKED_UBIQUITINATION	PROTEIN K48 LINKED UBIQUITINATION	58	0.456942	2.15743	0.00181159	0.0221237	0.0148184	5079	tags=52%, list=26%, signal=39%	UBE2Q2/RNF6/RNF115/BFAR/HACE1/RNF4/ARIH2/PPIA/UBE2E3/TRIM32/UBE3A/CUL1/UBE2G1/DTX3L/UBE2E1/UBE2K/RNF126/ITCH/UBE2G2/UBR5/SKP2/UBE2D2/TRIM44/SKP1/RNF34/BTRC/RBX1/UBE2T/UBE2A/BIRC2
GOBP_REGULATION_OF_CELLULAR_AMINO_ACID_METABOLIC_PROCESS	REGULATION OF CELLULAR AMINO ACID METABOLIC PROCESS	58	0.480414	2.26825	0.00181159	0.0221237	0.0148184	4441	tags=55%, list=22%, signal=43%	PSMB2/PSMD10/PSMA5/PSMD14/PSME1/PSMD5/PSMB8/PSMC2/PSMA2/PSMC6/PSMA4/PSME4/PSMB10/PSMA1/PSMB9/PSMA3/PSMD6/PSMB4/ATP2B4/PSMD12/PSMC3/PSMB1/PSMC5/PSMD8/PSMC4/PSMD7/PSMD11/PARK7/PSMD3/PSMB6/PSMA7/AZIN1
GOBP_REGULATION_OF_NATURAL_KILLER_CELL_MEDIATED_IMMUNITY	REGULATION OF NATURAL KILLER CELL MEDIATED IMMUNITY	43	0.462134	2.05287	0.00181159	0.0221237	0.0148184	3006	tags=40%, list=15%, signal=34%	KLRD1/SH2D1A/SLAMF6/CRTAM/CD96/CD160/LAG3/RASGRP1/CD226/HLA-F/MICA/CADM1/SERPINB9/SH2D1B/HLA-G/HLA-B/NCR3
GOBP_REGULATION_OF_TELOMERE_MAINTENANCE_VIA_TELOMERE_LENGTHENING	REGULATION OF TELOMERE MAINTENANCE VIA TELOMERE LENGTHENING	54	0.522213	2.40579	0.00181159	0.0221237	0.0148184	4826	tags=61%, list=24%, signal=46%	PRKCQ/TERF1/XRN1/DHX36/ATR/ATM/CCT2/STN1/TNKS2/NEK7/PARP1/POT1/ERCC4/MAP3K4/CCT8/NAT10/HNRNPU/NAF1/FBXO4/CCT7/HNRNPA1/HNRNPA2B1/CCT6A/XRCC5/CCT3/HNRNPC/CCT4/CTC1/EXOSC10/TINF2/MAPKAPK5/PINX1/PARN
GOBP_REPLICATION_FORK_PROCESSING	REPLICATION FORK PROCESSING	38	0.541642	2.33969	0.00181159	0.0221237	0.0148184	4329	tags=53%, list=22%, signal=41%	NUCKS1/ATR/ETAA1/PRIMPOL/MRE11/PCNA/ZGRF1/ATRX/WRN/FAM111A/ZNF365/FANCM/THOC1/GEN1/SMARCAL1/SAMHD1/RFWD3/CDK9/BRCA2/BLM
GOBP_SISTER_CHROMATID_COHESION	SISTER CHROMATID COHESION	54	0.440045	2.02725	0.00181159	0.0221237	0.0148184	5460	tags=54%, list=28%, signal=39%	SMC5/SMC3/STAG3L4/MRE11/BOD1/SGO2/FEN1/PDS5A/ESCO1/ATRX/NAA50/NSMCE2/SLF1/RAD51C/CTCF/RAD21/SFPQ/PHB2/SLF2/NIPBL/PDS5B/POGZ/RB1/WAPL/STAG2/STAG1/REC8/SMC1A/CTNNB1
GOBP_TRNA_METHYLATION	TRNA METHYLATION	38	0.584833	2.52626	0.00181159	0.0221237	0.0148184	4549	tags=66%, list=23%, signal=51%	TRMT11/MTO1/TRMT13/ALKBH8/TYW3/TRMT10C/FTSJ1/TRMT6/THUMPD3/TARBP1/TRMT112/TRMT61B/THUMPD2/METTL8/NSUN2/TRMO/NSUN6/BCDIN3D/TRMT2B/LCMT2/TRMT5/TRMT10B/TRMT1L/METTL2B/METTL6
GOBP_IMMUNOGLOBULIN_PRODUCTION_INVOLVED_IN_IMMUNOGLOBULIN_MEDIATED_IMMUNE_RESPONSE	IMMUNOGLOBULIN PRODUCTION INVOLVED IN IMMUNOGLOBULIN MEDIATED IMMUNE RESPONSE	50	0.432119	1.98651	0.00181818	0.0221237	0.0148184	4903	tags=48%, list=25%, signal=36%	TBX21/XCL1/UNG/MSH6/RNF168/RIF1/EXOSC6/MSH2/CCR6/THOC1/EXOSC3/PAXIP1/IL27RA/NDFIP1/MLH1/CD28/NSD2/MAD2L2/PTPRC/HSPD1/LIG4/KMT5B/SWAP70/NBN
GOBP_INNER_MITOCHONDRIAL_MEMBRANE_ORGANIZATION	INNER MITOCHONDRIAL MEMBRANE ORGANIZATION	50	0.555864	2.55538	0.00181818	0.0221237	0.0148184	5168	tags=70%, list=26%, signal=52%	AGK/HSPA9/CHCHD3/TIMM10B/TOMM70/MAIP1/ATP5F1C/OMA1/IMMT/ATP5PF/ATP5MC3/ATP5PO/AFG3L2/TIMM29/APOOL/MTX3/ATP5MG/ATP5PB/MTX2/TIMM9/TIMM22/OPA1/APOO/GHITM/TIMM10/ATP5PD/ATP5ME/UQCC3/NDUFA13/TIMM8B/ATP5F1B/ATP5F1D/ATP5MC2/ROMO1/ATP5F1E
GOBP_POSITIVE_REGULATION_OF_MRNA_CATABOLIC_PROCESS	POSITIVE REGULATION OF MRNA CATABOLIC PROCESS	50	0.47611	2.18874	0.00181818	0.0221237	0.0148184	4999	tags=52%, list=25%, signal=39%	PRR5L/HNRNPR/DHX36/CNOT6L/YTHDF2/FTO/METTL14/METTL3/MOV10/CNOT7/HNRNPD/PNPT1/POLR2G/TARDBP/PUM1/CNOT8/ZFP36L2/TOB1/GIGYF2/TNRC6C/TNRC6A/ZC3HAV1/YTHDF1/ZC3H12D/EIF4ENIF1/TNRC6B
GOBP_POSTREPLICATION_REPAIR	POSTREPLICATION REPAIR	50	0.449223	2.06514	0.00181818	0.0221237	0.0148184	5025	tags=52%, list=25%, signal=39%	RPA2/ZBTB1/RPA3/RFC5/PRIMPOL/RFC1/UBE2L6/RFC4/PCNA/UBE2N/POLK/RCHY1/MSH2/RFC3/UBE2V2/ISG15/PCLAF/SPRTN/POLH/REV1/POLE2/MAD2L2/RPS27A/REV3L/RPA1/UBE2A
GOBP_THIOESTER_BIOSYNTHETIC_PROCESS	THIOESTER BIOSYNTHETIC PROCESS	50	0.461914	2.12348	0.00181818	0.0221237	0.0148184	4214	tags=40%, list=21%, signal=32%	ELOVL6/ACSL5/DLAT/PDP2/SCD5/PDHB/PDP1/PPCS/HACD2/PDHA1/TECR/PDHX/CBR4/ACAT1/ELOVL4/DLD/MPC2/DIP2A/PDK4/ACLY
GOBP_CHROMATIN_REMODELING_AT_CENTROMERE	CHROMATIN REMODELING AT CENTROMERE	29	0.60576	2.4218	0.00182149	0.0221237	0.0148184	1931	tags=45%, list=10%, signal=41%	CENPL/CENPC/RBBP7/RBBP4/MIS18A/SMARCA5/NASP/ITGB3BP/RSF1/CENPQ/RUVBL1/CENPH/NPM1
GOBP_ESTABLISHMENT_OF_PROTEIN_LOCALIZATION_TO_MITOCHONDRIAL_MEMBRANE	ESTABLISHMENT OF PROTEIN LOCALIZATION TO MITOCHONDRIAL MEMBRANE	52	0.502101	2.31357	0.00182149	0.0221237	0.0148184	5997	tags=69%, list=30%, signal=48%	GZMB/YWHAQ/AGK/PPP3CC/TFDP2/TIMM10B/YWHAZ/TOMM70/MAIP1/HSP90AA1/MOAP1/PDCD5/TIMM29/MAPK8/YWHAB/NMT1/TIMM9/COX18/TIMM22/CASP8/TOMM22/TIMM10/HSPA4/OXA1L/NDUFA13/TIMM8B/TP53BP2/ROMO1/PPP1R13B/CALM3/YWHAE/YWHAG/PMAIP1/AP3B1/BAX/YWHAH
GOBP_RRNA_TRANSCRIPTION	RRNA TRANSCRIPTION	29	0.567235	2.26778	0.00182149	0.0221237	0.0148184	4563	tags=59%, list=23%, signal=45%	SPIN1/PWP1/TAF1B/GTF3A/POLR1B/NIFK/NOL11/NCL/GTF3C4/GTF3C3/GTF3C1/GTF3C6/GTF3C2/PIH1D1/TCOF1/POLR1E/SMARCA4
GOBP_CRISTAE_FORMATION	CRISTAE FORMATION	31	0.504687	2.05719	0.00182482	0.0221237	0.0148184	5168	tags=61%, list=26%, signal=45%	CHCHD3/ATP5F1C/OMA1/IMMT/ATP5PF/ATP5MC3/ATP5PO/AFG3L2/APOOL/ATP5MG/ATP5PB/APOO/ATP5PD/ATP5ME/UQCC3/ATP5F1B/ATP5F1D/ATP5MC2/ATP5F1E
GOBP_NEGATIVE_REGULATION_OF_TELOMERE_MAINTENANCE	NEGATIVE REGULATION OF TELOMERE MAINTENANCE	31	0.560435	2.28443	0.00182482	0.0221237	0.0148184	5371	tags=68%, list=27%, signal=49%	TERF1/XRN1/ATM/STN1/TNKS2/PARP1/POT1/RAD50/ERCC4/NAT10/HNRNPU/HNRNPA1/HNRNPC/TERF2IP/CTC1/EXOSC10/TINF2/PINX1/NBN/TERF2/ACD
GOBP_PEPTIDYL_ASPARAGINE_MODIFICATION	PEPTIDYL ASPARAGINE MODIFICATION	31	0.53372	2.17554	0.00182482	0.0221237	0.0148184	3381	tags=52%, list=17%, signal=43%	MGAT2/LMAN1/MAGT1/OSTC/DPM1/DDOST/FUT8/MCFD2/ST6GAL1/DAD1/ALG5/DPM3/ALG8/STT3A/OST4/RPN2
GOBP_VIRAL_RNA_GENOME_REPLICATION	VIRAL RNA GENOME REPLICATION	31	0.500799	2.04135	0.00182482	0.0221237	0.0148184	2927	tags=35%, list=15%, signal=30%	RAB29/APOBEC3G/FMR1/ATG5/APOBEC3C/TOP2B/MORC2/ATG16L1/PHB/EEA1/MPHOSPH8
GOBP_MANNOSYLATION	MANNOSYLATION	32	0.479187	1.97576	0.00182815	0.0221237	0.0148184	5312	tags=53%, list=27%, signal=39%	TMTC3/NUS1/DPY19L4/DPM1/ALG9/PIGV/DPY19L1/RXYLT1/DPM3/ALG8/PIGB/PIGM/TMTC4/ALG2/FKTN/SDF2L1/ALG1
GOBP_NCRNA_CATABOLIC_PROCESS	NCRNA CATABOLIC PROCESS	32	0.517041	2.13184	0.00182815	0.0221237	0.0148184	5005	tags=69%, list=25%, signal=51%	SLFN13/XRN1/EXOSC9/EXOSC8/MTREX/DIS3L/DIS3/EXOSC6/RBM7/DROSHA/PNPT1/EXOSC7/EXOSC3/NSUN2/DIS3L2/ZCCHC8/POP1/TRIR/EXOSC10/PARN/EXOSC2/SND1
GOBP_PROTEIN_TRANSMEMBRANE_IMPORT_INTO_INTRACELLULAR_ORGANELLE	PROTEIN TRANSMEMBRANE IMPORT INTO INTRACELLULAR ORGANELLE	32	0.486723	2.00683	0.00182815	0.0221237	0.0148184	5073	tags=59%, list=26%, signal=44%	TIMM21/PEX13/TOMM70/PEX1/PEX12/TOMM20/TIMM17A/PEX7/DNAJC19/GRPEL2/CHCHD4/PEX2/DNAJC15/DNLZ/HSPD1/PEX26/AIFM1/GRPEL1/ROMO1
GOBP_RNA_CAPPING	RNA CAPPING	32	0.612687	2.5262	0.00182815	0.0221237	0.0148184	5401	tags=81%, list=27%, signal=59%	GTF2H3/POLR2K/CMTR2/TGS1/GTF2H1/RNGTT/POLR2B/NCBP2/RNMT/CMTR1/POLR2G/CCNH/ERCC3/GTF2F2/CDK7/GTF2H5/POLR2D/POLR2H/NCBP1/MNAT1/POLR2I/POLR2E/POLR2C/GTF2F1/GTF2H4/POLR2J
GOBP_HISTONE_H3_ACETYLATION	HISTONE H3 ACETYLATION	57	0.431834	2.02244	0.0018315	0.0221237	0.0148184	4324	tags=46%, list=22%, signal=36%	MEAF6/JADE2/GATA3/TADA1/POLE3/ZNF451/SIRT1/KMT2A/NAP1L2/KAT6B/DR1/SUPT3H/MBIP/TAF5/MAP3K7/TAF5L/PHF14/BRD1/SUPT7L/SIN3A/PIH1D1/BRCA2/BRPF1/SMAD4/KAT2B/KAT7
GOBP_NEGATIVE_REGULATION_OF_GENE_EXPRESSION_EPIGENETIC	NEGATIVE REGULATION OF GENE EXPRESSION EPIGENETIC	57	0.443961	2.07923	0.0018315	0.0221237	0.0148184	4205	tags=47%, list=21%, signal=37%	ATAD2/AEBP2/ASF1A/RBBP7/RBBP4/CREBZF/HMGB1/DPY30/EED/MTF2/MORF4L1/DNMT1/RIF1/SIRT1/EZH2/MORC2/CTBP1/HAT1/SUZ12/MPHOSPH8/PPHLN1/ATAD2B/SIN3A/MECP2/PHF19/HDAC2/HOTAIR
GOBP_PURINE_NUCLEOSIDE_METABOLIC_PROCESS	PURINE NUCLEOSIDE METABOLIC PROCESS	57	0.418244	1.95879	0.0018315	0.0221237	0.0148184	5665	tags=54%, list=29%, signal=39%	ENPP4/AK3/ADA/GIMAP7/OARD1/NME7/RAN/GMPS/DLG1/CARD11/HPRT1/MTAP/DGUOK/OPA1/APRT/CASK/EFL1/RAB23/ENTPD4/NT5E/MFN1/IMPDH2/ADK/ADA2/NME1/MACROD1/AMD1/NME3/NME6/MAGI3/TJP2
GOBP_REGULATION_OF_HISTONE_METHYLATION	REGULATION OF HISTONE METHYLATION	57	0.491719	2.3029	0.0018315	0.0221237	0.0148184	5473	tags=63%, list=28%, signal=46%	AUTS2/GFI1/GATA3/CTR9/BCOR/PRMT6/MTF2/DNMT1/ZNF304/RIF1/IWS1/SIRT1/ATRX/KMT2A/KMT2E/PAXBP1/CTCF/AASS/SNW1/WDR61/MLLT6/PAXIP1/PIH1D1/MECP2/KDM1A/SMAD4/PHF19/RTF1/OGT/CHTOP/TET1/NSD1/KDM3A/PAX5/CTNNB1/NSD3
GOBP_AMINO_ACID_ACTIVATION	AMINO ACID ACTIVATION	28	0.571509	2.25702	0.00184162	0.0221237	0.0148184	5534	tags=75%, list=28%, signal=54%	GATC/YARS2/PPA2/NARS2/LARS2/IARS2/EEF1E1/AIMP1/AASDH/FARSB/QRSL1/DARS2/PPA1/FARSA/MARS2/WARS2/EARS2/HARS2/RARS2/VARS2/PARS2
GOBP_HISTONE_UBIQUITINATION	HISTONE UBIQUITINATION	45	0.442212	1.98055	0.00184162	0.0221237	0.0148184	6057	tags=67%, list=31%, signal=46%	CTR9/BCOR/PCGF6/RNF168/UBE2N/LEO1/DTX3L/CDC73/UBE2E1/KDM2B/UBR5/RNF2/PCGF5/PHC1/PARK7/SKP1/CDK9/KDM1A/WDR70/HUWE1/WAC/DDB2/UBE2A/RING1/PCGF3/TRIM37/RNF20/UBR2/RNF8/CUL4B
GOBP_NUCLEOTIDE_EXCISION_REPAIR_PREINCISION_COMPLEX_ASSEMBLY	NUCLEOTIDE EXCISION REPAIR PREINCISION COMPLEX ASSEMBLY	28	0.618736	2.44354	0.00184162	0.0221237	0.0148184	5180	tags=71%, list=26%, signal=53%	RPA2/GTF2H3/RPA3/PARP1/GTF2H1/XPA/CCNH/ERCC3/CDK7/GTF2H5/ERCC5/MNAT1/CUL4A/CETN2/CHD1L/RBX1/DDB2/RPS27A/RPA1/GTF2H4
GOBP_POSITIVE_REGULATION_OF_TRANSCRIPTION_INITIATION_FROM_RNA_POLYMERASE_II_PROMOTER	POSITIVE REGULATION OF TRANSCRIPTION INITIATION FROM RNA POLYMERASE II PROMOTER	28	0.50712	2.00274	0.00184162	0.0221237	0.0148184	3348	tags=54%, list=17%, signal=45%	DHX36/MED30/MED4/CAND1/MED17/PSMC2/MED14/PSMC6/MED1/SUB1/MED13/PSMC3/PAXIP1/PSMC5/PSMC4
GOBP_REGULATION_OF_MITOCHONDRIAL_GENE_EXPRESSION	REGULATION OF MITOCHONDRIAL GENE EXPRESSION	28	0.605304	2.39049	0.00184162	0.0221237	0.0148184	4941	tags=64%, list=25%, signal=48%	FASTKD2/FASTKD3/TRMT10C/METTL4/NGRN/LRPPRC/C1QBP/ALKBH1/CDK5RAP1/TRUB2/PRKAA1/RMND1/RPUSD3/RPUSD4/MRPS27/MALSU1/UQCC1/RCC1L
GOBP_REGULATION_OF_TRANSCRIPTION_ELONGATION_FROM_RNA_POLYMERASE_II_PROMOTER	REGULATION OF TRANSCRIPTION ELONGATION FROM RNA POLYMERASE II PROMOTER	28	0.53605	2.11699	0.00184162	0.0221237	0.0148184	5037	tags=64%, list=26%, signal=48%	ZMYND11/SUPT16H/RNF168/CDK13/CDK12/LEO1/EAF1/EZH2/CDC73/TCERG1/HNRNPU/NELFCD/EAPP/WDR43/LARP7/BTBD18/GTF2F1/HEXIM1
GOBP_GLOBAL_GENOME_NUCLEOTIDE_EXCISION_REPAIR	GLOBAL GENOME NUCLEOTIDE EXCISION REPAIR	25	0.58317	2.2213	0.00185185	0.0221237	0.0148184	6140	tags=76%, list=31%, signal=52%	GTF2H3/PARP1/GTF2H1/XPA/ERCC4/USP45/ERCC3/GTF2H5/CUL4A/CETN2/CHD1L/RBX1/DDB2/RPS27A/GTF2H4/UBC/CUL4B/XPC/ERCC1
GOBP_POSITIVE_REGULATION_OF_NATURAL_KILLER_CELL_MEDIATED_IMMUNITY	POSITIVE REGULATION OF NATURAL KILLER CELL MEDIATED IMMUNITY	27	0.550047	2.14055	0.00185185	0.0221237	0.0148184	3006	tags=48%, list=15%, signal=41%	KLRD1/SH2D1A/SLAMF6/CRTAM/CD160/LAG3/RASGRP1/CD226/HLA-F/CADM1/SH2D1B/HLA-G/NCR3
GOBP_PROTEIN_LOCALIZATION_TO_CHROMOSOME_CENTROMERIC_REGION	PROTEIN LOCALIZATION TO CHROMOSOME CENTROMERIC REGION	25	0.569923	2.17085	0.00185185	0.0221237	0.0148184	4296	tags=56%, list=22%, signal=44%	BUB3/ZWILCH/MIS12/SMC5/BOD1/NDC80/SPDL1/CENPQ/CTCF/CHAMP1/RCC2/IK/ZW10/RB1
GOBP_PROTEIN_LOCALIZATION_TO_CHROMOSOME_TELOMERIC_REGION	PROTEIN LOCALIZATION TO CHROMOSOME TELOMERIC REGION	27	0.635478	2.47302	0.00185185	0.0221237	0.0148184	5843	tags=85%, list=30%, signal=60%	TERF1/ATR/ATM/CCT2/TNKS2/POT1/ATRX/CCT8/CCT7/CCT6A/XRCC5/CCT3/BRCA2/CCT4/TERF2IP/TINF2/PINX1/GNL3/TERF2/ACD/NABP2/TPP1/CCT5
GOBP_RESPIRATORY_CHAIN_COMPLEX_IV_ASSEMBLY	RESPIRATORY CHAIN COMPLEX IV ASSEMBLY	24	0.640048	2.41501	0.00185185	0.0221237	0.0148184	5297	tags=67%, list=27%, signal=49%	TIMM21/SCO1/FASTKD3/COX17/COX20/COX16/COX18/COA5/COX14/PET117/SMIM20/COA6/OXA1L/COA4/COX19/COX15
GOBP_RRNA_METHYLATION	RRNA METHYLATION	25	0.656141	2.49925	0.00185185	0.0221237	0.0148184	5660	tags=84%, list=29%, signal=60%	DIMT1/FBL/EMG1/METTL5/TRMT112/FTSJ3/TRMT61B/TFB1M/MTERF4/TFB2M/NOP2/NSUN4/MRM2/NSUN5P1/BUD23/FDXACB1/NSUN5/METTL15/BMT2/MRM3/NSUN3
GOBP_TELOMERE_MAINTENANCE_VIA_SEMI_CONSERVATIVE_REPLICATION	TELOMERE MAINTENANCE VIA SEMI CONSERVATIVE REPLICATION	27	0.595598	2.31782	0.00185185	0.0221237	0.0148184	2418	tags=48%, list=12%, signal=42%	TERF1/RPA2/RPA3/RFC5/RFC1/POLE3/FEN1/RFC4/PCNA/PRIM2/RFC3/PRIM1/POLA1
GOBP_TERMINATION_OF_RNA_POLYMERASE_I_TRANSCRIPTION	TERMINATION OF RNA POLYMERASE I TRANSCRIPTION	27	0.615151	2.39391	0.00185185	0.0221237	0.0148184	5180	tags=74%, list=26%, signal=55%	GTF2H3/POLR2K/TAF1B/TAF1A/POLR1B/POLR1C/GTF2H1/TAF1D/CCNH/ERCC3/CDK7/GTF2H5/TBP/POLR2H/MNAT1/TTF1/POLR1E/POLR2E/ZMPSTE24/GTF2H4
GOBP_CLEAVAGE_INVOLVED_IN_RRNA_PROCESSING	CLEAVAGE INVOLVED IN RRNA PROCESSING	26	0.666	2.57005	0.00185874	0.0221237	0.0148184	4891	tags=77%, list=25%, signal=58%	EXOSC9/EXOSC8/UTP23/RRP36/NOP14/EXOSC7/TSR1/EXOSC3/KRI1/BMS1/UTP20/NOL9/NOB1/ABT1/ERI1/RPS21/RRS1/EXOSC10/NHP2/EXOSC2
GOBP_DNA_STRAND_ELONGATION	DNA STRAND ELONGATION	26	0.547345	2.11217	0.00185874	0.0221237	0.0148184	3748	tags=54%, list=19%, signal=44%	NUCKS1/MCM3/MRE11/POLE3/RFC4/PCNA/POT1/RAD50/RFC3/POLA1/MCM7/GINS1/LIG1/GINS3
GOBP_MATURATION_OF_LSU_RRNA	MATURATION OF LSU RRNA	26	0.664641	2.56481	0.00185874	0.0221237	0.0148184	2918	tags=65%, list=15%, signal=56%	GTPBP4/DDX18/MAK16/RPF1/NIFK/ZNHIT3/RPF2/ZNHIT6/RPL35/RPL7L1/MRPL1/RPL10A/NSA2/FTSJ3/RRP15/NOP2/NOL9
GOBP_TRANSCRIPTION_ELONGATION_FROM_RNA_POLYMERASE_I_PROMOTER	TRANSCRIPTION ELONGATION FROM RNA POLYMERASE I PROMOTER	26	0.609407	2.35166	0.00185874	0.0221237	0.0148184	5184	tags=73%, list=26%, signal=54%	GTF2H3/POLR2K/TAF1B/TAF1A/POLR1B/POLR1C/GTF2H1/TAF1D/CCNH/ERCC3/CDK7/GTF2H5/TBP/POLR2H/MNAT1/POLR1E/POLR2E/GTF2H4/ERCC6
GOBP_CYTOPLASMIC_TRANSLATIONAL_INITIATION	CYTOPLASMIC TRANSLATIONAL INITIATION	30	0.712965	2.86694	0.00186916	0.0221237	0.0148184	4516	tags=83%, list=23%, signal=64%	NCK1/DENR/YTHDF2/EIF3J/RBM4/METTL3/EIF4B/EIF3A/EIF3M/EIF3E/EIF3I/EIF2S2/DHX29/EIF3F/EIF4H/MCTS1/EIF2B3/EIF4G1/EIF2D/EIF2S3/EIF3K/EIF3D/EIF3L/EIF5/EIF3G
GOBP_NEGATIVE_REGULATION_OF_ANTIGEN_RECEPTOR_MEDIATED_SIGNALING_PATHWAY	NEGATIVE REGULATION OF ANTIGEN RECEPTOR MEDIATED SIGNALING PATHWAY	30	0.510658	2.05343	0.00186916	0.0221237	0.0148184	1022	tags=30%, list=5%, signal=28%	SH2D1A/CBLB/PTPN22/PVRIG/CD160/GBP1/PRNP/EZR/FCRL3
GOBP_MITOCHONDRION_MORPHOGENESIS	MITOCHONDRION MORPHOGENESIS	18	0.575473	1.99277	0.00187266	0.0221237	0.0148184	3954	tags=56%, list=20%, signal=44%	POLG2/FEZ1/SUPV3L1/SSBP1/NUBPL/PNPT1/DNM1L/SLIRP/OPA1/MFF
GOBP_NEGATIVE_REGULATION_OF_TELOMERE_MAINTENANCE_VIA_TELOMERASE	NEGATIVE REGULATION OF TELOMERE MAINTENANCE VIA TELOMERASE	18	0.613088	2.12303	0.00187266	0.0221237	0.0148184	5371	tags=78%, list=27%, signal=57%	TERF1/XRN1/STN1/POT1/NAT10/HNRNPU/HNRNPA1/HNRNPC/CTC1/EXOSC10/TINF2/PINX1/TERF2/ACD
GOBP_NUCLEOBASE_BIOSYNTHETIC_PROCESS	NUCLEOBASE BIOSYNTHETIC PROCESS	18	0.572819	1.98358	0.00187266	0.0221237	0.0148184	4916	tags=67%, list=25%, signal=50%	ADA/GART/CMPK1/PRPS1/GMPS/HPRT1/PPAT/CTPS2/APRT/CTPS1/PAICS/UMPS
GOBP_PROTEIN_LOCALIZATION_TO_MICROTUBULE	PROTEIN LOCALIZATION TO MICROTUBULE	18	0.573169	1.98479	0.00187266	0.0221237	0.0148184	5399	tags=67%, list=27%, signal=48%	ABHD17A/ABHD17B/ABHD17C/MAPRE2/HNRNPU/CRIPT/CHAMP1/TTBK2/DIAPH1/DVL1/MAPRE1/MID1
GOBP_ASPARTATE_FAMILY_AMINO_ACID_BIOSYNTHETIC_PROCESS	ASPARTATE FAMILY AMINO ACID BIOSYNTHETIC PROCESS	21	0.597916	2.15571	0.00187617	0.0221237	0.0148184	4156	tags=57%, list=21%, signal=45%	ENOPH1/AASDHPPT/MTR/MTHFD1/MTRR/MTAP/AASS/APIP/GOT2/MRI1/ASNSD1/ASNS
GOBP_CELLULAR_PROTEIN_CONTAINING_COMPLEX_LOCALIZATION	CELLULAR PROTEIN CONTAINING COMPLEX LOCALIZATION	21	0.54528	1.96594	0.00187617	0.0221237	0.0148184	3262	tags=52%, list=17%, signal=44%	SMAD7/NDC1/EZR/DLG1/MZT1/WASL/WASHC5/SEH1L/MIOS/SNAPIN/RCC2
GOBP_ERROR_PRONE_TRANSLESION_SYNTHESIS	ERROR PRONE TRANSLESION SYNTHESIS	21	0.668909	2.41167	0.00187617	0.0221237	0.0148184	4822	tags=76%, list=24%, signal=58%	RPA2/RPA3/RFC5/PRIMPOL/RFC1/RFC4/PCNA/POLK/RFC3/POLH/REV1/POLE2/MAD2L2/RPS27A/REV3L/RPA1
GOBP_ESTABLISHMENT_OF_PROTEIN_LOCALIZATION_TO_CHROMOSOME	ESTABLISHMENT OF PROTEIN LOCALIZATION TO CHROMOSOME	21	0.625433	2.25492	0.00187617	0.0221237	0.0148184	3967	tags=62%, list=20%, signal=50%	TERF1/ATR/ATM/CCT2/POT1/CCT8/CCT7/CCT6A/CCT3/PIH1D1/NIPBL/BRCA2/CCT4
GOBP_KINETOCHORE_ORGANIZATION	KINETOCHORE ORGANIZATION	21	0.557106	2.00858	0.00187617	0.0221237	0.0148184	4717	tags=52%, list=24%, signal=40%	CENPC/MIS12/SMC2/RNF4/NDC80/CENPH/SMC4/NUF2/POGZ/CENPK/SENP6
GOBP_MITOCHONDRIAL_CYTOCHROME_C_OXIDASE_ASSEMBLY	MITOCHONDRIAL CYTOCHROME C OXIDASE ASSEMBLY	21	0.660956	2.383	0.00187617	0.0221237	0.0148184	4829	tags=67%, list=24%, signal=50%	TIMM21/SCO1/FASTKD3/COX17/COX20/COX16/COX18/COA5/COX14/PET117/SMIM20/OXA1L/COA4/COX19
GOBP_NUCLEOTIDE_EXCISION_REPAIR_DNA_DUPLEX_UNWINDING	NUCLEOTIDE EXCISION REPAIR DNA DUPLEX UNWINDING	21	0.572657	2.06465	0.00187617	0.0221237	0.0148184	6128	tags=76%, list=31%, signal=53%	GTF2H3/PARP1/GTF2H1/XPA/ERCC3/GTF2H5/CUL4A/CETN2/CHD1L/RBX1/DDB2/RPS27A/GTF2H4/UBC/CUL4B/XPC
GOBP_P_BODY_ASSEMBLY	P BODY ASSEMBLY	21	0.554158	1.99795	0.00187617	0.0221237	0.0148184	5982	tags=71%, list=30%, signal=50%	PATL2/CNOT6L/DDX6/CNOT7/LSM14A/CNOT6/NBDY/LSM3/CNOT2/LIMD1/EIF4ENIF1/PAN2/ATXN2/LSM4/CNOT1
GOBP_POSITIVE_REGULATION_OF_ALPHA_BETA_T_CELL_PROLIFERATION	POSITIVE REGULATION OF ALPHA BETA T CELL PROLIFERATION	21	0.549733	1.982	0.00187617	0.0221237	0.0148184	4411	tags=57%, list=22%, signal=44%	XCL1/PTPN22/CD81/ZAP70/RASAL3/RIPK2/CD3E/CD28/HLA-A/IL23A/PTPRC/HLA-E
GOBP_POSITIVE_REGULATION_OF_ANTIGEN_RECEPTOR_MEDIATED_SIGNALING_PATHWAY	POSITIVE REGULATION OF ANTIGEN RECEPTOR MEDIATED SIGNALING PATHWAY	21	0.590773	2.12996	0.00187617	0.0221237	0.0148184	2980	tags=52%, list=15%, signal=45%	RAB29/PRKCH/ADA/CD81/CD226/LCK/SLC39A10/CARD11/RPS3/TRAT1/PRKCB
GOBP_PURINE_NUCLEOSIDE_MONOPHOSPHATE_BIOSYNTHETIC_PROCESS	PURINE NUCLEOSIDE MONOPHOSPHATE BIOSYNTHETIC PROCESS	21	0.544093	1.96166	0.00187617	0.0221237	0.0148184	4602	tags=71%, list=23%, signal=55%	ADA/DCK/GART/GMPS/PRPS2/HPRT1/PPAT/ATIC/PFAS/DGUOK/APRT/PAICS/IMPDH2/ADSL/ADK
GOBP_REGULATION_OF_SISTER_CHROMATID_COHESION	REGULATION OF SISTER CHROMATID COHESION	21	0.541329	1.9517	0.00187617	0.0221237	0.0148184	4810	tags=57%, list=24%, signal=43%	SMC5/FEN1/ATRX/NSMCE2/SLF1/CTCF/RAD21/SFPQ/SLF2/NIPBL/RB1/WAPL
GOBP_RNA_5_END_PROCESSING	RNA 5 END PROCESSING	21	0.572764	2.06503	0.00187617	0.0221237	0.0148184	3902	tags=57%, list=20%, signal=46%	SSB/TRMT10C/RPP38/NOP14/PNPT1/RPP14/RPP30/POP4/UTP20/POP5/ABT1/POP1
GOBP_MATURATION_OF_5_8S_RRNA_FROM_TRICISTRONIC_RRNA_TRANSCRIPT_SSU_RRNA_5_8S_RRNA_LSU_RRNA	MATURATION OF 5 8S RRNA FROM TRICISTRONIC RRNA TRANSCRIPT SSU RRNA 5 8S RRNA LSU RRNA	23	0.609214	2.25987	0.0018797	0.0221237	0.0148184	5017	tags=70%, list=25%, signal=52%	EXOSC9/EXOSC8/NOP14/EXOSC7/FTSJ3/EXOSC3/KRI1/UTP20/NOL9/ABT1/ERI1/RPS21/RRS1/EXOSC10/EXOSC2/WDR12
GOBP_MRNA_MODIFICATION	MRNA MODIFICATION	23	0.616361	2.28638	0.0018797	0.0221237	0.0148184	2954	tags=65%, list=15%, signal=56%	CMTR2/CBLL1/ZC3H13/TRUB1/TRMT10C/METTL14/TRMT6/METTL3/PUS3/CMTR1/PUS7/TRMT61B/VIRMA/METTL8/NSUN2
GOBP_NEGATIVE_REGULATION_OF_TELOMERE_MAINTENANCE_VIA_TELOMERE_LENGTHENING	NEGATIVE REGULATION OF TELOMERE MAINTENANCE VIA TELOMERE LENGTHENING	23	0.609368	2.26044	0.0018797	0.0221237	0.0148184	5371	tags=74%, list=27%, signal=54%	TERF1/XRN1/STN1/TNKS2/PARP1/POT1/ERCC4/NAT10/HNRNPU/HNRNPA1/HNRNPC/CTC1/EXOSC10/TINF2/PINX1/TERF2/ACD
GOBP_NUCLEOTIDE_EXCISION_REPAIR_DNA_DAMAGE_RECOGNITION	NUCLEOTIDE EXCISION REPAIR DNA DAMAGE RECOGNITION	23	0.59848	2.22005	0.0018797	0.0221237	0.0148184	6132	tags=70%, list=31%, signal=48%	COPS8/COPS4/PARP1/XPA/COPS2/COPS6/COPS5/CUL4A/CETN2/RBX1/DDB2/RPS27A/UBC/CUL4B/XPC/COPS7A
GOBP_RNA_POLYMERASE_II_PREINITIATION_COMPLEX_ASSEMBLY	RNA POLYMERASE II PREINITIATION COMPLEX ASSEMBLY	23	0.611341	2.26776	0.0018797	0.0221237	0.0148184	3615	tags=57%, list=18%, signal=46%	HMGB1/CAND1/PSMC2/PSMC6/DR1/TAF11/ATF7IP/TBP/PSMC3/PSMC5/PSMC4/GTF2A2/GTF2B
GOBP_IRON_SULFUR_CLUSTER_ASSEMBLY	IRON SULFUR CLUSTER ASSEMBLY	20	0.579548	2.05732	0.00190476	0.0221237	0.0148184	5944	tags=70%, list=30%, signal=49%	HSPA9/NFU1/FXN/ISCA2/NUBPL/CIAO1/CIAPIN1/HSCB/NUBP1/ISCU/LYRM4/MMS19/BOLA2/GLRX3
GOBP_MRNA_CIS_SPLICING_VIA_SPLICEOSOME	MRNA CIS SPLICING VIA SPLICEOSOME	20	0.589552	2.09283	0.00190476	0.0221237	0.0148184	4142	tags=65%, list=21%, signal=51%	PRPF4B/PRPF40A/WBP11/NCBP2/PRPF39/CWC15/PSIP1/NCBP1/SNRNP200/SNRPC/DCPS/SFSWAP/WBP4
GOBP_MRNA_CLEAVAGE	MRNA CLEAVAGE	20	0.572592	2.03262	0.00190476	0.0221237	0.0148184	4773	tags=70%, list=24%, signal=53%	NUDT21/CSTF3/MOV10/NCBP2/CSTF2T/CPSF6/CSTF2/FIP1L1/NCBP1/CPSF2/CPSF3/POLR2I/PCF11/ERN1
GOBP_NUCLEOTIDE_EXCISION_REPAIR_PREINCISION_COMPLEX_STABILIZATION	NUCLEOTIDE EXCISION REPAIR PREINCISION COMPLEX STABILIZATION	20	0.64806	2.30052	0.00190476	0.0221237	0.0148184	5180	tags=80%, list=26%, signal=59%	RPA2/GTF2H3/RPA3/PARP1/GTF2H1/XPA/ERCC4/ERCC3/GTF2H5/ERCC5/CUL4A/CHD1L/RBX1/DDB2/RPA1/GTF2H4
GOBP_PORE_COMPLEX_ASSEMBLY	PORE COMPLEX ASSEMBLY	20	0.558958	1.98423	0.00190476	0.0221237	0.0148184	5961	tags=70%, list=30%, signal=49%	NUP107/NDC1/TMEM170A/PDZD11/CCT8/NUP205/CCT3/NUP153/PLEKHA7/NUP93/ANO6/ADAM10/TSPAN33/P2RX7
GOBP_PROTEASOMAL_UBIQUITIN_INDEPENDENT_PROTEIN_CATABOLIC_PROCESS	PROTEASOMAL UBIQUITIN INDEPENDENT PROTEIN CATABOLIC PROCESS	20	0.69568	2.46957	0.00190476	0.0221237	0.0148184	5435	tags=90%, list=28%, signal=65%	PSMB2/PSMA5/PSMB8/PSMA2/PSMA4/PSME4/PSMB10/PSMA1/PSMB9/PSMA3/PSMB4/PSMB1/PSMB6/PSMA7/PSMB7/ENC1/PSMB5/PSMA8
GOBP_REGULATION_OF_NUCLEASE_ACTIVITY	REGULATION OF NUCLEASE ACTIVITY	20	0.658781	2.33858	0.00190476	0.0221237	0.0148184	3284	tags=65%, list=17%, signal=54%	GZMA/TERF1/ABCE1/HMGB1/PCNA/SIRT1/TCEA1/OAS2/DFFA/RPS3/NPM1/OAS1/OASL
GOBP_CHAPERONE_MEDIATED_PROTEIN_COMPLEX_ASSEMBLY	CHAPERONE MEDIATED PROTEIN COMPLEX ASSEMBLY	19	0.59104	2.07418	0.0019084	0.0221237	0.0148184	4467	tags=68%, list=23%, signal=53%	HOPX/PSMG1/CCT2/PTGES3/HSP90AA1/PSMG2/BBS12/BBS10/HSP90AB1/HSPA4/HSPD1/MKKS/PSMG3
GOBP_ANTIGEN_PROCESSING_AND_PRESENTATION_OF_ENDOGENOUS_PEPTIDE_ANTIGEN	ANTIGEN PROCESSING AND PRESENTATION OF ENDOGENOUS PEPTIDE ANTIGEN	17	0.605731	2.06472	0.00191205	0.0221237	0.0148184	4915	tags=82%, list=25%, signal=62%	TAP2/ERAP1/HLA-F/TAP1/HLA-G/HLA-B/B2M/HLA-DRA/HLA-A/IDE/HLA-C/HLA-E/TAPBP/ERAP2
GOBP_MITOCHONDRIAL_ATP_SYNTHESIS_COUPLED_PROTON_TRANSPORT	MITOCHONDRIAL ATP SYNTHESIS COUPLED PROTON TRANSPORT	17	0.626927	2.13698	0.00191205	0.0221237	0.0148184	5168	tags=71%, list=26%, signal=52%	ATP5F1C/ATP5PF/ATP5MC3/ATP5PO/ATP5MG/ATP5PB/ATP5PD/ATP5ME/ATP5F1B/ATP5F1D/ATP5MC2/ATP5F1E
GOBP_PSEUDOURIDINE_SYNTHESIS	PSEUDOURIDINE SYNTHESIS	17	0.561613	1.91434	0.00191205	0.0221237	0.0148184	5511	tags=76%, list=28%, signal=55%	TRUB1/PUS3/GAR1/PUS7/PUS7L/NAF1/TRUB2/RPUSD3/PUS10/RPUSD4/NHP2/RPUSD2/PUS1
GOBP_REGULATION_OF_TRANSLATIONAL_ELONGATION	REGULATION OF TRANSLATIONAL ELONGATION	17	0.568022	1.93619	0.00191205	0.0221237	0.0148184	4026	tags=53%, list=20%, signal=42%	EIF5A2/SRP9/DNAJC24/USP16/ALKBH1/RPL30/DPH6/DPH5/DPH7
GOBP_TELOMERASE_RNA_LOCALIZATION	TELOMERASE RNA LOCALIZATION	17	0.631484	2.15251	0.00191205	0.0221237	0.0148184	4826	tags=71%, list=24%, signal=53%	CCT2/SHQ1/RUVBL1/CCT8/NAF1/CCT7/CCT6A/CCT3/CCT4/EXOSC10/NHP2/PARN
GOBP_ACETYL_COA_BIOSYNTHETIC_PROCESS	ACETYL COA BIOSYNTHETIC PROCESS	22	0.614313	2.23286	0.00191571	0.0221237	0.0148184	4214	tags=59%, list=21%, signal=47%	DLAT/PDP2/PDHB/PDP1/PPCS/PDHA1/PDHX/ACAT1/DLD/MPC2/DIP2A/PDK4/ACLY
GOBP_HISTONE_MRNA_METABOLIC_PROCESS	HISTONE MRNA METABOLIC PROCESS	22	0.630279	2.29089	0.00191571	0.0221237	0.0148184	4311	tags=77%, list=22%, signal=60%	LSM11/XRN1/SSB/ATM/SNRPD3/SNRPG/NCBP2/SNRPF/SNRPB/SLBP/NCBP1/CPSF2/CPSF3/SNRPE/MTPAP/LSM1/EXOSC10
GOBP_NEGATIVE_REGULATION_OF_T_CELL_RECEPTOR_SIGNALING_PATHWAY	NEGATIVE REGULATION OF T CELL RECEPTOR SIGNALING PATHWAY	22	0.573854	2.0858	0.00191571	0.0221237	0.0148184	838	tags=36%, list=4%, signal=35%	SH2D1A/CBLB/PTPN22/PVRIG/CD160/GBP1/PRNP/EZR
GOBP_ESTABLISHMENT_OF_PROTEIN_LOCALIZATION_TO_TELOMERE	ESTABLISHMENT OF PROTEIN LOCALIZATION TO TELOMERE	16	0.636789	2.12282	0.00193424	0.0221237	0.0148184	3967	tags=69%, list=20%, signal=55%	TERF1/ATR/ATM/CCT2/POT1/CCT8/CCT7/CCT6A/CCT3/BRCA2/CCT4
GOBP_MITOCHONDRIAL_RNA_PROCESSING	MITOCHONDRIAL RNA PROCESSING	16	0.713265	2.37776	0.00193424	0.0221237	0.0148184	5511	tags=88%, list=28%, signal=63%	MTO1/TRNT1/SUPV3L1/TRMT10C/PNPT1/CDK5RAP1/TRMT61B/FASTKD5/TRMT5/TRMT10B/TRIT1/ELAC2/HSD17B10/PUS1
GOBP_MITOCHONDRIAL_TRANSCRIPTION	MITOCHONDRIAL TRANSCRIPTION	16	0.721616	2.4056	0.00193424	0.0221237	0.0148184	3299	tags=62%, list=17%, signal=52%	MTERF1/TEFM/MTERF2/METTL4/TFAM/TFB1M/MTERF4/TFB2M/SLC25A33/PRKAA1
GOBP_POSITIVE_REGULATION_OF_MITOCHONDRIAL_TRANSLATION	POSITIVE REGULATION OF MITOCHONDRIAL TRANSLATION	16	0.691169	2.3041	0.00193424	0.0221237	0.0148184	4941	tags=81%, list=25%, signal=61%	FASTKD2/FASTKD3/TRMT10C/NGRN/C1QBP/CDK5RAP1/TRUB2/RMND1/RPUSD3/RPUSD4/MRPS27/UQCC1/RCC1L
GOBP_NLS_BEARING_PROTEIN_IMPORT_INTO_NUCLEUS	NLS BEARING PROTEIN IMPORT INTO NUCLEUS	13	0.66943	2.08066	0.00193798	0.0221237	0.0148184	4633	tags=85%, list=23%, signal=65%	CBLB/KPNA3/NUP35/KPNA5/NUP54/IPO5/RANBP2/KPNA6/KPNA2/KPNA4/KPNB1
GOBP_POSITIVE_REGULATION_OF_TELOMERASE_RNA_LOCALIZATION_TO_CAJAL_BODY	POSITIVE REGULATION OF TELOMERASE RNA LOCALIZATION TO CAJAL BODY	13	0.688236	2.13911	0.00193798	0.0221237	0.0148184	4709	tags=77%, list=24%, signal=59%	CCT2/SHQ1/RUVBL1/CCT8/NAF1/CCT7/CCT6A/CCT3/CCT4/NHP2
GOBP_REGULATION_OF_TRANSLATIONAL_FIDELITY	REGULATION OF TRANSLATIONAL FIDELITY	13	0.699878	2.1753	0.00193798	0.0221237	0.0148184	5461	tags=85%, list=28%, signal=61%	GATC/DTD2/LARS2/IARS2/RPS5/CDK5RAP1/EIF2S3/RPS9/YRDC/DTD1/VARS2
GOBP_ACETYL_COA_BIOSYNTHETIC_PROCESS_FROM_PYRUVATE	ACETYL COA BIOSYNTHETIC PROCESS FROM PYRUVATE	15	0.694194	2.26697	0.00194932	0.0221237	0.0148184	3849	tags=60%, list=19%, signal=48%	DLAT/PDP2/PDHB/PDP1/PDHA1/PDHX/DLD/MPC2/PDK4
GOBP_ATTACHMENT_OF_MITOTIC_SPINDLE_MICROTUBULES_TO_KINETOCHORE	ATTACHMENT OF MITOTIC SPINDLE MICROTUBULES TO KINETOCHORE	15	0.607958	1.98536	0.00194932	0.0221237	0.0148184	3991	tags=67%, list=20%, signal=53%	CENPC/MIS12/BOD1/NDC80/HNRNPU/SEH1L/CHAMP1/BECN1/MAD1L1/NUF2
GOBP_COPII_COATED_VESICLE_CARGO_LOADING	COPII COATED VESICLE CARGO LOADING	15	0.625638	2.0431	0.00194932	0.0221237	0.0148184	4597	tags=60%, list=23%, signal=46%	SAR1A/INSIG1/SEC23A/SEC31A/SEC24B/SEC24A/SEC23B/SEC24C/MIA3
GOBP_DEOXYRIBONUCLEOSIDE_TRIPHOSPHATE_METABOLIC_PROCESS	DEOXYRIBONUCLEOSIDE TRIPHOSPHATE METABOLIC PROCESS	15	0.602956	1.96902	0.00194932	0.0221237	0.0148184	4602	tags=67%, list=23%, signal=51%	ADA/DUT/CMPK2/TBPL1/DGUOK/SAMHD1/AK9/NUDT15/DCTPP1/ADK
GOBP_FORMATION_OF_CYTOPLASMIC_TRANSLATION_INITIATION_COMPLEX	FORMATION OF CYTOPLASMIC TRANSLATION INITIATION COMPLEX	15	0.716186	2.33879	0.00194932	0.0221237	0.0148184	5348	tags=93%, list=27%, signal=68%	EIF3J/EIF3A/EIF3M/EIF3E/EIF3I/EIF2S2/EIF3F/EIF3K/EIF3D/EIF3L/EIF5/EIF3G/EIF3H/EIF3C
GOBP_MODULATION_BY_HOST_OF_VIRAL_GENOME_REPLICATION	MODULATION BY HOST OF VIRAL GENOME REPLICATION	15	0.598773	1.95536	0.00194932	0.0221237	0.0148184	4168	tags=47%, list=21%, signal=37%	NUCKS1/FMR1/STOM/PPIB/PHB/YTHDC2/EIF2AK4
GOBP_MRNA_METHYLATION	MRNA METHYLATION	15	0.708623	2.31409	0.00194932	0.0221237	0.0148184	2954	tags=80%, list=15%, signal=68%	CMTR2/CBLL1/ZC3H13/TRMT10C/METTL14/TRMT6/METTL3/CMTR1/TRMT61B/VIRMA/METTL8/NSUN2
GOBP_NEGATIVE_REGULATION_OF_MULTICELLULAR_ORGANISM_GROWTH	NEGATIVE REGULATION OF MULTICELLULAR ORGANISM GROWTH	10	0.73714	2.09758	0.00194932	0.0221237	0.0148184	1272	tags=50%, list=6%, signal=47%	ADRB2/PTCH1/PLAC8/FXN/BBS2
GOBP_POSITIVE_REGULATION_OF_RRNA_PROCESSING	POSITIVE REGULATION OF RRNA PROCESSING	10	0.748951	2.13119	0.00194932	0.0221237	0.0148184	3856	tags=90%, list=20%, signal=72%	DIMT1/HEATR1/RIOK1/UTP15/WDR75/TRMT112/RIOK2/WDR43/BUD23
GOBP_PURINE_NUCLEOBASE_BIOSYNTHETIC_PROCESS	PURINE NUCLEOBASE BIOSYNTHETIC PROCESS	10	0.740767	2.1079	0.00194932	0.0221237	0.0148184	4287	tags=80%, list=22%, signal=63%	ADA/GART/PRPS1/GMPS/HPRT1/PPAT/APRT/PAICS
GOBP_REGULATION_OF_DEOXYRIBONUCLEASE_ACTIVITY	REGULATION OF DEOXYRIBONUCLEASE ACTIVITY	10	0.748202	2.12906	0.00194932	0.0221237	0.0148184	1931	tags=70%, list=10%, signal=63%	GZMA/HMGB1/PCNA/SIRT1/DFFA/RPS3/NPM1
GOBP_RRNA_CONTAINING_RIBONUCLEOPROTEIN_COMPLEX_EXPORT_FROM_NUCLEUS	RRNA CONTAINING RIBONUCLEOPROTEIN COMPLEX EXPORT FROM NUCLEUS	15	0.742211	2.42378	0.00194932	0.0221237	0.0148184	4418	tags=80%, list=22%, signal=62%	ABCE1/RAN/SDAD1/NMD3/NPM1/RIOK2/LTV1/XPO1/LSG1/RPS15/RRS1/NUP88
GOBP_TELOMERE_MAINTENANCE_VIA_RECOMBINATION	TELOMERE MAINTENANCE VIA RECOMBINATION	15	0.665727	2.17401	0.00194932	0.0221237	0.0148184	3880	tags=67%, list=20%, signal=54%	SMC5/RAD50/ERCC4/NSMCE2/RAD51C/TPRKB/SMC6/TEP1/RAD51D/BRCA2
GOBP_UDP_N_ACETYLGLUCOSAMINE_METABOLIC_PROCESS	UDP N ACETYLGLUCOSAMINE METABOLIC PROCESS	15	0.62859	2.05273	0.00194932	0.0221237	0.0148184	1386	tags=47%, list=7%, signal=43%	UAP1/GNPDA2/GFPT1/SLC35A3/GNPNAT1/PGM3/GNE
GOBP_VIRAL_TRANSLATION	VIRAL TRANSLATION	15	0.715607	2.3369	0.00194932	0.0221237	0.0148184	4516	tags=87%, list=23%, signal=67%	SSB/DENR/EIF3A/DHX9/CSDE1/EIF3F/MCTS1/EIF2D/EIF3D/EIF3L/EIF2AK4/PCBP2/EIF3G
GOBP_DEOXYRIBONUCLEOTIDE_BIOSYNTHETIC_PROCESS	DEOXYRIBONUCLEOTIDE BIOSYNTHETIC PROCESS	14	0.677889	2.14893	0.00195312	0.0221237	0.0148184	4602	tags=64%, list=23%, signal=49%	DCK/DCTD/DUT/CMPK2/TBPL1/RRM2/RRM1/DGUOK/ADK
GOBP_ENDONUCLEOLYTIC_CLEAVAGE_INVOLVED_IN_RRNA_PROCESSING	ENDONUCLEOLYTIC CLEAVAGE INVOLVED IN RRNA PROCESSING	14	0.676257	2.14375	0.00195312	0.0221237	0.0148184	4283	tags=71%, list=22%, signal=56%	UTP23/NOP14/TSR1/KRI1/BMS1/UTP20/NOL9/ABT1/RPS21/RRS1
GOBP_ISOTYPE_SWITCHING_TO_IGG_ISOTYPES	ISOTYPE SWITCHING TO IGG ISOTYPES	14	0.6359	2.01582	0.00195312	0.0221237	0.0148184	4240	tags=64%, list=21%, signal=51%	TBX21/MSH2/PAXIP1/IL27RA/NDFIP1/MLH1/CD28/PTPRC/HSPD1
GOBP_MATURATION_OF_LSU_RRNA_FROM_TRICISTRONIC_RRNA_TRANSCRIPT_SSU_RRNA_5_8S_RRNA_LSU_RRNA	MATURATION OF LSU RRNA FROM TRICISTRONIC RRNA TRANSCRIPT SSU RRNA 5 8S RRNA LSU RRNA	14	0.6873	2.17876	0.00195312	0.0221237	0.0148184	2918	tags=71%, list=15%, signal=61%	GTPBP4/DDX18/NIFK/ZNHIT3/RPF2/ZNHIT6/RPL35/RPL7L1/FTSJ3/NOL9
GOBP_NEGATIVE_REGULATION_OF_UBIQUITIN_PROTEIN_TRANSFERASE_ACTIVITY	NEGATIVE REGULATION OF UBIQUITIN PROTEIN TRANSFERASE ACTIVITY	14	0.638258	2.0233	0.00195312	0.0221237	0.0148184	3934	tags=71%, list=20%, signal=57%	SMAD7/FBXO5/BAG2/MAD2L1/DTX3L/RPS7/RPL11/BAG5/PARK7/MAD2L2
GOBP_NUCLEAR_PORE_ORGANIZATION	NUCLEAR PORE ORGANIZATION	14	0.725784	2.30075	0.00195312	0.0221237	0.0148184	3692	tags=71%, list=19%, signal=58%	NUP107/NDC1/NUP35/TMEM170A/NUP54/NUP205/SEH1L/NUP133/NUP153/TPR
GOBP_POSITIVE_REGULATION_OF_T_CELL_RECEPTOR_SIGNALING_PATHWAY	POSITIVE REGULATION OF T CELL RECEPTOR SIGNALING PATHWAY	14	0.69131	2.19147	0.00195312	0.0221237	0.0148184	2456	tags=57%, list=12%, signal=50%	RAB29/ADA/CD81/CD226/LCK/CARD11/RPS3/TRAT1
GOBP_REGULATION_OF_DNA_DAMAGE_CHECKPOINT	REGULATION OF DNA DAMAGE CHECKPOINT	14	0.656135	2.07997	0.00195312	0.0221237	0.0148184	3821	tags=64%, list=19%, signal=52%	CRY1/RPA2/WDR76/ETAA1/THOC1/FBXO4/FEM1B/RFWD3/CUL4A
GOBP_REGULATION_OF_RRNA_PROCESSING	REGULATION OF RRNA PROCESSING	14	0.673164	2.13395	0.00195312	0.0221237	0.0148184	4292	tags=86%, list=22%, signal=67%	DIMT1/HEATR1/SHQ1/RIOK1/UTP15/WDR75/TRMT112/RIOK2/USP36/WDR43/BUD23/KAT2B
GOBP_TRNA_5_END_PROCESSING	TRNA 5 END PROCESSING	14	0.613177	1.94379	0.00195312	0.0221237	0.0148184	6034	tags=86%, list=31%, signal=60%	SSB/TRMT10C/RPP38/RPP14/RPP30/POP4/POP5/POP1/HSD17B10/POP7/THG1L/RPP40
GOBP_MITOCHONDRIAL_TRNA_PROCESSING	MITOCHONDRIAL TRNA PROCESSING	12	0.713289	2.13198	0.0019685	0.0222476	0.0149015	5511	tags=92%, list=28%, signal=66%	MTO1/TRNT1/TRMT10C/CDK5RAP1/TRMT61B/TRMT5/TRMT10B/TRIT1/ELAC2/HSD17B10/PUS1
GOBP_BONE_TRABECULA_MORPHOGENESIS	BONE TRABECULA MORPHOGENESIS	12	-0.696873	-2.18123	0.00202429	0.0227246	0.0152209	4294	tags=67%, list=22%, signal=52%	FBN2/GREM1/COL1A1/PLXNB1/MMP2/THBS3/SBNO2/SFRP1
GOBP_POSITIVE_REGULATION_OF_URINE_VOLUME	POSITIVE REGULATION OF URINE VOLUME	12	-0.728132	-2.27908	0.00202429	0.0227246	0.0152209	2865	tags=75%, list=15%, signal=64%	HYAL2/INPP5K/BTC/NPR1/DRD2/TFAP2B/EDN1/EDNRB/GNAI2
GOBP_POSITIVE_REGULATION_OF_VOLTAGE_GATED_POTASSIUM_CHANNEL_ACTIVITY	POSITIVE REGULATION OF VOLTAGE GATED POTASSIUM CHANNEL ACTIVITY	12	-0.686652	-2.14924	0.00202429	0.0227246	0.0152209	5103	tags=75%, list=26%, signal=56%	KCNA1/RNF207/LRRC52/TREM2/NPPA/NOS1AP/KCNC2/AKAP6/KCNIP2
GOBP_PHAGOSOME_LYSOSOME_FUSION	PHAGOSOME LYSOSOME FUSION	10	-0.70072	-2.04085	0.00204499	0.0228547	0.0153081	2500	tags=60%, list=13%, signal=52%	RAB20/RAB7B/SYT7/RAB7A/TMEM175/RAB39A
GOBP_REGULATION_OF_NEUTROPHIL_ACTIVATION	REGULATION OF NEUTROPHIL ACTIVATION	10	-0.744172	-2.16741	0.00204499	0.0228547	0.0153081	3770	tags=70%, list=19%, signal=57%	CD177/PLA2G2A/SYK/PTAFR/GRN/PRAM1/ITGAM
GOBP_SYNAPTIC_VESICLE_CLUSTERING	SYNAPTIC VESICLE CLUSTERING	13	-0.660555	-2.09606	0.00205761	0.022873	0.0153203	4450	tags=77%, list=23%, signal=60%	BRSK1/SYNDIG1/RAB3A/PCDH17/PTEN/BRSK2/SYN2/NLGN2/PCLO/SYN1
GOBP_INHIBITORY_SYNAPSE_ASSEMBLY	INHIBITORY SYNAPSE ASSEMBLY	16	-0.633255	-2.15483	0.00206186	0.022873	0.0153203	6815	tags=94%, list=35%, signal=61%	WNT5A/GABRG2/GABRA1/GABRA2/NPAS4/FGF13/LGI2/PLXNB1/LHFPL4/CBLN4/CBLN1/NLGN2/SEMA4A/GABRB3/GABRB2
GOBP_POSITIVE_REGULATION_OF_TRIGLYCERIDE_METABOLIC_PROCESS	POSITIVE REGULATION OF TRIGLYCERIDE METABOLIC PROCESS	22	-0.563539	-2.13446	0.00208333	0.022873	0.0153203	8153	tags=91%, list=41%, signal=53%	NR1H2/NR1H3/APOA4/APOA1/ABHD5/PNPLA2/LDLR/CTDNEP1/GPLD1/PLIN5/RGN/DAGLB/MFSD2A/APOC2/SREBF1/APOA5/FGF21/SLC27A1/DGAT2/SCARB1
GOBP_EPOXYGENASE_P450_PATHWAY	EPOXYGENASE P450 PATHWAY	19	-0.568189	-2.04417	0.00209205	0.022873	0.0153203	7763	tags=89%, list=39%, signal=54%	CYP1A1/CYP4F12/CYP2C18/CYP2C19/CYP2B6/CYP2S1/CYP4F2/CYP2C9/CYP4A11/CYP2A13/CYP2A7/CYP1A2/CYP2J2/CYP2F1/CYP2C8/CYP2A6/CYP1B1
GOBP_G_PROTEIN_COUPLED_ACETYLCHOLINE_RECEPTOR_SIGNALING_PATHWAY	G PROTEIN COUPLED ACETYLCHOLINE RECEPTOR SIGNALING PATHWAY	19	-0.571033	-2.0544	0.00209205	0.022873	0.0153203	7584	tags=79%, list=38%, signal=49%	CHRM2/CHRM5/AGRN/HRH4/CHRM4/GNA11/OPRM1/GNAQ/HRH3/RGS8/CDK5R1/GRK2/GNA15/CHRM3/GNAI2
GOBP_VOCALIZATION_BEHAVIOR	VOCALIZATION BEHAVIOR	19	-0.573972	-2.06498	0.00209205	0.022873	0.0153203	6753	tags=74%, list=34%, signal=49%	NLGN4X/DLG4/SHANK1/NRXN1/SHANK3/NEUROG1/MYH14/GLI3/EXT1/NRXN2/NLGN3/SHANK2/NRXN3/FOXP2
GOBP_REGULATION_OF_SUPEROXIDE_ANION_GENERATION	REGULATION OF SUPEROXIDE ANION GENERATION	20	-0.562764	-2.0563	0.00209644	0.022873	0.0153203	3789	tags=50%, list=19%, signal=40%	FPR2/CD177/F2RL1/SYK/MAPT/CRP/EGFR/PRKCD/ITGAM/GNAI2
GOBP_POSITIVE_REGULATION_OF_SODIUM_ION_TRANSMEMBRANE_TRANSPORT	POSITIVE REGULATION OF SODIUM ION TRANSMEMBRANE TRANSPORT	21	-0.555195	-2.05858	0.0021322	0.022873	0.0153203	4709	tags=62%, list=24%, signal=47%	CHP1/DRD4/TESC/WNK4/WNK2/SLC9A1/FXYD1/FXYD2/ACTN4/NOS1/ARF1/WNK3/DNM2
GOBP_POSTSYNAPTIC_SPECIALIZATION_ASSEMBLY	POSTSYNAPTIC SPECIALIZATION ASSEMBLY	21	-0.547564	-2.03028	0.0021322	0.022873	0.0153203	5661	tags=90%, list=29%, signal=65%	GRID2/IL1RAP/LRRC4B/SHANK1/GAP43/LRRTM2/NRXN1/SHANK3/LRFN4/NRXN2/PTPRS/NTNG2/PTPRD/PTEN/LRFN1/CBLN1/LRRTM1/SHANK2/NLGN2
GOBP_EPIDERMIS_MORPHOGENESIS	EPIDERMIS MORPHOGENESIS	30	-0.526931	-2.16547	0.00214133	0.022873	0.0153203	6321	tags=67%, list=32%, signal=45%	IGFBP5/TGFB2/TP63/SOSTDC1/FGF7/KRT25/FGFR2/FGF10/SHH/KRT71/FOXE1/FOXQ1/NGFR/WNT10A/GLI2/SNAI1/KLK14/SMO/NOTCH1/TGM3
GOBP_POSTSYNAPSE_ASSEMBLY	POSTSYNAPSE ASSEMBLY	30	-0.538504	-2.21304	0.00214133	0.022873	0.0153203	8386	tags=90%, list=42%, signal=52%	GRID2/IL1RAP/LRRC4B/CDH2/WNT5A/NLGN4X/EPHB2/SHANK1/WNT7A/GAP43/LRRTM2/NRXN1/SHANK3/LRFN4/NRXN2/PTPRS/NTNG2/PTPRD/PTEN/LRP4/LRFN1/CEL/CBLN1/NLGN3/LRRTM1/SHANK2/NLGN2
GOBP_EXCITATORY_SYNAPSE_ASSEMBLY	EXCITATORY SYNAPSE ASSEMBLY	25	-0.517274	-2.01715	0.0021645	0.022873	0.0153203	6815	tags=88%, list=35%, signal=58%	GRID2/IL1RAP/LRRC4B/WNT5A/PLXNB2/SHANK1/WNT7A/LRRTM2/NRXN1/SHANK3/LRFN4/NRXN2/PTPRS/PTPRD/PTEN/LRFN1/CBLN1/LRRTM1/SHANK2/NLGN2/SEMA4A/LRRC4
GOBP_FIBRINOLYSIS	FIBRINOLYSIS	25	-0.518563	-2.02218	0.0021645	0.022873	0.0153203	2311	tags=40%, list=12%, signal=35%	FGA/FGB/APOH/SERPINE1/PLAU/PLAUR/F2/F12/SERPINB2/THBD
GOBP_IONOTROPIC_GLUTAMATE_RECEPTOR_SIGNALING_PATHWAY	IONOTROPIC GLUTAMATE RECEPTOR SIGNALING PATHWAY	25	-0.524733	-2.04624	0.0021645	0.022873	0.0153203	8804	tags=80%, list=45%, signal=44%	CLN3/GRIK2/GRID2/GRIN2C/GRIK3/GRIN2A/CPEB4/GRIK1/GRID1/GRIA2/GRIN2D/GRIK4/GRIK5/GRIA1/GRIA4/CDK5R1/GRIN1/PTK2B/GRIN2B/GRIA3
GOBP_RESPONSE_TO_ACETYLCHOLINE	RESPONSE TO ACETYLCHOLINE	27	-0.511178	-2.02496	0.0021645	0.022873	0.0153203	7584	tags=74%, list=38%, signal=46%	CHRM2/CHRM5/LYPD1/AGRN/HRH4/CHRM4/GNA11/ACHE/CHRNA3/OPRM1/GNAQ/CHRNB2/HRH3/RGS8/CDK5R1/GRK2/LY6H/GNA15/CHRM3/GNAI2
GOBP_SYNAPTIC_MEMBRANE_ADHESION	SYNAPTIC MEMBRANE ADHESION	25	-0.519744	-2.02678	0.0021645	0.022873	0.0153203	8069	tags=88%, list=41%, signal=52%	SPARCL1/IL1RAP/PCDH8/NTNG1/LRRC4B/MAPK14/CDH9/GPC4/SLITRK1/MDGA1/LRFN4/PTPRF/LRFN5/SLITRK2/PTPRS/NTNG2/GPC6/PTPRD/LRRC4C/PCDH17/FLRT3/LRRC4
GOBP_ANTERIOR_POSTERIOR_AXIS_SPECIFICATION	ANTERIOR POSTERIOR AXIS SPECIFICATION	45	-0.433354	-2.00446	0.00217865	0.022873	0.0153203	8013	tags=71%, list=41%, signal=42%	LDB1/WT1/PLD6/WLS/CER1/TBXT/WNT5A/WNT8A/CDX2/CDX1/FOXA2/MESP1/LHX1/CDX4/SHH/SRF/NEUROG1/OTX2/FZD5/GPC3/MESP2/LRP6/HOXD8/TBX6/BMP4/NODAL/TBX3/NRARP/SIX2/TDRD5/BASP1/DDIT3
GOBP_NEUTRAL_LIPID_CATABOLIC_PROCESS	NEUTRAL LIPID CATABOLIC PROCESS	45	-0.423097	-1.95701	0.00217865	0.022873	0.0153203	6763	tags=67%, list=34%, signal=44%	APOB/APOA1/ABHD16A/FABP3/FABP7/ABHD5/PNPLA2/LIPH/LYPLA2/LPL/GPLD1/PNPLA5/ABHD16B/LIPE/DAGLA/FABP6/PNPLA3/PLIN5/APOA2/FABP4/DAGLB/FABP1/APOC3/APOC2/LIPG/APOA5/FGF21/CPS1/FAAH/PNPLA1
GOBP_REGULATION_OF_CYCLASE_ACTIVITY	REGULATION OF CYCLASE ACTIVITY	45	-0.42645	-1.97252	0.00217865	0.022873	0.0153203	7594	tags=64%, list=38%, signal=40%	NOS3/MAPK14/GRM7/STIM1/CACNA1D/GUCA1C/GALR1/NOS2/GPR87/GUCA1A/CACNA1C/P2RY13/GALR3/CRHR1/DRD3/GUCA1B/TIMP2/RCVRN/DRD2/NOS1/RD3/ADGRV1/DRD5/PALM/GRM2/PDZD3/EDNRB/GNAI2/MAPK3
GOBP_SEROTONIN_RECEPTOR_SIGNALING_PATHWAY	SEROTONIN RECEPTOR SIGNALING PATHWAY	28	-0.519698	-2.07635	0.00217865	0.022873	0.0153203	8122	tags=86%, list=41%, signal=51%	OR10H2/OR10H1/CHRM2/CHRM5/HRH1/HTR2A/HRH4/HTR7/HTR1F/CHRM4/HTR6/HTR3C/HTR2C/DRD4/HTR1A/HTR1E/HTR4/HRH3/HTR3A/HTR1B/HTR5A/OR10H3/CHRM3/HRH2
GOBP_EXCRETION	EXCRETION	57	-0.400335	-1.97329	0.00219298	0.022873	0.0153203	5353	tags=49%, list=27%, signal=36%	ADORA1/NEDD4L/AVP/NPHS2/KCNK5/HMOX1/CHRNA3/ABCG8/DRD3/ADORA2B/STC1/AQP6/ADRA1A/CHRNB2/AGTR1/NPR1/DRD2/AVPR2/AQP9/CORIN/AMN/KCNMA1/POU3F3/KCNJ1/SLC22A18/EDN1/EDNRB/GNAI2
GOBP_NEURON_FATE_COMMITMENT	NEURON FATE COMMITMENT	57	-0.417981	-2.06027	0.00219298	0.022873	0.0153203	6698	tags=65%, list=34%, signal=43%	HOXD10/SIX1/MYT1L/GATA2/FOXA1/DLL4/GSX2/SUFU/OLIG3/ZNF521/FOXG1/ASCL1/GBX1/OLIG1/POU3F2/HOXC10/SHH/LHX3/TBR1/IHH/FOXN4/GLI3/POU4F1/SOX1/DLX1/PAX6/ATOH1/BMP4/DMRT3/OLIG2/GLI2/JAG2/GSX1/FEZF2/LBX1/MNX1/NOTCH1
GOBP_DOPAMINE_SECRETION	DOPAMINE SECRETION	32	-0.474262	-1.97316	0.0021978	0.022873	0.0153203	7258	tags=81%, list=37%, signal=51%	SYT6/HTR2A/CNR1/PRKN/SYT15/CXCL12/SYT1/PINK1/SYT5/SYT13/DRD3/SNCG/SYT4/FGF20/CHRNA4/NPY2R/CHRNB2/SYT12/DRD2/RAB3A/SYT8/HTR1B/SYT9/KCNA2/SYT7/SYT2
GOBP_NEGATIVE_REGULATION_OF_INTERLEUKIN_1_PRODUCTION	NEGATIVE REGULATION OF INTERLEUKIN 1 PRODUCTION	32	-0.482853	-2.00891	0.0021978	0.022873	0.0153203	7164	tags=75%, list=36%, signal=48%	FFAR4/CARD18/CPTP/APOA1/GHSR/CD33/GIT1/IGF1/CX3CL1/NR1H4/CEACAM1/FFAR1/NLRP3/SERPINB1/TREM2/PML/IL1R2/LILRB4/GHRL/GAS6/NLRP12/MEFV/ARRB2/IL10
GOBP_POSTSYNAPTIC_SIGNAL_TRANSDUCTION	POSTSYNAPTIC SIGNAL TRANSDUCTION	31	-0.482944	-1.9945	0.00220264	0.022873	0.0153203	7584	tags=68%, list=38%, signal=42%	CHRM2/CHRM5/LYPD1/AGRN/HRH4/CHRM4/GNA11/CRTC1/ACHE/CHRNA3/OPRM1/GNAQ/CHRNB2/HRH3/RGS8/CDK5R1/GRK2/LY6H/GNA15/CHRM3/GNAI2
GOBP_PROXIMAL_DISTAL_PATTERN_FORMATION	PROXIMAL DISTAL PATTERN FORMATION	31	-0.521369	-2.1532	0.00220264	0.022873	0.0153203	7322	tags=74%, list=37%, signal=47%	HOXA11/GLI1/OSR1/HOXD10/TP63/HES5/FGF10/HOXB9/HOXC10/GREM1/GLI3/HOXC9/EN1/SIX3/DLX1/SP8/HOXD9/NODAL/LRP4/GLI2/CYP26B1/IRX2/PBX2
GOBP_CATECHOLAMINE_SECRETION	CATECHOLAMINE SECRETION	50	-0.485026	-2.30301	0.00221239	0.022873	0.0153203	7258	tags=78%, list=37%, signal=49%	SYT6/OXT/ADRA2B/HTR2A/CNR1/STX1A/GHSR/PRKN/SYT15/CXCL12/SYT1/PINK1/SYT5/SYT13/DRD3/SNCG/VIP/SYT4/FGF20/CARTPT/CHRNA4/NPY2R/CHRNB2/SYT12/ADRA2C/HRH3/KCNB1/DRD2/RAB3A/SYT8/HTR1B/GRK2/SYT9/KCNA2/NISCH/CRH/CHGA/SYT7/SYT2
GOBP_ANIMAL_ORGAN_FORMATION	ANIMAL ORGAN FORMATION	58	-0.394623	-1.95176	0.00222222	0.022873	0.0153203	6815	tags=60%, list=35%, signal=40%	WNT5A/NKX3-2/AXIN2/SIX1/PAX2/AR/LRP2/MESP1/TP63/FGF8/PIM1/FGFR2/FGF10/SHH/TBR1/ROBO2/TBX5/GLI3/EXT1/SOX17/PAX8/DKK1/GATA5/BMP4/FOLR1/FOXH1/GLI2/HES1/WNT11/HOXA3/BMP2/BMP7/NOTCH1/SMARCD3/MAPK3
GOBP_DIGESTIVE_TRACT_MORPHOGENESIS	DIGESTIVE TRACT MORPHOGENESIS	43	-0.425734	-1.93532	0.00222222	0.022873	0.0153203	7000	tags=72%, list=35%, signal=47%	GLI1/WNT5A/PDGFRA/TCF21/TP63/GATA4/AGR2/FGFR2/FGF10/SHH/IHH/OVOL2/GLI3/STRA6/SOX17/DACT1/SOX10/HOXD13/BMP4/NODAL/HLX/GLI2/WNT11/SIX2/SOX11/EPHB3/SFRP5/SHOX2/NKX2-3/NOTCH1/SFRP1
GOBP_G_PROTEIN_COUPLED_RECEPTOR_SIGNALING_PATHWAY_COUPLED_TO_CYCLIC_NUCLEOTIDE_SECOND_MESSENGER	G PROTEIN COUPLED RECEPTOR SIGNALING PATHWAY COUPLED TO CYCLIC NUCLEOTIDE SECOND MESSENGER	58	-0.465442	-2.30203	0.00222222	0.022873	0.0153203	8986	tags=78%, list=46%, signal=42%	CCR1/HTR1D/ADRB3/AGTR2/LHCGR/CALCRL/OR10H2/OR10H1/CHRM2/CHRM5/HRH1/HTR2A/PTGIR/CNR1/HRH4/AGT/HTR7/PTH1R/HTR1F/CHRM4/HTR6/NPY1R/HTR2C/DRD4/LPAR3/CNR2/SSTR3/HTR1A/MC2R/GALR3/OPRM1/SSTR2/HTR1E/XCR1/HTR4/HRH3/OPRD1/MC1R/HTR1B/HTR5A/TSHR/OR10H3/CHRM3/HRH2/VIPR1
GOBP_POSITIVE_REGULATION_OF_ERBB_SIGNALING_PATHWAY	POSITIVE REGULATION OF ERBB SIGNALING PATHWAY	38	-0.452547	-1.99639	0.00222222	0.022873	0.0153203	2709	tags=39%, list=14%, signal=34%	PTK6/NEU3/BTC/HAP1/AREG/HBEGF/PDE6G/PLAUR/MMP9/TGFA/GPER1/NEURL1/SHKBP1/DOK1/ARAP1
GOBP_NEGATIVE_REGULATION_OF_CHEMOTAXIS	NEGATIVE REGULATION OF CHEMOTAXIS	53	-0.40695	-1.96169	0.00223214	0.022873	0.0153203	4469	tags=47%, list=23%, signal=37%	NBL1/ROBO2/SEMA7A/DUSP3/GREM1/SEMA6D/DUSP1/SLIT2/SEMA3E/SEMA5A/NRP1/SEMA3F/MIR34A/AIF1/SEMA3C/PADI2/SEMA6A/SEMA6B/SEMA4A/NOTCH1/ELANE/C5AR2/CORO1B/RIN3/SEMA4B
GOBP_PROTEIN_LIPID_COMPLEX_SUBUNIT_ORGANIZATION	PROTEIN LIPID COMPLEX SUBUNIT ORGANIZATION	53	-0.385442	-1.85801	0.00223214	0.022873	0.0153203	8253	tags=72%, list=42%, signal=42%	PRKACG/NR1H2/LCAT/APOA4/LPA/LPCAT3/APOB/ABCA7/APOA1/PLTP/CETP/SOAT2/AGT/PLA2G5/APOM/PLA2G2E/ABCA1/PLA2G3/LPL/NR1H4/APOC1/PLA2G2A/APOE/APOA2/AGTR1/PCDHGA3/ARF1/BMP1/APOC3/MFSD2A/APOC2/MPO/LIPG/ALB/APOA5/DGAT1/PRKACA/SCARB1
GOBP_COLLAGEN_FIBRIL_ORGANIZATION	COLLAGEN FIBRIL ORGANIZATION	51	-0.451604	-2.15531	0.00223714	0.022873	0.0153203	7776	tags=67%, list=39%, signal=41%	OPTC/FMOD/LOXL3/LUM/LOXL1/CHADL/TGFB2/DDR2/LOXL2/ADAMTS2/ADAMTS14/COL14A1/FOXC2/PXDN/GREM1/EXT1/COL1A1/COL12A1/DPT/LOX/EFEMP2/COL1A2/EMILIN1/TNXB/COL3A1/MMP11/LOXL4/CYP1B1/COMP/COL11A1/COL5A1/COL11A2/FOXC1/COLGALT1
GOBP_GLUTAMATE_RECEPTOR_SIGNALING_PATHWAY	GLUTAMATE RECEPTOR SIGNALING PATHWAY	51	-0.402239	-1.91971	0.00223714	0.022873	0.0153203	4788	tags=51%, list=24%, signal=39%	GRIA2/CX3CL1/SHANK3/GRM1/HOMER2/DAGLA/GRIN2D/GRIK4/GRIK5/NCSTN/GNAQ/GRIA1/GRIA4/KCNB1/CDK5R1/GRIN1/PTK2B/DAGLB/GRM6/TRPM1/GRIN2B/FRRS1L/NECAB2/GRM2/GRIA3/HOMER3
GOBP_POSITIVE_REGULATION_OF_REGULATED_SECRETORY_PATHWAY	POSITIVE REGULATION OF REGULATED SECRETORY PATHWAY	48	-0.410993	-1.9272	0.00223714	0.022873	0.0153203	5095	tags=54%, list=26%, signal=40%	PLA2G3/CACNA1I/SYT1/UNC13D/CDK5/IL4R/CD177/CACNA1H/F2RL1/CDK5R2/SYT4/CACNA1G/SYK/PTAFR/KCNB1/FGR/RAB3A/SPHK2/CACNB2/SYT9/ARF1/SYT7/SCAMP5/ITGAM/GAB2/RAB3D
GOBP_REGULATION_OF_MORPHOGENESIS_OF_A_BRANCHING_STRUCTURE	REGULATION OF MORPHOGENESIS OF A BRANCHING STRUCTURE	48	-0.407703	-1.91177	0.00223714	0.022873	0.0153203	6815	tags=62%, list=35%, signal=41%	WNT5A/SIX4/LRRK2/SIX1/PAX2/AR/AGT/VEGFA/FGF7/CAV3/FGFR2/FGF10/LHX1/ESR1/SHH/HGF/GREM1/TNF/SOX9/PAX8/HOXD13/BMP4/FKBPL/SIX2/MDK/SHOX2/SMO/SIRT6/BMP7/SFRP1
GOBP_ACROSOME_REACTION	ACROSOME REACTION	33	-0.53795	-2.26031	0.00224719	0.022873	0.0153203	8415	tags=79%, list=43%, signal=45%	ABHD2/ADCY3/PRSS37/TRIM36/SPINK1/SYT6/UNC13B/AKAP3/CCDC87/ACR/ZP4/SPINK13/PLCD4/GLRB/CACNA1H/PCSK4/RIMS1/EQTN/GLRA1/PKDREJ/RAB3A/SYT8/PRND/IQCF1/TNP2/PLB1
GOBP_DRUG_METABOLIC_PROCESS	DRUG METABOLIC PROCESS	42	-0.43838	-1.97957	0.00224719	0.022873	0.0153203	7763	tags=76%, list=39%, signal=46%	CYP1A1/CYP4F12/CAD/FMO4/CYP2C18/CYP2W1/CYP2C19/CYP2B6/CYP2S1/CYP2D6/CYP4F2/BCHE/CYP2C9/CYP3A4/CYP2A13/CYP2A7/CYP1A2/NT5C2/FMO1/CYP2J2/ABCC2/FMO2/ADH1A/NR1I2/NOS1/AOX1/CYP2F1/CYP2C8/DPEP1/CYP3A5/CYP2A6/ABCB11
GOBP_MODULATION_OF_EXCITATORY_POSTSYNAPTIC_POTENTIAL	MODULATION OF EXCITATORY POSTSYNAPTIC POTENTIAL	42	-0.422904	-1.90969	0.00224719	0.022873	0.0153203	6753	tags=64%, list=34%, signal=42%	NLGN4X/DLG4/STX1A/LRRK2/SHANK1/WNT7A/NRXN1/RGS4/PRKCZ/SHANK3/NPY2R/DMPK/SLC8A3/CELF4/RIMS1/STX1B/GRIN1/PTK2B/PTEN/CBLN1/NLGN3/NETO1/SHANK2/NLGN2/TMEM108/RIMS2/SH3GL1
GOBP_NEURAL_CREST_CELL_MIGRATION	NEURAL CREST CELL MIGRATION	55	-0.455089	-2.22524	0.00224719	0.022873	0.0153203	6544	tags=64%, list=33%, signal=43%	SEMA4G/RADIL/FN1/NRTN/SEMA3D/SEMA6C/CORO1C/SHH/TWIST1/KITLG/SEMA7A/LAMA5/RET/OVOL2/GBX2/SEMA6D/EDN3/SEMA3E/SEMA5A/SOX10/BMP4/NRP1/SEMA3F/FOLR1/SEMA3C/SEMA6A/SEMA6B/ERBB4/NRP2/SMO/SEMA4A/BMP7/ALX1/EDNRB/SEMA4B
GOBP_SPECIFICATION_OF_ANIMAL_ORGAN_IDENTITY	SPECIFICATION OF ANIMAL ORGAN IDENTITY	33	-0.487429	-2.04804	0.00224719	0.022873	0.0153203	8439	tags=82%, list=43%, signal=47%	FGF1/RBPJ/WNT2B/WNT2/HOXA11/WNT5A/AXIN2/SIX1/PAX2/AR/LRP2/MESP1/FGF8/FGFR2/FGF10/TBR1/ROBO2/GLI3/EXT1/PAX8/DKK1/GATA5/BMP4/FOXH1/WNT11/BMP2/SMARCD3
GOBP_SUPEROXIDE_ANION_GENERATION	SUPEROXIDE ANION GENERATION	33	-0.503975	-2.11755	0.00224719	0.022873	0.0153203	5254	tags=52%, list=27%, signal=38%	PRG3/NOX1/DUOX1/FPR2/CD177/F2RL1/SYK/MAPT/CRP/NOXA1/NOX5/NCF2/EGFR/PRKCD/ITGAM/EDN1/GNAI2
GOBP_SYNAPTIC_TRANSMISSION_GABAERGIC	SYNAPTIC TRANSMISSION GABAERGIC	44	-0.422458	-1.93476	0.00224719	0.022873	0.0153203	6635	tags=59%, list=34%, signal=39%	GABRG2/GABRG3/CNR1/CA7/GABRA6/GABRA1/GABRA2/NPAS4/ADORA1/CNR2/GABRG1/ADRA1A/HAP1/PHF24/DRD2/PTEN/HTR1B/GABRA5/NISCH/GABRA3/BAIAP3/ZDHHC3/CNTNAP4/RAC3/NLGN2/GABRB2
GOBP_REGULATION_OF_VASOCONSTRICTION	REGULATION OF VASOCONSTRICTION	60	-0.39187	-1.95273	0.00226757	0.0229468	0.0153697	7208	tags=65%, list=36%, signal=41%	HRH1/GJA1/ADRA2B/HTR2A/BDKRB2/AGT/P2RX1/APLN/ADM/AVP/DBH/SMTNL1/KCNMB2/ASIC2/HTR1A/CASR/ADRA1B/EDN3/ADRA1A/ADRA1D/ADRA2C/AVPR1B/PTAFR/AGTR1/FGA/FGB/ICAM1/SNTA1/DOCK5/TRPM4/AVPR2/ACE2/ACE/EGFR/CHRM3/EDN1/HRH2/KCNMB4/ECE1
GOBP_CELL_DIFFERENTIATION_IN_SPINAL_CORD	CELL DIFFERENTIATION IN SPINAL CORD	46	-0.449893	-2.07804	0.00227273	0.0229468	0.0153697	6871	tags=67%, list=35%, signal=44%	MDGA2/HOXD10/PHOX2A/GATA2/DLL4/GSX2/SUFU/OLIG3/SOX6/ASCL1/MDGA1/GBX1/LHX1/HOXC10/SHH/LHX3/FOXN4/GLI3/ZC4H2/SOX1/LHX4/DMRT3/OLIG2/SCYL1/GLI2/LHX5/GSX1/LBX1/MNX1/SOX4/NOTCH1
GOBP_COLLAGEN_CATABOLIC_PROCESS	COLLAGEN CATABOLIC PROCESS	46	-0.44858	-2.07198	0.00227273	0.0229468	0.0153697	6860	tags=70%, list=35%, signal=46%	PHYKPL/FAP/MMP3/COL19A1/MMP10/MMP28/ADAMTS2/ADAMTS14/MMP26/MMP20/MMP8/CTSK/MMP13/MRC2/TMPRSS6/CTSB/MMP15/KLK6/MMP7/MMP16/MMP24/MMP14/MMP19/MMP21/MMP11/MMP2/FURIN/VSIR/ADAM15/MMP9/MMP25/CTSD
GOBP_DOPAMINE_TRANSPORT	DOPAMINE TRANSPORT	46	-0.467586	-2.15976	0.00227273	0.0229468	0.0153697	7430	tags=78%, list=38%, signal=49%	TOR1A/CHRM5/SYT6/HTR2A/CNR1/PRKN/SYT15/SLC22A1/CXCL12/SYT1/SLC22A2/SLC6A2/DRD4/PINK1/SYT5/SYT13/DRD3/SNCG/MAPK15/RAB3B/SYT4/FGF20/CHRNA4/NPY2R/CHRNB2/SYT12/DRD2/RAB3A/SYT8/HTR1B/SYT9/KCNA2/SYT7/SLC6A3/SYT2/SLC29A4
GOBP_VITAMIN_TRANSPORT	VITAMIN TRANSPORT	39	-0.474511	-2.09446	0.0022779	0.0229529	0.0153738	4267	tags=44%, list=22%, signal=34%	SLC52A3/C2orf83/SLC46A1/STRA6/SLC35F3/RTBDN/GC/FOLR1/TCN1/AMN/FOLR3/SLC2A2/SLC27A1/TCN2/AFM/SCARB1/SLC19A1
GOBP_SUPEROXIDE_METABOLIC_PROCESS	SUPEROXIDE METABOLIC PROCESS	61	-0.394789	-1.9687	0.00228311	0.0229592	0.015378	5254	tags=44%, list=27%, signal=33%	PRG3/NOX1/MT3/DUOX1/SOD2/FPR2/CD177/F2RL1/NQO1/SYK/MAPT/CRP/NOXA1/BST1/NOXO1/MPO/NOX5/NCF2/EGFR/SOD3/PRKCD/ITGAM/BMP7/SH3PXD2B/EDN1/NCF4/GNAI2
GOBP_CALCIUM_DEPENDENT_CELL_CELL_ADHESION_VIA_PLASMA_MEMBRANE_CELL_ADHESION_MOLECULES	CALCIUM DEPENDENT CELL CELL ADHESION VIA PLASMA MEMBRANE CELL ADHESION MOLECULES	41	-0.426568	-1.90105	0.00232019	0.0229803	0.0153922	5190	tags=49%, list=26%, signal=36%	CDH18/CDHR3/CDH20/PCDHB2/CDH19/PCDHB3/CDH6/CDH22/PCDHB9/PCDHB13/PCDHB11/ARVCF/CDH7/CDH16/CDH17/CDH11/CDH24/CDH23/CDH10/PCDHB4
GOBP_NEGATIVE_REGULATION_OF_AXON_EXTENSION	NEGATIVE REGULATION OF AXON EXTENSION	41	-0.403684	-1.79906	0.00232019	0.0229803	0.0153922	5192	tags=51%, list=26%, signal=38%	SEMA6C/NTN1/MT3/CDK5/SEMA7A/TNR/SEMA6D/SEMA3E/PTPRS/SEMA5A/NRP1/SEMA3F/CDK5R1/ARHGAP4/SEMA3C/SEMA6A/SEMA6B/KIAA0319/SEMA4A/TRIM46/SEMA4B
GOBP_NEGATIVE_REGULATION_OF_AXONOGENESIS	NEGATIVE REGULATION OF AXONOGENESIS	63	-0.373244	-1.87212	0.00232019	0.0229803	0.0153922	5463	tags=48%, list=28%, signal=35%	THY1/FGF13/SEMA6C/NTN1/PSEN1/MT3/CDK5/SYNGAP1/SEMA7A/TNR/SEMA6D/DCC/SEMA3E/PTPRS/SEMA5A/EPHA7/NRP1/SEMA3F/CDK5R1/PTEN/LRP4/ARHGAP4/NGFR/SEMA3C/SEMA6A/SEMA6B/KIAA0319/SEMA4A/TRIM46/SEMA4B
GOBP_SEMI_LUNAR_VALVE_DEVELOPMENT	SEMI LUNAR VALVE DEVELOPMENT	41	-0.402884	-1.7955	0.00232019	0.0229803	0.0153922	6037	tags=56%, list=31%, signal=39%	TGFB2/DLL4/GATA4/HEYL/TWIST1/ROBO2/SNAI2/SMAD6/STRA6/SOX9/SLIT2/TNFRSF1A/EMILIN1/ELN/EFNA1/GATA5/BMP4/NPPA/SNAI1/BMP2/NKX2-5/JAG1/NOTCH1
GOBP_VENTRAL_SPINAL_CORD_DEVELOPMENT	VENTRAL SPINAL CORD DEVELOPMENT	41	-0.426108	-1.899	0.00232019	0.0229803	0.0153922	6871	tags=66%, list=35%, signal=43%	MDGA2/HOXD10/PHOX2A/GATA2/DLL4/SUFU/OLIG3/ASCL1/GBX1/LHX1/HOXC10/SHH/LHX3/FOXN4/GLI3/ZC4H2/SOX1/PAX6/LHX4/DMRT3/OLIG2/DCTN1/SCYL1/GLI2/LBX1/MNX1/SOX4
GOBP_SEMAPHORIN_PLEXIN_SIGNALING_PATHWAY	SEMAPHORIN PLEXIN SIGNALING PATHWAY	40	-0.43859	-1.93905	0.00232558	0.0229803	0.0153922	7099	tags=62%, list=36%, signal=40%	SEMA5B/PLXND1/PLXNB3/PLXNB2/SEMA4G/SEMA3D/SEMA6C/PLXNC1/SEMA7A/SEMA6D/PLXNB1/SEMA3E/SEMA5A/NRP1/SEMA3F/PLXNA4/SH3BP1/SEMA3C/SEMA6A/SEMA6B/NRP2/MET/SEMA4A/SEMA4B/PLXNA2
GOBP_AMINOGLYCAN_CATABOLIC_PROCESS	AMINOGLYCAN CATABOLIC PROCESS	67	-0.459018	-2.34926	0.002331	0.0229803	0.0153922	8519	tags=73%, list=43%, signal=42%	PGLYRP3/LYG1/CTBS/OVGP1/HYAL1/OGN/NCAN/FMOD/ARSB/GPC1/CSPG4/AGRN/LUM/CEMIP/GPC5/GPC4/CHIT1/HPSE/IDUA/PRELP/VCAN/CHP1/HPSE2/GPC2/SDC1/HYAL4/GPC3/LYG2/GNS/HGSNAT/CSPG5/SPAM1/CHIA/STAB2/HSPG2/HYAL2/SLC9A1/SDC3/GPC6/FUCA1/OMD/BCAN/SDC2/DCN/LYVE1/PGLYRP4/ACAN/GALNS/PGLYRP1
GOBP_DEFENSE_RESPONSE_TO_GRAM_NEGATIVE_BACTERIUM	DEFENSE RESPONSE TO GRAM NEGATIVE BACTERIUM	67	-0.367086	-1.87875	0.002331	0.0229803	0.0153922	7670	tags=64%, list=39%, signal=39%	RARRES2/RNASE3/IL6/DEFB1/TLR9/PYCARD/RNASE6/CST11/UMOD/RNASE7/ADGRB1/TLR4/NOS2/IRGM/IL6R/DEFA4/DEFB126/S100A7/LTF/SSC5D/AQP1/DEFB127/LBP/F2RL1/IL17F/DEFB119/DEFB118/SERPINE1/CHGA/IL17A/DMBT1/FCN2/LYPD8/TUSC2/IL22RA1/F2/IL12B/SLC11A1/DEFB132/PRB3/ELANE/DEFA5/CAMP
GOBP_GLYCEROLIPID_CATABOLIC_PROCESS	GLYCEROLIPID CATABOLIC PROCESS	67	-0.395239	-2.02284	0.002331	0.0229803	0.0153922	6763	tags=63%, list=34%, signal=41%	APOB/APOA1/ABHD16A/FABP3/FABP7/ABHD5/PLA2G5/PNPLA2/LDLR/LIPH/LYPLA2/PLA2G15/GDE1/PNPLA6/LPL/GPLD1/PLA2G4D/PNPLA5/ABHD16B/LIPE/DAGLA/APOC1/GPCPD1/FABP6/PNPLA3/PLIN5/APOA2/FABP4/PNPLA7/DAGLB/FABP1/APOC3/APOC2/LIPG/PLA2G4F/APOA5/GDPD3/FGF21/CPS1/FAAH/PNPLA1/SCARB1
GOBP_REGULATION_OF_SYNAPTIC_TRANSMISSION_GLUTAMATERGIC	REGULATION OF SYNAPTIC TRANSMISSION GLUTAMATERGIC	67	-0.386566	-1.97845	0.002331	0.0229803	0.0153922	8204	tags=70%, list=42%, signal=41%	CCR2/CLN3/GRIK2/CACNG3/OXTR/GRM5/CACNG7/MAPK8IP2/ROR2/GRIK3/NTRK1/GRM7/CDH2/GRIK1/HTR2A/CACNG4/CNR1/UNC13A/LRRK2/SHANK1/CACNG8/ADORA1/PSEN1/SYT1/NRXN1/CDK5/SHANK3/GRM1/DISC1/TNR/DRD3/TNF/NPY2R/CACNG2/DRD2/PTK2B/HTR1B/NLGN3/GRM6/ADCYAP1/CACNG5/DGKI/EGFR/SHANK2/NLGN2/TSHZ3/GRM2
GOBP_REGULATION_OF_STRIATED_MUSCLE_CELL_DIFFERENTIATION	REGULATION OF STRIATED MUSCLE CELL DIFFERENTIATION	74	-0.401265	-2.10429	0.00234192	0.0229892	0.0153982	5462	tags=51%, list=28%, signal=37%	HDAC4/SOX6/CAV3/MYF5/IGF1/RGS4/PROX1/SHH/LMOD3/MSX1/CEACAM5/MYOG/GREM1/MYOD1/MYF6/DMPK/DKK1/MMP14/TRIM72/BMP4/MYOCD/PLPP7/SIK1/PI16/CYP26B1/G6PD/AKAP6/SHOX2/BMP2/PAK1/GSK3A/NKX2-5/HDAC5/EDN1/NOTCH1/CTDP1/NRG1/ARRB2
GOBP_NEGATIVE_REGULATION_OF_WOUND_HEALING	NEGATIVE REGULATION OF WOUND HEALING	69	-0.347935	-1.79127	0.00235849	0.0229892	0.0153982	4588	tags=39%, list=23%, signal=30%	WNT4/F11/CEACAM1/WFDC1/TNF/ADAMTS18/APOE/EPPK1/FGA/FGB/MIR34A/APOH/PTEN/AJAP1/SERPINE1/CLDN19/PLAU/APCS/KNG1/PLAUR/F2/PRKCD/F12/EDN1/ALOX5/SERPINB2/THBD
GOBP_POSITIVE_REGULATION_OF_MUSCLE_CELL_DIFFERENTIATION	POSITIVE REGULATION OF MUSCLE CELL DIFFERENTIATION	69	-0.361868	-1.863	0.00235849	0.0229892	0.0153982	5171	tags=43%, list=26%, signal=32%	CAV3/MYF5/IGF1/PROX1/SHH/LMOD3/CTNNA1/SOD2/MAPK12/MYOG/GREM1/ENG/MYOD1/EFEMP2/MYF6/MMP14/BMP4/MYOCD/MIR34A/MAPK11/CYP26B1/TARBP2/AKAP6/SHOX2/BOC/EDN1/NRG1/GPER1/SMARCD3/ARRB2
GOBP_DIENCEPHALON_DEVELOPMENT	DIENCEPHALON DEVELOPMENT	70	-0.374034	-1.93074	0.00236407	0.0229892	0.0153982	4831	tags=47%, list=24%, signal=36%	FGF10/POU3F2/WNT4/SHH/SALL1/MSX1/LHX3/GBX2/ARX/RAX/PTCHD1/NR4A2/LRP6/POU4F1/SEMA5A/CHRNB2/SIX3/BMP4/HAP1/DRD2/OLIG2/PITX1/GLI2/HES1/CRH/KCNC2/GSX1/SLC6A3/ADCYAP1/NRP2/BMP2/SMO/NDNF
GOBP_MONOAMINE_TRANSPORT	MONOAMINE TRANSPORT	76	-0.478402	-2.5086	0.0023753	0.0229892	0.0153982	7455	tags=75%, list=38%, signal=47%	SLC6A4/TOR1A/CHRM5/SYT6/OXT/ADRA2B/HTR2A/CNR1/STX1A/GHSR/P2RX1/PRKN/SYT15/SLC22A1/PICK1/CXCL12/SYT1/SLC22A2/SLC6A2/DRD4/PINK1/HTR1A/SYT5/SYT13/DRD3/SNCG/VIP/MAPK15/RAB3B/SYT4/FGF20/CARTPT/CHRNA4/NPY2R/CHRNB2/SYT12/ADRA2C/SYK/HRH3/KCNB1/DRD2/RAB3A/SYT8/HTR1B/GRK2/NOS1/SYT9/KCNA2/NISCH/CRH/CHGA/SYT7/MAOB/SLC6A3/SYT2/SLC29A4/LILRB1
GOBP_RESPONSE_TO_DOPAMINE	RESPONSE TO DOPAMINE	76	-0.377736	-1.98073	0.0023753	0.0229892	0.0153982	8122	tags=68%, list=41%, signal=40%	OR10H2/GSK3B/OR10H1/ABL1/CHRM2/CHRM5/HRH1/HTR2A/HCN3/ADCY5/HRH4/LRRK2/GNAO1/HTR7/GNA14/PRKN/ADCY6/HTR1F/ALK/CHRM4/GNA11/HTR6/HTR3C/RGS4/HTR2C/DRD4/HTR1A/NSG2/DRD3/CALY/NCSTN/HTR1E/PTGER1/HTR4/HRH3/RGS8/DRD2/HTR3A/HTR1B/HTR5A/KLF16/OR10H3/GNA15/DRD5/GSK3A/CHRM3/ID1/PALM/HRH2/ARRB2/MAPK3/DNM2
GOBP_TRANSMISSION_OF_NERVE_IMPULSE	TRANSMISSION OF NERVE IMPULSE	66	-0.400671	-2.03624	0.0023753	0.0229892	0.0153982	8726	tags=74%, list=44%, signal=42%	SCN1B/GRIK2/SCN1A/MAG/NFASC/CNTNAP1/FKBP1B/CACNG3/CLCN1/CACNG7/CHRM5/KCNMB3/FGF12/NTRK2/SCN7A/SCN2A/CACNG4/SCN8A/GHSR/P2RX1/CACNG8/SCN4A/SPTBN4/AVP/GPR88/KCNA1/CACNA1I/KCNMB2/TNR/MYH14/HCRT/CACNA1H/CACNA1G/CARTPT/P2RX3/KCND2/SCN10A/CACNG2/GLRA1/DMRT3/KCNA2/CLDN19/DRD5/CACNG5/SCN9A/GHRL/GPER1/GPR35/KCNMB4
GOBP_POSITIVE_REGULATION_OF_AXONOGENESIS	POSITIVE REGULATION OF AXONOGENESIS	75	-0.363162	-1.89963	0.00239808	0.0229892	0.0153982	7240	tags=60%, list=37%, signal=38%	NTRK2/STK11/MEGF8/NGF/PLXND1/DSCAM/PLXNB3/NEFL/PLXNB2/ISLR2/CYFIP1/SLITRK1/FN1/CRABP2/VEGFA/LIMK1/NDEL1/NTN1/CXCL12/ANAPC2/CDH4/LPAR3/DBN1/SRF/PLXNC1/ROBO2/SEMA7A/DISC1/MAP1B/PLXNB1/SLIT2/MAP6/SEMA5A/CDKL5/MAPT/NRP1/L1CAM/PLXNA4/TRPC5/NGFR/LRP1/TWF2/SHOX2/PAK1/PLXNA2
GOBP_ODONTOGENESIS_OF_DENTIN_CONTAINING_TOOTH	ODONTOGENESIS OF DENTIN CONTAINING TOOTH	82	-0.411983	-2.20266	0.00242718	0.0229892	0.0153982	5798	tags=59%, list=29%, signal=42%	TP63/FGF8/SOSTDC1/ADM/BCL2L11/ODAM/MMP20/FGF10/SHH/CTNNA1/MSX1/NECTIN1/BSG/LAMA5/FGF4/GLI3/KLK4/SLC24A4/HAND1/CSF3R/LRP6/SLC34A1/CSF1/DLX1/BMP4/AMBN/DMRT3/WNT6/TCIRG1/LRP4/NGFR/WNT10A/GLI2/SERPINE1/JAG2/RSPO2/HTRA1/BMP2/SMO/NKX2-3/DLX3/BMP7/EDA/ROGDI/FAM20C/FOXC1/FAM20A/RELT
GOBP_SENSORY_PERCEPTION_OF_PAIN	SENSORY PERCEPTION OF PAIN	93	-0.400171	-2.20253	0.00243902	0.0229892	0.0153982	7917	tags=65%, list=40%, signal=39%	TMEM100/PROK2/NMUR2/SMR3B/PTGES/NTRK1/GRIN2A/OXT/MME/MRGPRX2/HTR2A/NTSR1/CNR1/NPFF/HOXD1/BDKRB1/SMR3A/OPRK1/ADORA1/NPY1R/KCNA1/CXCL12/ZFHX2/CDK5/CNR2/GRM1/GRIN2D/VIP/OPRM1/NR2F6/NMU/P2RX3/CHRNA4/NPY2R/KCND2/CHRNB2/MMP24/SCN10A/ADRA2C/SLC9A1/PTAFR/PENK/EPHB1/OPRD1/CALCA/PHF24/BACE1/KCNA2/ADCYAP1/SCN3B/NLGN2/SCN9A/IL12B/TMEM120A/EDN1/EDNRB/CCK/ARRB2/MAPK3/IL10
GOBP_ADENYLATE_CYCLASE_INHIBITING_G_PROTEIN_COUPLED_RECEPTOR_SIGNALING_PATHWAY	ADENYLATE CYCLASE INHIBITING G PROTEIN COUPLED RECEPTOR SIGNALING PATHWAY	81	-0.398618	-2.12076	0.00244499	0.0229892	0.0153982	7379	tags=60%, list=37%, signal=38%	CHRM5/GNAT1/GRIK3/GRM7/PTGDR2/RGS2/ADCY5/HRH4/EDNRA/ADCY6/HTR1F/OPRK1/ADORA1/CHRM4/NPY1R/CORT/DRD4/RXFP2/HTR1A/CASR/FPR2/DRD3/ADCY2/OPRM1/GPR37/SSTR2/PSAPL1/HTR1E/NPY2R/HTR4/S1PR3/HRH3/OPRD1/GPR176/DRD2/HTR1B/HTR5A/INSL3/OXER1/GRM6/ADCY1/MARCO/GPR37L1/CHRM3/PALM/EDN1/GRM2/ADCY4/GNAI2
GOBP_CORNIFICATION	CORNIFICATION	95	-0.445835	-2.45591	0.002457	0.0229892	0.0153982	7571	tags=65%, list=38%, signal=40%	KRT75/SPRR3/PKP3/KRT77/KRT80/KRT81/KLK12/KRT19/KRT5/KRT72/EVPL/KRT6A/KRT83/LCE3D/PCSK6/KRT15/KRT24/CSTA/KRT20/KRT78/PI3/KRT38/KRT25/TGM5/KRT16/KRT71/KRT9/PKP2/KLK13/DSC3/DSG3/KAZN/PKP1/KRT40/CDSN/KRT3/KRT73/KRT79/SPRR1A/KRT35/KRT7/CASP14/TGM1/KRT8/TCHH/KRT86/KRT32/KRT33B/KRT23/KRT4/CYP26B1/FURIN/KRT84/KRT18/KLK14/KRT85/DSC2/SPINK5/FLG/SPRR2G/DSG4/ST14
GOBP_REGULATION_OF_NEUROTRANSMITTER_TRANSPORT	REGULATION OF NEUROTRANSMITTER TRANSPORT	95	-0.314368	-1.73171	0.002457	0.0229892	0.0153982	6834	tags=53%, list=35%, signal=35%	HTR2A/RIMS4/CNR1/APBA1/STX1A/LRRK2/P2RX1/PRKN/WNT7A/P2RY4/SYP/GIT1/CPLX2/PRKCG/SYT1/PPFIA2/CDK5/DRD4/MCTP1/CHRNA3/NCS1/HCRT/DRD3/SNCG/RAB3B/CSPG5/SYT4/CPLX1/ADRA1A/SYT12/ASIC1/RIMS1/STX1B/DRD2/RAB3A/STXBP5L/BACE1/HTR1B/NOS1/CACNB2/BAIAP3/PNKD/ADCY1/FLOT1/RIMS2/VPS18/SNCAIP/GPER1/SYN1/KCNMB4
GOBP_RESPONSE_TO_CATECHOLAMINE	RESPONSE TO CATECHOLAMINE	94	-0.372406	-2.05015	0.00247525	0.0229892	0.0153982	8122	tags=66%, list=41%, signal=39%	OR10H2/ADIPOQ/GSK3B/OR10H1/PPARGC1A/ABL1/CHRM2/STAR/CHRM5/PKLR/HRH1/HTR2A/HCN3/ADCY5/HRH4/LRRK2/GNAO1/HTR7/GNA14/PRKN/ADCY6/HTR1F/ALK/CHRM4/GNA11/HTR6/HTR3C/APLP1/NR4A3/RGS4/HTR2C/DRD4/HTR1A/NSG2/DRD3/CALY/NCSTN/HTR1E/PTGER1/SLC9A1/HTR4/HRH3/PENK/RGS8/DRD2/HTR3A/HTR1B/HTR5A/KLF16/OR10H3/GNA15/KCNQ1/DRD5/GSK3A/CHRM3/ID1/PALM/HRH2/PRKACA/ARRB2/MAPK3/DNM2
GOBP_CARDIAC_MUSCLE_CELL_DIFFERENTIATION	CARDIAC MUSCLE CELL DIFFERENTIATION	96	-0.341664	-1.88317	0.00249377	0.0229892	0.0153982	5692	tags=47%, list=29%, signal=34%	VEGFA/ACTC1/GATA4/SOX6/SLC8A1/CAV3/RARB/IGF1/ALPK2/ACTN2/RGS4/NRAP/PROX1/SRF/SORBS2/TBX5/MYH6/GREM1/MYH11/TBX18/ADRA1A/DKK1/SLC9A1/BMP4/KDM6B/MYOCD/TBX3/SIK1/CXADR/PI16/CSRP3/ALPK3/BVES/G6PD/MYO18B/AKAP6/SHOX2/BMP2/PAK1/GSK3A/NKX2-5/EDN1/CTDP1/NRG1/ARRB2
GOBP_CYCLIC_NUCLEOTIDE_MEDIATED_SIGNALING	CYCLIC NUCLEOTIDE MEDIATED SIGNALING	87	-0.352509	-1.89078	0.00249377	0.0229892	0.0153982	7353	tags=59%, list=37%, signal=37%	NUDT4/RAPGEF4/DEFB1/APLNR/FFAR4/PDE3A/PDE11A/GPR62/PDE9A/RGS2/MGRN1/RAPGEF3/GIPR/PDE10A/RUNDC3A/SCTR/GUCA1A/GLP1R/PRKAR1B/HTR2C/AQP1/CDC34/RXFP2/GUCY2F/NPPC/RASD2/RAPGEF2/PDE7B/ADCY2/SOX9/APOE/NPY2R/NPR1/EPHA5/PTK2B/NPPA/HTR5A/GPR61/CRH/KSR1/KCNC2/PEX5L/ADCY1/ADGRG6/ADCYAP1/AKAP6/RIMS2/OR51E2/PCLO/PDZD3/EDNRB
GOBP_DIGESTIVE_SYSTEM_PROCESS	DIGESTIVE SYSTEM PROCESS	96	-0.313052	-1.72546	0.00249377	0.0229892	0.0153982	7601	tags=55%, list=38%, signal=34%	APOA4/SLC22A5/CHRM5/LPCAT3/TLR9/OXT/NPC1L1/APOA1/SOAT2/MUC6/AQP5/GHSR/NEUROD1/SLC2A5/PNLIP/TLR4/GCNT3/LDLR/SLC26A7/OPRK1/MUC2/PTGER3/FGF10/F11R/AQP1/NEUROG1/ABCG8/DRD3/MUC13/SLC46A1/WNK4/SLC5A1/SOX9/NMU/SERPINA3/PTGER1/TFF2/TFF1/FABP1/MUC4/CRH/CCKBR/IL17A/CEL/KCNQ1/APOA5/MOGAT2/SLC2A2/CHRM3/RBP4/GHRL/HRH2/SCARB1
GOBP_NEGATIVE_REGULATION_OF_RESPONSE_TO_WOUNDING	NEGATIVE REGULATION OF RESPONSE TO WOUNDING	85	-0.332893	-1.78205	0.00249377	0.0229892	0.0153982	6113	tags=52%, list=31%, signal=36%	KLK8/FAP/PDGFRA/CPB2/MYOZ1/UBASH3B/C1QTNF1/PLG/RTN4RL1/GIT1/RGMA/SIGLEC10/WNT4/F11/CEACAM1/TNR/WFDC1/TNF/ADAMTS18/APOE/PTPRS/EPPK1/FGA/FGB/MIR34A/APOH/PTEN/AJAP1/SERPINE1/CLDN19/PLAU/APCS/MDK/KIAA0319/KNG1/PLAUR/F2/PRKCD/KREMEN1/F12/EDN1/ALOX5/SERPINB2/THBD
GOBP_NEUROPEPTIDE_SIGNALING_PATHWAY	NEUROPEPTIDE SIGNALING PATHWAY	96	-0.420672	-2.31864	0.00249377	0.0229892	0.0153982	10148	tags=84%, list=51%, signal=41%	GLRA2/TENM1/GPR83/NPY/LTB4R2/CYSLTR2/SSTR5/SSTR4/HCRTR2/GLRA3/NMB/CPE/GALP/GAL/NPBWR2/NPBWR1/SORCS2/MCHR1/GALR2/RXFP3/NPPB/PROK2/GPR143/SORCS1/NMUR2/PCSK1N/SORL1/PPY/NTS/PTGDR2/NTSR1/NPFF/GALR1/NPB/HCRTR1/TYRO3/NMUR1/OPRK1/POMC/NPY1R/SORCS3/NPW/TAC3/ECEL1/PYY/PMCH/SSTR3/MC2R/GLRB/RAPGEF2/GALR3/HCRT/NPFFR1/GRPR/OPRM1/GPR37/SSTR2/KISS1R/QRFPR/LTB4R/NMU/CARTPT/NXPH2/PROKR2/NPY2R/NXPH3/PENK/OPRD1/CAL…
GOBP_REGULATION_OF_PLASMA_LIPOPROTEIN_PARTICLE_LEVELS	REGULATION OF PLASMA LIPOPROTEIN PARTICLE LEVELS	85	-0.33758	-1.80714	0.00249377	0.0229892	0.0153982	8502	tags=68%, list=43%, signal=39%	MTTP/EHD1/CD36/PRKACG/NR1H2/LCAT/ADIPOQ/APOA4/LPA/LPCAT3/CSK/CES3/IL19/APOB/ABCA7/APOA1/AP2S1/PLTP/CETP/SOAT2/AGT/LRPAP1/PLA2G5/APOM/PLA2G2E/LDLR/ABCA1/PLA2G3/HMOX1/AP2M1/LPL/NR1H4/GPLD1/PCSK9/AP2A1/AP2A2/APOC1/APOBR/PLA2G2A/APOE/HDLBP/APOA2/AGTR1/ARF1/BMP1/APOC3/MFSD2A/APOC2/MPO/LIPG/AMN/ALB/APOA5/FGF21/DGAT1/DGAT2/PRKACA/SCARB1
GOBP_CHEMICAL_SYNAPTIC_TRANSMISSION_POSTSYNAPTIC	CHEMICAL SYNAPTIC TRANSMISSION POSTSYNAPTIC	99	-0.408695	-2.26542	0.00250627	0.0229892	0.0153982	6753	tags=60%, list=34%, signal=39%	NLGN4X/DLG4/NTSR1/STX1A/LRRK2/SHANK1/NPFF/CHRNB3/P2RX1/WNT7A/CHRNA9/NPAS4/ADORA1/NRXN1/RGS4/CDK5/DRD4/PRKCZ/SHANK3/GLRB/CHRNA3/HCRT/GRIN2D/GRIK5/OPRM1/P2RX3/P2RX2/CHRNA4/NPY2R/CHRNB2/DMPK/SLC8A3/CHRNA6/CELF4/P2RX6/CHRND/RIMS1/STX1B/CHRNA10/GLRA1/DRD2/GRIN1/PTK2B/PTEN/CBLN1/NLGN3/CHRNE/NETO1/SEZ6/GRIN2B/SHANK2/NLGN2/TMEM108/GSK3A/RIMS2/CHRNA2/GHRL/SH3GL1/ARRB2
GOBP_PHENOL_CONTAINING_COMPOUND_METABOLIC_PROCESS	PHENOL CONTAINING COMPOUND METABOLIC PROCESS	99	-0.349573	-1.9377	0.00250627	0.0229892	0.0153982	7573	tags=62%, list=38%, signal=38%	STAR/INSM1/RNF180/GRIN2A/MTPN/WNT5A/EPAS1/FAH/DUOXA1/LRTOMT/ASIP/HPN/TGFB2/DIO3/SNCB/PRKN/TPH2/CRYM/DBH/GCNT4/CTSK/DRD4/HTR1A/DUOX1/DDC/FOXE1/RAPGEF2/CITED1/SLCO1C1/TPO/DRD3/PDE1B/GPR37/NR4A2/CGA/PAX8/PNMT/CHRNB2/MAOA/BTBD9/SLC45A2/CPQ/NPR1/DRD2/SLC16A2/SLC5A5/SULT1A1/COMT/PNKD/SULT1A2/MAOB/SLC6A3/DCT/MOXD1/TYR/ITGAM/SLC7A11/SNCAIP/AOC2/DIO2/SULT1B1
GOBP_SYNAPTIC_VESICLE_EXOCYTOSIS	SYNAPTIC VESICLE EXOCYTOSIS	99	-0.35645	-1.97583	0.00250627	0.0229892	0.0153982	7258	tags=61%, list=37%, signal=39%	SYT6/UNC13B/CTBP2/OTOF/HTR2A/RIMS4/CNR1/APBA1/STX1A/UNC13A/LRRK2/STX11/PPFIA3/PRRT2/P2RX1/VAMP2/DOC2B/WNT7A/P2RY4/SYP/GIT1/CPLX2/PRKCG/PSEN1/SYT1/PPFIA2/CDK5/UNC13C/SYT5/NCS1/DOC2A/GRIK5/CSPG5/CPLX1/ADRA1A/STX3/STX19/SYT12/RIMS1/STX1B/DNAJC5/DRD2/RAB3A/STXBP5L/SYT8/BACE1/HTR1B/PIP5K1C/CACNB2/SYT9/SYT7/CADPS/SYT2/ADCY1/TRIM9/CADPS2/RIMS2/PCLO/VPS18/SYN1
GOBP_REGULATION_OF_HEART_RATE	REGULATION OF HEART RATE	92	-0.304132	-1.65949	0.00251256	0.0229892	0.0153982	5681	tags=43%, list=29%, signal=31%	SLC1A1/ADM/SLC8A1/SPTBN4/CAV3/MYH7/CACNA1C/SCN2B/HRC/CASQ2/RGS4/PKP2/ADRA1B/CTNNA3/MYH6/EDN3/ADRA1A/CACNA1G/NMU/ADRA1D/KCNE4/SCN10A/KCNH6/KCNJ5/DRD2/NPPA/SNTA1/PLN/CACNB2/NOS1AP/TRPM4/KCNJ3/KCNE1/SREBF1/DSC2/BVES/KCNQ1/SCN3B/EDN1/PRKACA
GOBP_REGULATION_OF_SYNAPSE_ASSEMBLY	REGULATION OF SYNAPSE ASSEMBLY	86	-0.340687	-1.81718	0.00251256	0.0229892	0.0153982	8160	tags=65%, list=41%, signal=38%	OXTR/IL1RAP/CLSTN2/LRRC4B/SETD5/NTRK1/NTRK2/LRRN1/OXT/AGRN/WNT5A/SIX4/GPC4/CBLN2/EPHB2/SIX1/SLITRK1/GHSR/SLIT1/ADGRB1/WNT7A/ADGRL2/LRRTM2/NTN1/RAB17/MDGA1/NRXN1/ASIC2/NECTIN1/LRFN4/ROBO2/SYNDIG1/LRFN5/SLITRK2/TLR2/PTPRS/ADGRB3/LHFPL4/CHRNB2/EPHA7/NTNG2/GPC6/EPHB1/IL1RAPL1/PTPRD/MUSK/LRFN1/FLRT3/CBLN1/NLGN3/LRRTM1/EPHB3/NLGN2/SEMA4A/SLITRK6/GHRL
GOBP_RESPONSE_TO_VITAMIN	RESPONSE TO VITAMIN	86	-0.333267	-1.7776	0.00251256	0.0229892	0.0153982	5109	tags=43%, list=26%, signal=32%	PIM1/BCHE/ASCL1/KANK2/FGF23/CASR/SOD2/PHEX/MAP1B/SNAI2/PPARG/COL1A1/TRIM25/F7/STC1/SLC34A1/PDX1/PENK/EPO/POSTN/FOLR1/TSPO/DNMT3B/CYP26B1/ARG1/CYP26A1/EGFR/STC2/TYR/BMP7/GSN/ALPL/GAS6/PPARD/SFRP1/FES/VDR
GOBP_CELLULAR_BIOGENIC_AMINE_METABOLIC_PROCESS	CELLULAR BIOGENIC AMINE METABOLIC PROCESS	98	-0.321076	-1.77312	0.00251889	0.0229892	0.0153982	7543	tags=56%, list=38%, signal=35%	INSM1/RNF180/AANAT/GRIN2A/MTPN/OAZ1/EPAS1/HAAO/LRTOMT/ACMSD/ALDH7A1/TGFB2/TRH/SNCB/PRKN/TPH2/PRG3/DBH/AFMID/GDE1/DRD4/HTR1A/DDC/SARDH/DRD3/PDE1B/GPR37/OAZ3/CHDH/NR4A2/PNMT/CHRNB2/MAOA/AADAT/KYAT1/NPR1/DRD2/SULT1A1/COMT/PNKD/SULT1A2/MAOB/SLC6A3/ASMT/SLC29A4/TDO2/MOXD1/GDPD3/ITGAM/SNCAIP/AOC2/CHKA/OAZ2/AOC1/SULT1B1
GOBP_COLLAGEN_METABOLIC_PROCESS	COLLAGEN METABOLIC PROCESS	98	-0.389339	-2.1501	0.00251889	0.0229892	0.0153982	5220	tags=50%, list=26%, signal=37%	SERPINB7/ADAMTS2/ADAMTS14/MMP26/MMP20/MMP8/CTSK/WNT4/TGFB3/NPPC/MMP13/IHH/MRC2/MFAP4/PPARG/TMPRSS6/COL1A1/ENG/CTSB/MMP15/KLK6/TNS2/MMP7/MMP16/COL1A2/EMILIN1/MMP24/MMP14/VIPAS39/TNXB/BMP4/MMP19/MMP21/P3H2/MMP11/CREB3L1/MMP2/FURIN/ARG1/VSIR/RCN3/ADAM15/F2/MMP9/MMP25/COL5A1/CTSD/PPARD/ARRB2
GOBP_GLAND_MORPHOGENESIS	GLAND MORPHOGENESIS	106	-0.338513	-1.90659	0.00251889	0.0229892	0.0153982	7110	tags=59%, list=36%, signal=38%	NOTCH2/GLI1/PLXND1/WNT5A/CPB2/EDAR/IGFBP5/NKX3-1/AR/FOXA1/HPN/SERPINB5/HOXB13/TGFB2/LIMS2/TP63/FGF8/SOSTDC1/FGF7/HOXA13/CAV3/NTN1/FGFR2/FGF10/ESR1/PROX1/WNT4/SHH/EPHA2/TGFB3/ELF3/CEBPB/TBX2/HGF/LAMA5/CEACAM1/SULF2/GLI3/LRP5/TNF/SOX9/LRP6/SRC/CSF1/LAMA1/HOXD13/BMP4/RARG/TGM2/TBX3/PML/GLI2/SEMA3C/NRG3/ARG1/RPS6KA1/MDK/NKX2-3/BMP7/EDA/NOTCH1/PGR/SFRP1
GOBP_GLIAL_CELL_DEVELOPMENT	GLIAL CELL DEVELOPMENT	106	-0.366706	-2.06538	0.00251889	0.0229892	0.0153982	5054	tags=48%, list=26%, signal=36%	TPPP/AKT2/PICK1/ASCL1/PSEN1/HES5/OLIG1/PARD3/POU3F2/MT3/CDK5/ITGB4/SHH/TTBK1/PHGDH/POU3F1/C5AR1/FPR2/CSPG5/TNF/NCSTN/IFNGR1/TLR2/ROR1/ABCA2/HDAC11/SOX10/MAPT/GRN/TREM2/S100A8/ERCC2/PTEN/S100A9/PRX/MOBP/LRP1/ZNF488/FA2H/ADGRG6/MDK/SOX11/EGFR/MXRA8/SMO/ASPA/AGER/SOX4/GSN/LGI4/SH3TC2
GOBP_CHLORIDE_TRANSPORT	CHLORIDE TRANSPORT	105	-0.30643	-1.72375	0.00252525	0.0229892	0.0153982	6877	tags=54%, list=35%, signal=36%	SLC12A7/CLDN4/GABRD/GABRG2/GABRG3/CA7/BEST3/CLIC6/GABRA6/GABRA1/BEST4/ANO4/NMUR1/SLC1A1/GABRA2/P2RY4/SLC26A7/SLC6A1/ANO7/FXYD3/ANO9/ANO2/CFTR/SLC12A8/SLC1A3/CASR/GABRR2/GLRB/SLC12A3/WNK4/SLC12A4/GABRG1/CLCA1/TTYH3/SLC12A5/FXYD1/PTAFR/GLRA1/TSPO/SLC26A8/GABRA5/GABRA3/BEST2/CLCA4/GABRB1/ANO3/SLC26A10/GABRR1/BSND/CLCN4/CLCN7/GABRB3/CLDN17/GABRB2/BEST1/ANO10/SLC12A9
GOBP_MOLTING_CYCLE	MOLTING CYCLE	101	-0.320977	-1.78564	0.00252525	0.0229892	0.0153982	6469	tags=53%, list=33%, signal=36%	EDAR/TRPC4AP/IGFBP5/KRT83/TGFB2/HPSE/KRTAP4-8/LGR5/TP63/SOSTDC1/FGF7/KRT25/ALX4/KRTAP4-3/KRT16/FGFR2/FGF10/HOXC13/KRTAP4-5/SHH/KRT71/FOXN1/FOXE1/LAMA5/PPP1R13L/FERMT1/FOXQ1/SOX21/TNF/SOX9/DNASE1L2/INHBA/ERCC2/MPZL3/KRT33B/LRP4/NGFR/WNT10A/GLI2/TERT/TNFRSF19/KRT84/SNAI1/TSPEAR/FA2H/SPINK5/EGFR/SMO/APCDD1/DSG4/EDA/NOTCH1/ACVR1B/TGM3
GOBP_NEPHRON_EPITHELIUM_DEVELOPMENT	NEPHRON EPITHELIUM DEVELOPMENT	105	-0.320982	-1.80561	0.00252525	0.0229892	0.0153982	8739	tags=65%, list=44%, signal=36%	SOX8/FAT4/TACSTD2/FGF1/WNT2B/AGTR2/WNT1/ADIPOQ/CTNNBIP1/WT1/ADAMTS16/NPHS1/HOXA11/NOTCH2/OSR1/MAGI2/SIX4/TCF21/SIX1/PAX2/UMOD/AGT/FOXD1/FGF8/LIF/VEGFA/WNT7B/NPHS2/HEYL/HES5/LHX1/WNT4/SHH/SALL1/CITED1/FOXC2/LAMA5/FOXJ1/GREM1/GPC3/GLI3/EXT1/HOXD11/WNK4/SOX9/KLF15/PAX8/YAP1/KIF26B/BMP4/WNT9B/WNT6/TFAP2B/PECAM1/GZF1/HES1/IRX2/WNT11/SIX2/BMP2/SMO/POU3F3/HNF1B/FMN1/JAG1/BASP1/NOTCH1/FOXC1
GOBP_REGULATION_OF_EXTENT_OF_CELL_GROWTH	REGULATION OF EXTENT OF CELL GROWTH	100	-0.336197	-1.86075	0.00252525	0.0229892	0.0153982	7099	tags=57%, list=36%, signal=37%	SEMA5B/MEGF8/OLFM1/NGF/WNT5A/DSCAM/ISLR2/SEMA4G/CYFIP1/FN1/SEMA3D/CRABP2/VEGFA/LIMK1/NDEL1/FGF13/SEMA6C/NTN1/CXCL12/ANAPC2/MT3/CDK5/CDH4/LPAR3/DBN1/SRF/SEMA7A/DISC1/TNR/MAP1B/SEMA6D/DCC/APOE/SEMA3E/PTPRS/SEMA5A/EPHA7/CDKL5/MAPT/NRP1/SEMA3F/L1CAM/PLXNA4/CDK5R1/TRPC5/ARHGAP4/SEMA3C/SEMA6A/LRP1/TWF2/SEMA6B/KIAA0319/PAK1/SEMA4A/TRIM46/SEMA4B/DNM2
GOBP_STRIATED_MUSCLE_CELL_DEVELOPMENT	STRIATED MUSCLE CELL DEVELOPMENT	100	-0.317631	-1.75799	0.00252525	0.0229892	0.0153982	7330	tags=54%, list=37%, signal=34%	GPX1/OBSL1/PGM5/SYNPO2L/STAC3/PDGFRA/CSRP2/SIX4/WFIKKN2/MYORG/KLHL41/SIX1/KRT19/MYLK3/KLHL40/MYOZ1/VEGFA/ACTC1/HDAC4/WFIKKN1/CAV3/MYF5/ACTN2/NRAP/PROX1/LMOD3/SRF/SDC1/MYH6/MYOG/MYH11/TNNT3/BIN3/ANKRD1/MYOD1/FLNC/P2RX2/LOX/MYF6/KRT8/BMP4/LDB3/OBSCN/KEL/CXADR/CSRP3/MYO18B/SHOX2/SMO/COMP/CASQ1/EDN1/TNNT1/TNNT2
GOBP_TRIGLYCERIDE_METABOLIC_PROCESS	TRIGLYCERIDE METABOLIC PROCESS	100	-0.345796	-1.91387	0.00252525	0.0229892	0.0153982	6763	tags=59%, list=34%, signal=39%	APOB/APOA1/FABP3/CETP/FABP7/THRSP/ABHD5/GPAT2/LMF1/PNPLA2/GNB3/LDLR/LIPH/CAV3/CTDNEP1/LPL/MOGAT1/GPLD1/ACSL1/PNPLA5/PCSK9/LIPE/SLC27A5/APOC1/FABP6/APOBR/APOE/PNPLA3/PCK1/PLIN5/RGN/APOA2/FABP4/MOGAT3/APOH/G6PC/LIPF/SIK1/DAGLB/FABP1/APOC3/MFSD2A/APOC2/SREBF1/LIPG/MBOAT7/APOA5/GPAT3/MOGAT2/FGF21/CPS1/DGAT1/SLC22A4/NKX2-3/SLC27A1/PNPLA1/DGAT2/SERPINA12/SCARB1
GOBP_AMINE_TRANSPORT	AMINE TRANSPORT	91	-0.38593	-2.09917	0.00253807	0.0229892	0.0153982	7258	tags=65%, list=37%, signal=41%	SYT6/GRM7/OXT/ADRA2B/HTR2A/RGS2/NTSR1/CNR1/STX1A/GHSR/TRH/PRKN/SYT15/SLC22A16/ADORA1/AVP/CXCL12/PSEN1/SYT1/SLC22A2/RGS4/DRD4/PINK1/DDC/CHRNA3/SYT5/SYT13/DRD3/SNCG/VIP/RAB3B/SYT4/FGF20/CARTPT/CHRNA4/NPY2R/CHRNB2/SYT12/ADRA2C/SLC38A3/HRH3/KCNB1/DRD2/RAB3A/SYT8/HTR1B/GRK2/SYT9/KCNA2/CRH/CHGA/SYT7/ARG1/AQP9/SYT2/ACE2/RHCG/CCK/SLC43A2
GOBP_NEURAL_CREST_CELL_DIFFERENTIATION	NEURAL CREST CELL DIFFERENTIATION	89	-0.380335	-2.05239	0.00253807	0.0229892	0.0153982	4560	tags=48%, list=23%, signal=37%	SHH/TWIST1/FRZB/KITLG/SEMA7A/FOXC2/LAMA5/RET/SNAI2/OVOL2/GBX2/SEMA6D/EXT1/EDN3/SOX9/SEMA3E/LRP6/SEMA5A/SOX10/BMP4/NRP1/SEMA3F/FOLR1/WNT10A/SEMA3C/HES1/SEMA6A/SEMA6B/ERBB4/SOX11/NRP2/SMO/SEMA4A/BMP7/ALX1/JAG1/EDN1/FOXC1/NRG1/EDNRB/SFRP1/SEMA4B/MAPK3
GOBP_POSITIVE_REGULATION_OF_CELL_JUNCTION_ASSEMBLY	POSITIVE REGULATION OF CELL JUNCTION ASSEMBLY	89	-0.348962	-1.88309	0.00253807	0.0229892	0.0153982	8160	tags=61%, list=41%, signal=36%	OXTR/IL1RAP/PTPRJ/CLSTN2/LRRC4B/ABL1/NTRK1/NTRK2/LRRN1/OXT/AGRN/CBLN2/EPHB2/SLITRK1/AGT/ADGRB1/TEK/VEGFA/WNT7A/ADGRL2/THY1/MYOC/LRRTM2/MAP4K4/KDR/NRXN1/WNT4/ASIC2/EPHA2/COL16A1/SYNDIG1/SLITRK2/ADGRB3/CRB3/EPHB1/IL1RAPL1/NRP1/PTPRD/PPM1F/FLRT3/IL17A/CLDN19/CBLN1/NLGN3/CLDN1/ACE2/EPHB3/FLOT1/NLGN2/SEMA4A/FMN1/SLITRK6/GHRL/SFRP1
GOBP_REGULATION_OF_LIPASE_ACTIVITY	REGULATION OF LIPASE ACTIVITY	91	-0.300371	-1.63379	0.00253807	0.0229892	0.0153982	8300	tags=62%, list=42%, signal=36%	HPCA/NR1H2/NR1H3/PDGFRB/ANG/SELE/ABL1/NMUR2/APOA4/ANGPTL3/PDPK1/NTRK2/NTF3/HTR2A/RGS2/PDGFRA/APOA1/EDNRA/ABHD5/PLA2G5/PNLIP/LMF1/ANGPTL8/PCSK6/NMUR1/S1PR4/ANGPTL4/FGFR3/FGFR2/ESR1/PRKCZ/LPL/C5AR1/FLT1/APOC1/ADRA1A/GNAQ/PLIN5/APOA2/AVPR1B/NTRK3/PTAFR/PLA2R1/LPAR2/AGTR1/APOH/APOC3/FURIN/APOC2/LRP1/SORT1/GNA15/APOA5/EGFR/RASGRP4/PLCB2
GOBP_REGULATION_OF_POTASSIUM_ION_TRANSPORT	REGULATION OF POTASSIUM ION TRANSPORT	91	-0.34278	-1.86446	0.00253807	0.0229892	0.0153982	5353	tags=46%, list=27%, signal=34%	ADORA1/NEDD4L/CAV3/KCNA1/CASQ2/KCNAB3/ACTN2/RGS4/KCNIP3/RNF207/LRRC52/KCNS1/HCRT/DRD3/VIP/WNK4/EDN3/KCNE4/DPP6/WNK2/DPP10/TREM2/FXYD2/DRD2/KEL/PTK2B/PTEN/NPPA/NOS1/NOS1AP/KCNE1/KCNC2/KCNS2/WNK3/KCNQ1/NETO1/ADCYAP1/AKAP6/KCNIP2/KCNN2/WWP2/DNM2
GOBP_REGULATION_OF_SYSTEMIC_ARTERIAL_BLOOD_PRESSURE	REGULATION OF SYSTEMIC ARTERIAL BLOOD PRESSURE	88	-0.384324	-2.06795	0.00253807	0.0229892	0.0153982	8864	tags=78%, list=45%, signal=43%	TPM1/ADRB3/GJA5/EDN2/KLK3/CES1/AGTR2/PRCP/OXTR/NPPB/ADAMTS16/PDGFB/RARRES2/KLK1/NOS3/CYP4F12/GJA1/CMA1/MME/ENPEP/NTSR1/AR/AGT/SLC2A5/CYP4F2/ADM/ADORA1/AVP/CORO2B/NOX1/PLCB3/ASIC2/ADRA1B/SOD2/HSD11B2/CYP4A11/F2RL1/CTSZ/EDN3/ADRA1A/NMU/P2RX2/RASL10B/ADRA1D/AVPR1B/KLK2/AGTR1/CALCA/POSTN/REN/DRD2/NPPA/SLC4A5/CRH/AVPR2/CORIN/ACE2/ACE/DRD5/GPR37L1/DDAH1/EMP2/GSK3A/NR2F2/OR51E2/TNNI3/EDN1/GAS6/ECE1
GOBP_RENAL_TUBULE_DEVELOPMENT	RENAL TUBULE DEVELOPMENT	89	-0.318324	-1.71776	0.00253807	0.0229892	0.0153982	8989	tags=69%, list=46%, signal=38%	IRX1/CALB1/SOX8/FAT4/TACSTD2/FGF1/WNT2B/AGTR2/WNT1/CTNNBIP1/WT1/ADAMTS16/HOXA11/NOTCH2/OSR1/SIX4/TCF21/SIX1/PAX2/UMOD/AGT/FOXD1/LGR5/FGF8/LIF/VEGFA/WNT7B/HEYL/HES5/LHX1/WNT4/SHH/COL4A1/SALL1/CITED1/LAMA5/GREM1/GPC3/GLI3/HOXD11/WNK4/SOX9/PAX8/YAP1/KIF26B/BMP4/WNT9B/WNT6/TFAP2B/GZF1/HES1/IRX2/WNT11/SIX2/BMP2/SMO/POU3F3/HNF1B/FMN1/JAG1/NOTCH1
GOBP_SENSORY_PERCEPTION_OF_SMELL	SENSORY PERCEPTION OF SMELL	104	-0.384884	-2.15551	0.00253807	0.0229892	0.0153982	8418	tags=71%, list=43%, signal=41%	OR1A2/OR52A1/OR51E1/OR7A10/PDE4A/NCAM2/OR2K2/OR7A17/OR10A4/OR8G1/OR5H1/OR2S2/OR2W1/ADCY3/OR10H2/OR1F1/OR5P2/OR10H1/OR4D2/OR1C1/OR1E1/OR2C1/OR1G1/OR2F1/GJB4/OR2F2/OR2J2/OR1I1/CFAP69/OR5J2/OR10C1/OR4D1/OR2H2/OR7A5/OR7C1/OR11A1/OR2C3/OR51B5/OR12D2/OR10A5/OR1J2/OR1A1/OR51B2/OR51M1/OR10A3/OBP2B/OR1J4/OR51B4/SLC24A4/OR8B8/OR5L2/OMP/OR51I1/OR1F2P/OR2H1/OR7C2/DRD2/OR2B6/BEST2/OR5P3/OR13C4/SLC6A3/OR10H3/O…
GOBP_SYNAPTIC_TRANSMISSION_GLUTAMATERGIC	SYNAPTIC TRANSMISSION GLUTAMATERGIC	88	-0.373887	-2.01179	0.00253807	0.0229892	0.0153982	8204	tags=72%, list=42%, signal=42%	CCR2/CLN3/GRIK2/GRID2/CACNG3/OXTR/GRM5/CACNG7/MAPK8IP2/ROR2/NAPA/GRIK3/CDH8/NTRK1/GRM7/CDH2/SLC17A8/UNC13B/GRIK1/HTR2A/CACNG4/CNR1/UNC13A/LRRK2/SHANK1/P2RX1/GRID1/PRKN/CACNG8/ADORA1/CNIH3/GRIA2/PSEN1/SYT1/NRXN1/CDK5/UNC13C/SHANK3/GRM1/DISC1/TNR/GRIK4/EXT1/DRD3/GRIK5/TNF/NPY2R/CACNG2/DRD2/PTK2B/HTR1B/NLGN3/GRM6/ADCYAP1/CACNG5/SLC17A7/DGKI/EGFR/CNIH2/SHANK2/NLGN2/TSHZ3/GRM2
GOBP_MYOTUBE_DIFFERENTIATION	MYOTUBE DIFFERENTIATION	102	-0.329406	-1.82805	0.00255755	0.023053	0.0154409	8218	tags=62%, list=42%, signal=36%	TBX1/RBM38/WNT1/CXCL9/TMEM119/SMYD1/NPHS1/IL4/GDF15/ERVW-1/GPX1/MAPK14/STAC3/BCL9/SIX4/MYORG/KLHL41/SIX1/KLHL40/MAMSTR/ADGRB1/FER1L5/KCNH1/ERVFRD-1/HDAC4/CAV3/MYF5/IGF1/SHH/LMOD3/CEACAM5/IL4R/MYOG/CACNA1H/TANC1/BIN3/EHD2/MYOD1/P2RX2/ADGRB3/MYF6/DMPK/MMP14/TRIM72/MYOCD/KEL/PLPP7/NOS1/SIK1/CYP26B1/KLF5/MYMX/SORT1/FLOT1/BARX2/SHOX2/SMO/NKX2-5/HDAC5/PLD3/NOTCH1/JAM2/PTGFRN
GOBP_ADULT_BEHAVIOR	ADULT BEHAVIOR	114	-0.317379	-1.80368	0.00257069	0.023053	0.0154409	6915	tags=55%, list=35%, signal=36%	CHD7/ADAM22/HTR2A/NLGN4X/HOXD10/NTSR1/GABRG2/SHANK1/ASIP/SLITRK1/GHSR/TPGS1/FOXA2/PRKN/ALK/CRHBP/SPTBN4/CEND1/DBH/CXCL12/GBX1/NRXN1/ZFHX2/CDK5/DRD4/SHANK3/BRS3/GLRB/CHRNA3/HOMER2/GRIN2D/NRXN2/DRD3/SNCG/EN1/OPRM1/PREX2/NR4A2/NCSTN/CARTPT/DMBX1/CHRNA4/CHRNB2/BTBD9/OPRD1/HOXD9/GLRA1/DMRT3/DRD2/PCDH17/PTEN/NLGN3/KALRN/SEZ6/SHANK2/SLITRK6/SPTBN2/NRXN3/LGI4/SLC7A11/GHRL/MAFG/ARRB2
GOBP_CARDIAC_CHAMBER_MORPHOGENESIS	CARDIAC CHAMBER MORPHOGENESIS	113	-0.313244	-1.7735	0.00258398	0.023053	0.0154409	6037	tags=52%, list=31%, signal=36%	TGFB2/DLL4/LRP2/MESP1/TEK/FGF8/ZFPM1/GATA4/CAV3/MYH7/RARB/HEYL/FGFR2/GRHL2/PROX1/SRF/TBX2/PKP2/ROBO2/FOXC2/TBX5/MYH6/OVOL2/PPP1R13L/SMAD6/ENG/HAND1/SLIT2/NPY2R/PARVA/POU4F1/FKBP1A/BMP4/NRP1/TBX3/FOXH1/SEMA3C/HES1/WNT11/ADGRG6/SOX11/NRP2/SHOX2/BMP2/SMO/GSK3A/NKX2-5/BMP7/SOX4/RBP4/COL11A1/JAG1/TNNI3/MYBPC3/NOTCH1/FOXC1/NRG1/SMARCD3/TNNT2
GOBP_EMBRYONIC_SKELETAL_SYSTEM_DEVELOPMENT	EMBRYONIC SKELETAL SYSTEM DEVELOPMENT	113	-0.312581	-1.76975	0.00258398	0.023053	0.0154409	8297	tags=65%, list=42%, signal=38%	SP3/TBX1/HOXB8/HYAL1/HOXA5/DLX2/PRRX1/WNT9A/HOXA11/FUZ/MEGF8/OSR1/HOXB6/WNT5A/PDGFRA/HOXD10/SIX4/NKX3-2/PCGF2/SIX1/DSCAML1/HOXC6/OSR2/HOXD4/IFT140/TBX15/FGF8/HOXD1/HOXA6/ALX4/HOXB1/MYF5/FGFR2/GRHL2/LHX1/HOXB9/SHH/HOXA7/TFAP2A/TGFB3/TWIST1/MTHFD1L/IHH/FOXC2/SULF2/GLI3/EXT1/HOXC9/COL1A1/HOXA2/MMP16/KIAA1217/MMP14/DLX1/MDFI/BMP4/WNT9B/HOXD9/NODAL/IRX5/NDST1/SLC39A1/WNT11/SIX2/SOX11/HOXA3/SHOX2/ALX3/…
GOBP_TERPENOID_METABOLIC_PROCESS	TERPENOID METABOLIC PROCESS	112	-0.321397	-1.80907	0.0025974	0.023053	0.0154409	7763	tags=63%, list=39%, signal=39%	CYP1A1/RARRES2/APOA4/STAR/GPC1/RBP2/AGRN/CYP2C18/RDH16/CYP2W1/GPC5/APOB/APOA1/RDH12/GPC4/SCPEP1/RHO/CYP2C19/LRAT/ALDH1A3/LRP2/PNLIP/APOM/PNPLA2/CRABP2/CYP2S1/CYP2D6/CRABP1/HMGCS2/CYP27C1/LPL/CYP2C9/CYP3A4/GPC2/SDC1/BCO1/ADH1B/LIPE/GPC3/RBP1/STRA6/CYP1A2/ADH6/AKR1B10/APOE/HSPG2/APOA2/RDH8/SDC3/GPC6/DHRS13/ADH1A/APOC3/CYP26B1/CRH/APOC2/SDC2/ADH4/ABCA4/LRP1/CYP2C8/CYP3A5/CYP26A1/EGFR/CYP1B1/DGAT1/RB…
GOBP_RESPONSE_TO_XENOBIOTIC_STIMULUS	RESPONSE TO XENOBIOTIC STIMULUS	110	-0.330209	-1.85032	0.00261097	0.023053	0.0154409	6196	tags=51%, list=31%, signal=35%	ACY3/CYP2B6/LPO/GSTM2/GGT1/RHBDD3/CYP2S1/NAT2/CYP2D6/UGT2B15/ACY1/GSTM1/EPHX1/CYP46A1/GSTM4/ACAA1/CYP2C9/ACSL1/CYP3A4/E2F1/CYP2A13/CYP2A7/CYP1A2/MGST1/NQO1/HNF4A/FMO1/SCGB1A1/CYP2J2/AOC3/ABCC2/FMO2/MGST2/NR1I2/GRIN1/ALDH3A1/CYP26B1/SULT1A1/ACSM1/FMO3/SULT1A2/CYP2F1/CYP2C8/DPEP1/CYP3A5/CYP2A6/CYP26A1/CYP1B1/NQO2/AOC2/ARNT2/POR/GSTO2/AOC1/SULT1B1/S100A12
GOBP_ADENYLATE_CYCLASE_ACTIVATING_G_PROTEIN_COUPLED_RECEPTOR_SIGNALING_PATHWAY	ADENYLATE CYCLASE ACTIVATING G PROTEIN COUPLED RECEPTOR SIGNALING PATHWAY	138	-0.285086	-1.698	0.0026178	0.023053	0.0154409	7069	tags=57%, list=36%, signal=37%	ADRA2B/UCN3/ADGRB2/PTGIR/ADCY5/CNR1/RIT2/ADGRD2/PRKCA/GALR1/GCGR/ADGRB1/ADCY6/PTH1R/LGR5/GPR78/ABCA1/S1PR4/ADM/ADGRL2/UCN2/GPR6/GPR26/PTGER3/APLP1/GLP1R/ADGRG7/MRAP2/LPAR3/CALCR/RXFP2/ADGRL3/CNR2/MC2R/MRAP/ADGRG2/RAMP2/ADM2/RAPGEF2/ADRA1B/GCG/CRHR1/DRD3/VIP/ADCY2/RAMP3/OPRM1/RXFP1/GPR161/ADRA1A/GNAQ/GPR4/ADGRB3/PTGER1/ADRA1D/ADRA2C/S1PR3/LPAR2/CALCA/DRD2/MC1R/PLN/CHGA/TSHR/ADCY1/ADGRG6/ADCYAP1/DR…
GOBP_OLEFINIC_COMPOUND_METABOLIC_PROCESS	OLEFINIC COMPOUND METABOLIC PROCESS	111	-0.314924	-1.76622	0.0026178	0.023053	0.0154409	7763	tags=57%, list=39%, signal=35%	CYP1A1/CLCN2/PPARGC1A/STAR/STAT5B/CYP4F12/CYP11A1/PTGES/GPX1/FADS2/CYP2C18/SRD5A2/CYP2C19/ALDH1A3/CYP2B6/GSTM2/CYP2S1/CYP4F3/ALOX12B/CYP2D6/CYP4F2/ADM/EPHX1/CYP46A1/CYP4F11/CYP27C1/H6PD/WNT4/ACAA1/EGR1/CYP2C9/ACSL1/HSD17B1/BCO1/CYP17A1/DAGLA/PTGIS/CYP4A11/CYP2A13/CYP2A7/CACNA1H/CYP1A2/FSHB/TBXAS1/ACOX1/CYP2J2/DHRS13/GRIN1/DAGLB/DKKL1/PTGES2/CYP2F1/ELOVL3/CYP2C8/CYP2A6/FAAH2/CYP1B1/BMP2/CYP11B1/FA…
GOBP_SPROUTING_ANGIOGENESIS	SPROUTING ANGIOGENESIS	121	-0.290157	-1.66619	0.0026178	0.023053	0.0154409	8477	tags=60%, list=43%, signal=35%	PKM/TBXA2R/FGF1/THBS1/NR4A1/ITGA5/CLEC14A/NR2E1/MIR10A/ABL1/AKT1/EGR3/STARD13/PDPK1/APLNR/ACVRL1/SMAD1/GATA2/FLT4/JCAD/GHSR/ADGRA2/DLL4/HDAC7/TEK/VEGFA/LOXL2/EPN1/KDR/YJEFN3/HMOX1/MAP3K3/EPHA2/SRF/JMJD6/PLK2/RAMP2/E2F2/GPLD1/CARD10/E2F8/FOXC2/CEACAM1/GREM1/TJP1/CCBE1/BMPER/MMRN2/SLIT2/MEOX2/SEMA3E/PARVA/SEMA5A/BMP4/AGTR1/NRP1/MIR34A/PTK2B/FGFBP1/CREB3L1/NRARP/NGFR/SEMA6A/GLUL/EPHB4/RHOJ/IL12B/ADA…
GOBP_BRANCHING_MORPHOGENESIS_OF_AN_EPITHELIAL_TUBE	BRANCHING MORPHOGENESIS OF AN EPITHELIAL TUBE	137	-0.341107	-2.02462	0.00263158	0.023053	0.0154409	6553	tags=56%, list=33%, signal=38%	PLXND1/WNT5A/SIX4/TCF21/SIX1/PAX2/EDNRA/NKX3-1/AR/AGT/FOXA1/FOXD1/DLL4/FGF8/VEGFA/KDR/CAV3/NFATC4/FGFR2/FGF10/LHX1/ESR1/WNT4/SHH/COL4A1/EPHA2/SRF/CASR/SALL1/CITED1/IHH/FOXC2/LAMA5/GREM1/GPC3/GBX2/GLI3/EXT1/ENG/HOXD11/LRP5/TNF/SOX9/SLIT2/PKHD1/PAX8/SEMA3E/LRP6/NOTCH4/SRC/YAP1/MMP14/CSF1/RASIP1/LAMA1/BMP4/WNT9B/NRP1/WNT6/TBX3/NRARP/GZF1/PML/GLI2/FKBPL/RSPO2/SIX2/MDK/MET/BMP2/SMO/PAK1/SIRT6/BMP7/EDN…
GOBP_NEURON_MIGRATION	NEURON MIGRATION	139	-0.277705	-1.65328	0.00265252	0.023053	0.0154409	5260	tags=42%, list=27%, signal=31%	NDEL1/FGF13/NTN1/FOXG1/ASCL1/CXCL12/PSEN1/MDGA1/DAB2IP/LHX6/CX3CL1/LHX1/TUBGCP2/CDK5/ASTN1/ADGRL3/DNAAF4/TWIST1/SRF/BARHL1/RAPGEF2/DISC1/MAP1B/ARX/DCC/CDK5R2/EVX1/NR4A2/CAMK2B/DCX/NEXMIF/NTNG2/CDKL5/SOX1/ATOH1/NRP1/DRD2/COL3A1/ACAP3/CDK5R1/TNN/NRG3/SEMA6A/ZMIZ1/FEZF2/ERBB4/GFRA3/MDK/NRP2/KIAA0319/SPOCK1/NDNF/ARHGEF2/NR2F2/TRIM46/GAS6/CCK/MARK2
GOBP_ODONTOGENESIS	ODONTOGENESIS	120	-0.37711	-2.15498	0.00265252	0.023053	0.0154409	6747	tags=62%, list=34%, signal=41%	PDGFRA/TNFRSF11B/AXIN2/GNAO1/EDAR/AQP5/TGFB2/OSR2/TP63/FGF8/SOSTDC1/ADM/BCL2L11/TUFT1/ODAM/FGFR2/MMP20/FGF10/AQP1/SHH/CTNNA1/TFAP2A/TGFB3/TWIST1/MSX1/NECTIN1/BSG/PHEX/SDC1/LAMA5/FGF4/GLI3/KLK4/COL1A1/SLC24A4/ACP4/HAND1/AQP6/CSF3R/LRP6/COL1A2/SRC/SLC34A1/CSF1/DLX1/BMP4/AMBN/DMRT3/WNT6/INHBA/TCIRG1/LRP4/NGFR/WNT10A/GLI2/SERPINE1/JAG2/TSPEAR/RSPO2/PAX9/HTRA1/BMP2/SMO/NKX2-3/DLX3/BMP7/ALPL/EDN1/EDA/R…
GOBP_POSITIVE_REGULATION_OF_SYNAPTIC_TRANSMISSION	POSITIVE REGULATION OF SYNAPTIC TRANSMISSION	139	-0.335091	-1.99492	0.00265252	0.023053	0.0154409	8204	tags=63%, list=42%, signal=37%	CACNG3/OXTR/MPP2/PTN/ARC/CACNG7/GSK3B/CLSTN2/SNAP25/GRIN2C/FAM107A/NR2E1/SLC8A2/ABL1/ROR2/NTRK1/GRIN2A/NTRK2/OXT/MME/DLG4/CACNG4/CNR1/LGI1/STX1A/EPHB2/SHANK1/CA7/SCGN/SHISA7/VAMP2/SLC24A1/SLC1A1/CACNG8/ADORA1/LRRTM2/CRTC1/NFATC4/SYT1/CYP46A1/NRXN1/CDK5/PRKCZ/PINK1/SHANK3/PLK2/RETN/TNR/GRIN2D/TNF/NCSTN/ADRA1A/STX3/NMU/APOE/RGS14/SYT12/SLC8A3/CACNG2/SQSTM1/RIMS1/STX1B/HAP1/DRD2/PTK2B/PTEN/CACNB2/KC…
GOBP_CARDIAC_CONDUCTION	CARDIAC CONDUCTION	142	-0.31288	-1.86546	0.00265957	0.023053	0.0154409	5699	tags=45%, list=29%, signal=32%	KCNK1/CACNG8/TRDN/SLC8A1/SPTBN4/FXYD3/RYR3/CACNA1C/SCN2B/HRC/CASQ2/KCNIP3/NPPC/RNF207/PKP2/GJC1/CTNNA3/CACNA1F/ABCC9/ASPH/ATP1A4/TBX18/ATP2B3/CACNA1G/FXYD4/CACNG6/GJD3/KCND2/KCNE4/SCN10A/DMPK/SLC8A3/KCNH6/SLC9A1/CACNG2/FXYD1/KCNJ5/NPR1/FXYD2/NPPA/PLN/KCNJ4/NOS1/CACNB2/CXADR/TRPM4/KCNJ3/KCNE1/ATP2B2/CORIN/DSC2/KCNK3/KCNQ1/ACE2/SCN3B/CACNG5/NKX2-5/KCNIP2/CACNG1/KCNN2/CASQ1/CACNB1/PRKACA/FXYD6
GOBP_DETECTION_OF_ABIOTIC_STIMULUS	DETECTION OF ABIOTIC STIMULUS	136	-0.349797	-2.06848	0.00265957	0.023053	0.0154409	7366	tags=57%, list=37%, signal=36%	GNAT1/NTRK1/CDH2/PKD2L1/SEMA5B/RS1/HTR2A/GUCA1C/PKD2L2/CACNA2D4/NTSR1/CRB1/RHO/TMC2/EYS/HPN/ATP8A2/CEP250/GRK4/CHRNA9/ADORA1/GUCA1A/GNA11/GPR88/CAV3/GNAT2/KCNA1/CXCL12/ASIC2/GUCY2F/CNGA1/PDE6A/AIPL1/PKD1L1/CACNA1F/TRPM3/GUCA1B/PIEZO2/TRPM8/GNAQ/NR2F6/PPEF1/PLEKHB1/MMP24/RCVRN/TMC1/EPHB1/CHRNA10/TULP1/LHFPL5/CALCA/PHF24/PKDREJ/BACE1/REEP6/NGFR/STRC/CSRP3/ABCA4/ADGRV1/PKD1L2/GRM6/RP1/ROM1/RGR/OPN4/…
GOBP_HOMOPHILIC_CELL_ADHESION_VIA_PLASMA_MEMBRANE_ADHESION_MOLECULES	HOMOPHILIC CELL ADHESION VIA PLASMA MEMBRANE ADHESION MOLECULES	142	-0.368502	-2.19709	0.00265957	0.023053	0.0154409	7341	tags=59%, list=37%, signal=37%	MPZL2/ESAM/CDH8/CDH2/OBSL1/CELSR3/CDH9/PCDHAC2/DSCAM/PLXNB3/PLXNB2/DSCAML1/PCDH1/NECTIN4/PTPN23/PCDHB8/PCDH19/PCDHA2/CDHR2/PCDH12/CDH15/IGFN1/CNTN2/CDH18/CDHR3/PCDHAC1/PCDHA10/CDH20/ROBO4/PCDHB2/PCDHGB5/CDH4/TRO/NECTIN1/BSG/ROBO2/CEACAM5/DSC3/CEACAM1/DSG3/RET/CDH19/CDHR1/PCDHB3/PCDH15/TENM3/PCDH18/CDH6/CDH22/PCDHB9/PTPRT/PCDHB13/PCDHB11/CDH7/L1CAM/CDH16/PCDH17/CDH17/CDH11/VSTM2L/PECAM1/PCDHGA3/PC…
GOBP_POSITIVE_REGULATION_OF_LIPID_METABOLIC_PROCESS	POSITIVE REGULATION OF LIPID METABOLIC PROCESS	142	-0.292659	-1.74489	0.00265957	0.023053	0.0154409	8153	tags=58%, list=41%, signal=35%	NR1H2/ADIPOQ/NR1H3/PDGFB/PDGFRB/IL1B/SCAP/PPARGC1A/AKT1/APOA4/STAR/ANGPTL3/SLC45A3/FLT3/HTR2A/PDGFRA/APOA1/LYN/FABP3/AGT/GHSR/ABHD5/PNPLA2/TEK/SORBS1/LDLR/VAV2/SIRT3/ADM/ADORA1/FGFR3/AVP/MLXIPL/CTDNEP1/PLA2G3/NR4A3/AKT2/IRS1/CHP1/HTR2C/ADGRF5/WNT4/TWIST1/NR1H4/CCL19/GPLD1/EPHA8/PPARG/FPR2/PRKD1/CCL21/FLT1/AGAP2/APOC1/TNF/CGA/FSHB/TNFRSF1A/APOE/PLIN5/RGN/APOA2/SRC/AGTR1/FGR/SPHK2/PTK2B/DAGLB/FABP1…
GOBP_REGULATION_OF_REPRODUCTIVE_PROCESS	REGULATION OF REPRODUCTIVE PROCESS	142	-0.280816	-1.67428	0.00265957	0.023053	0.0154409	7315	tags=54%, list=37%, signal=34%	SPINK1/DEFB1/STK11/GJA1/SEMG1/OXT/PDE3A/PIWIL2/PTGDR2/WNT5A/CCDC87/NANOS2/OOEP/TPPP2/CNR1/PRDM9/CFAP69/NKX3-1/AR/TEX101/LIF/VEGFA/HDAC4/ZP4/SEMG2/SPINK13/IGF1/NPM2/ESR1/WNT4/SHH/NPPC/MSX1/RETN/PRDM7/DHX37/AGO2/FBXO43/MEIOC/CACNA1H/VIP/DUSP1/SPATA22/MAPK15/SOX9/RGN/SRC/PTAFR/HOXD13/BMP4/CDC25A/GLRA1/NODAL/INHBA/GCM1/CDC25C/SRY/SNAI1/HORMAD1/CFAP206/IQCF1/RTF2/NOX5/OVOL1/PHLDA2/BMP7/MOS/SYDE1/FZR1/…
GOBP_DIGESTION	DIGESTION	124	-0.330397	-1.90694	0.00266667	0.023053	0.0154409	7740	tags=56%, list=39%, signal=35%	LCT/PPARGC1A/APOA4/SLC22A5/CHRM5/CAPN9/AKR1D1/LPCAT3/TLR9/OXT/UCN3/NPC1L1/APOA1/CHIT1/CTRB2/SOAT2/MUC6/AQP5/GHSR/NEUROD1/SLC2A5/PNLIP/TLR4/GCNT3/LDLR/SLC26A7/OPRK1/UCN2/MUC2/PTGER3/FGF10/F11R/AQP1/CYP39A1/ADM2/NEUROG1/ABCG8/ARX/DRD3/MUC13/SLC46A1/WNK4/SLC5A1/SOX9/CHIA/NMU/SERPINA3/PTGER1/PRSS3/TFF2/PGC/TFF1/FABP1/MUC4/CRH/CCKBR/IL17A/CEL/GKN1/KCNQ1/MGAM/APOA5/MOGAT2/SLC2A2/CHRM3/RBP4/GHRL/HRH2/SC…
GOBP_KERATINIZATION	KERATINIZATION	135	-0.432612	-2.54885	0.00266667	0.023053	0.0154409	8053	tags=65%, list=41%, signal=39%	KRTAP9-9/KRTAP19-3/KLK5/KRT6B/KRTAP3-2/KRT75/SPRR3/PKP3/KRT77/KRTAP4-4/KRT80/KRTAP19-1/SPRR4/KRTAP3-1/KRT81/KLK12/KRT19/KRT5/KRT72/EVPL/KRTAP5-9/KRT6A/KRT83/KRTAP4-8/LCE3D/PCSK6/KRT15/KRT24/CSTA/KRT20/KRT78/PI3/KRT38/KRT25/KRTAP10-11/TGM5/KRTAP4-3/KRT16/KRTAP4-5/KRT71/KRT9/PKP2/KLK13/DSC3/DSG3/KAZN/PKP1/KRT40/CDSN/KRT3/KRT73/KRT79/SPRR1A/KRT35/KRT7/CASP14/TGM1/ABCA12/KRT8/KRTAP9-4/KRTAP1-3/LCE1E/…
GOBP_REGULATION_OF_TUBE_SIZE	REGULATION OF TUBE SIZE	124	-0.295294	-1.70434	0.00266667	0.023053	0.0154409	6834	tags=60%, list=35%, signal=39%	AKT1/NOS3/SLC6A4/GPX1/HRH1/GJA1/ADRA2B/HTR2A/RGS2/SCPEP1/BDKRB2/UTS2B/EDNRA/P2RY2/AGT/HTR7/P2RX1/ADCY6/APLN/ADM/ADORA1/SLC8A1/AVP/DBH/SMTNL1/KCNMB2/ASIC2/HTR1A/CASR/ADRA1B/SOD2/FOXC2/EXT1/F2RL1/EDN3/ADRA1A/APOE/ADRA1D/ADRA2C/AVPR1B/PTAFR/AGTR1/WNT9B/CRP/CALCA/NPR1/FGA/FGB/KEL/UTS2R/ICAM1/NPPA/SNTA1/HTR1B/NOS1/DOCK5/TRPM4/AVPR2/KCNMA1/ACE2/ACE/DRD5/KNG1/EGFR/CPS1/COMP/CHRM3/EDN1/FOXC1/GPER1/HRH2/K…
GOBP_NEUTRAL_LIPID_METABOLIC_PROCESS	NEUTRAL LIPID METABOLIC PROCESS	125	-0.313893	-1.81479	0.0026738	0.023053	0.0154409	6763	tags=54%, list=34%, signal=36%	APOB/APOA1/ABHD16A/FABP3/CETP/FABP7/THRSP/ABHD5/GPAT2/LMF1/PNPLA2/GNB3/LDLR/LIPH/LYPLA2/PLA2G15/CAV3/CTDNEP1/LPL/MOGAT1/GPLD1/ACSL1/PNPLA5/PCSK9/ABHD16B/LIPE/DAGLA/SLC27A5/DGKG/APOC1/FABP6/APOBR/APOE/PGS1/PNPLA3/PCK1/PLIN5/RGN/APOA2/FABP4/MOGAT3/APOH/G6PC/LIPF/SIK1/DAGLB/FABP1/APOC3/MFSD2A/APOC2/SREBF1/LIPG/MBOAT7/APOA5/DGKI/GPAT3/MOGAT2/FGF21/CPS1/DGAT1/SLC22A4/NKX2-3/SLC27A1/FAAH/PNPLA1/DGAT2/S…
GOBP_REGULATION_OF_AXONOGENESIS	REGULATION OF AXONOGENESIS	147	-0.353086	-2.11908	0.0026738	0.023053	0.0154409	7240	tags=59%, list=37%, signal=38%	NTRK2/CDH2/STK11/SEMA5B/MEGF8/NGF/PLXND1/WNT5A/DSCAM/PLXNB3/NEFL/PLXNB2/ISLR2/SEMA4G/EPHB2/CYFIP1/SLITRK1/FN1/SEMA3D/CRABP2/VEGFA/WNT7A/LIMK1/THY1/NDEL1/FGF13/SEMA6C/NTN1/CXCL12/PSEN1/ANAPC2/POU3F2/MT3/CDK5/CDH4/LPAR3/DBN1/SRF/BRSK1/PLXNC1/SYNGAP1/ROBO2/SEMA7A/DISC1/TNR/RET/MAP1B/SEMA6D/DCC/PLXNB1/SLIT2/MAP6/SEMA3E/PTPRS/SEMA5A/EPHA7/CDKL5/EFNA1/MAPT/NRP1/SEMA3F/L1CAM/LRRC4C/PLXNA4/KEL/CDK5R1/TRP…
GOBP_CARDIOCYTE_DIFFERENTIATION	CARDIOCYTE DIFFERENTIATION	122	-0.331182	-1.89761	0.00268096	0.023053	0.0154409	5491	tags=46%, list=28%, signal=33%	ACTC1/GATA4/SOX6/SLC8A1/CAV3/RARB/IGF1/ALPK2/ACTN2/RGS4/NRAP/PROX1/TWIST1/SRF/TBX2/SORBS2/TBX5/MYH6/GREM1/MYH11/TBX18/SOX17/ADRA1A/DKK1/SLC9A1/BMP4/FOLR1/KDM6B/MYOCD/TBX3/SIK1/CXADR/SEMA3C/PI16/CSRP3/HES1/ALPK3/BVES/G6PD/MYO18B/EGFR/AKAP6/SHOX2/BMP2/PAK1/GSK3A/NKX2-5/BMP7/JAG1/EDN1/NOTCH1/CTDP1/NRG1/GPER1/ARRB2/MAPK3
GOBP_CELLULAR_HORMONE_METABOLIC_PROCESS	CELLULAR HORMONE METABOLIC PROCESS	122	-0.298737	-1.71171	0.00268096	0.023053	0.0154409	7763	tags=59%, list=39%, signal=36%	CYP1A1/CLCN2/PPARGC1A/STAR/STAT5B/CYP11A1/AANAT/AKR1D1/CYP2C18/RDH16/CYP2W1/SRD5A2/PDGFRA/RDH12/SCPEP1/LRAT/ALDH1A3/PNPLA2/CRABP2/CYP2S1/CYP2D6/UGT2B15/ADM/CRABP1/HSD3B2/CYP46A1/CYP27C1/FDXR/ESR1/WNT4/SHH/EGR1/CYP2C9/CYP3A4/HSD17B1/BCO1/ADH1B/DHRS2/CYP17A1/LIPE/CACNA1H/RBP1/CYP1A2/ADH6/AKR1B10/FSHB/CYP19A1/RDH8/DHRS13/TSPO/ADH1A/HSD3B1/CYP26B1/SULT1A1/ADH4/ASMT/HSD17B2/CYP2C8/STARD3/CYP3A5/CYP26A…
GOBP_EYE_MORPHOGENESIS	EYE MORPHOGENESIS	141	-0.280046	-1.6661	0.00268817	0.023053	0.0154409	7534	tags=52%, list=38%, signal=33%	WNT2/WNT9A/GNAT1/NTRK2/OBSL1/NOTCH2/NRL/RS1/WNT5A/DSCAM/MFAP2/CRB1/EPHB2/PAX2/TSPAN12/ALDH1A3/AQP5/ATP8A2/PITX3/DIO3/VEGFA/SLC1A1/COL8A1/THY1/IGFN1/MEGF11/RARB/RPGRIP1/LHX1/HCN1/PROX1/MFAP5/EPHA2/TFAP2A/TWIST1/NECTIN1/FBN2/FOXE3/TBX2/IHH/FZD5/FOXN4/GLI3/STRA6/EFEMP1/LRP5/SOX9/TENM3/LRP6/SIX3/SOX1/USH1C/PAX6/FSCN2/BMP4/TULP1/RARG/TFAP2B/NKD1/MFSD2A/FBN1/RP1/ROM1/MYO7A/SOX11/VSX1/COL8A2/SDK2/BMP7/I…
GOBP_ACTIN_FILAMENT_BASED_MOVEMENT	ACTIN FILAMENT BASED MOVEMENT	146	-0.27316	-1.63265	0.00269542	0.023053	0.0154409	5491	tags=40%, list=28%, signal=29%	ACTC1/GATA4/ADORA1/NEDD4L/FGF13/CAV3/MYH7/CACNA1C/SCN2B/WIPF3/ACTN2/RNF207/PKP2/GJC1/MYH8/MYH14/CTNNA3/MYH6/KCNJ8/TNNT3/STC1/CACNA1G/LIMCH1/PARVA/KCNE4/SLC9A1/MYL6B/MYLK2/MYO1F/KCNJ5/MYH10/SNTA1/PLN/ACTN4/CACNB2/NOS1AP/TRPM4/KCNJ3/KCNE1/MYO5B/MYO15A/DSC2/TNNI2/TPM3/MYO7A/KCNQ1/SCN3B/EMP2/ACTN3/GSN/KCNN2/WAS/TNNI3/MYBPC3/TNNT1/MYO7B/TNNT2/MYO9B
GOBP_CARDIAC_MUSCLE_CONTRACTION	CARDIAC MUSCLE CONTRACTION	126	-0.300207	-1.73886	0.00269542	0.023053	0.0154409	5491	tags=44%, list=28%, signal=32%	ACTC1/HDAC4/GATA4/ADORA1/NEDD4L/SLC8A1/FGF13/CAV3/MYH7/CACNA1C/SCN2B/HRC/CASQ2/RNF207/PKP2/ADRA1B/GJC1/CTNNA3/MYH6/PPP1R13L/KCNJ8/STC1/ADRA1A/CACNA1G/KCNE4/SCN10A/SLC9A1/MYLK2/KCNJ5/NPPA/SNTA1/PLN/GRK2/NOS1/CACNB2/NOS1AP/TRPM4/KCNJ3/KCNE1/CSRP3/CHGA/DSC2/TNNI2/KCNQ1/ACE2/SCN3B/TMEM38A/TAZ/NKX2-5/GSN/KCNN2/TNNI3/MYBPC3/TNNT2/PRKACA/GAA
GOBP_DIGESTIVE_SYSTEM_DEVELOPMENT	DIGESTIVE SYSTEM DEVELOPMENT	126	-0.351367	-2.03519	0.00269542	0.023053	0.0154409	5424	tags=48%, list=27%, signal=35%	GATA4/AGR2/DNAAF1/ALX4/RARB/FGFR2/ASCL1/SLC4A2/FGF10/PYY/SHH/TGFB3/SALL1/FOXE1/TBX2/REG1A/IHH/RET/OVOL2/FOXL1/GLI3/EXT1/STRA6/TNF/SOX17/PKDCC/DACT1/SRC/YAP1/PDX1/SOX10/PTK6/HOXD13/BARX1/GATA5/BMP4/NODAL/SPDEF/MYOCD/CCDC40/HLX/GLI2/HES1/KLF5/CCKBR/MIXL1/WNT11/SIX2/CLDN18/SOX11/EPHB3/SFRP5/EGFR/SHOX2/CPS1/SMO/NKX2-3/NOTCH1/EDNRB/SFRP1
GOBP_ISOPRENOID_METABOLIC_PROCESS	ISOPRENOID METABOLIC PROCESS	130	-0.281169	-1.6366	0.0027027	0.023053	0.0154409	7111	tags=54%, list=36%, signal=35%	RBP2/AGRN/CYP2C18/RDH16/CYP2W1/GPC5/APOB/DPM2/APOA1/RDH12/GPC4/SCPEP1/RHO/CYP2C19/LRAT/ALDH1A3/LRP2/DHDDS/PNLIP/APOM/PNPLA2/CRABP2/CYP2S1/CYP2D6/CRABP1/HMGCS2/CYP27C1/LPL/CYP2C9/CYP3A4/GPC2/SDC1/BCO1/ADH1B/LIPE/GPC3/MVK/RBP1/STRA6/CYP1A2/ADH6/AKR1B10/APOE/HSPG2/APOA2/RDH8/SDC3/GPC6/DHRS13/ADH1A/IDI2/APOC3/CYP26B1/CRH/APOC2/SDC2/ADH4/ABCA4/LRP1/CYP2C8/CYP3A5/CYP26A1/EGFR/CYP1B1/DGAT1/RBP4/TTR/DGAT…
GOBP_KIDNEY_EPITHELIUM_DEVELOPMENT	KIDNEY EPITHELIUM DEVELOPMENT	130	-0.295268	-1.71867	0.0027027	0.023053	0.0154409	7110	tags=53%, list=36%, signal=34%	NOTCH2/CER1/OSR1/MAGI2/SIX4/SMAD1/TCF21/SIX1/PAX2/UMOD/AGT/FOXD1/FGF8/LIF/VEGFA/WNT7B/NPHS2/RARB/HEYL/FGFR2/KANK2/HES5/LHX1/WNT4/SHH/SALL1/ROBO2/SDC1/CITED1/FOXC2/LAMA5/RET/FOXJ1/GREM1/GPC3/SMAD6/GLI3/EXT1/HOXD11/WNK4/BMPER/SOX9/SLIT2/KLF15/PAX8/YAP1/EPHA7/KIF26B/BMP4/WNT9B/WNT6/TFAP2B/PECAM1/GZF1/HES1/IRX2/WNT11/SIX2/BMP2/SMO/POU3F3/HNF1B/BMP7/FMN1/JAG1/BASP1/NOTCH1/FOXC1/SFRP1
GOBP_REGULATION_OF_REGULATED_SECRETORY_PATHWAY	REGULATION OF REGULATED SECRETORY PATHWAY	130	-0.310752	-1.8088	0.0027027	0.023053	0.0154409	6941	tags=55%, list=35%, signal=36%	IL13RA2/HTR2A/RIMS4/LYN/CNR1/APBA1/STX1A/LRRK2/GATA2/P2RX1/SYT15/DOC2B/WNT7A/P2RY4/SYP/GIT1/PLA2G3/HMOX1/PRKCG/CACNA1I/SYT1/PPFIA2/UNC13D/CDK5/SYT5/NCS1/IL4R/CEACAM1/SYT13/DOC2A/CD177/CACNA1H/F2RL1/CSPG5/CDK5R2/SYT4/ADRA1A/CACNA1G/SYT12/SYK/PTAFR/KCNB1/RIMS1/FGR/DRD2/RAB3A/SPHK2/STXBP5L/SYT8/BACE1/HTR1B/CACNB2/SYT9/ARF1/PRAM1/SYT7/SYT2/ADCY1/TRIM9/SCAMP5/ADGRE2/RIMS2/ITGAM/GAB2/VPS18/NOTCH1/SYN1/…
GOBP_DETECTION_OF_CHEMICAL_STIMULUS	DETECTION OF CHEMICAL STIMULUS	150	-0.396778	-2.39778	0.00271003	0.023053	0.0154409	8418	tags=65%, list=43%, signal=37%	OR10A4/TAS2R40/OR8G1/KCNMB1/OR5H1/OR2S2/OR2W1/CLEC7A/NKX6-1/OR10H2/OR1F1/OR5P2/OR10H1/OR4D2/TAS1R2/OR1C1/GNAT1/KCNMB3/OR1E1/OR2C1/OR1G1/OR2F1/FFAR4/STIM1/PKD2L1/OR2F2/GCK/OR2J2/OR1I1/OR5J2/TAS2R7/OR10C1/LPO/OR4D1/FOXA2/TLR4/PIP/OR2H2/OR7A5/OR7C1/OR11A1/OR2C3/TAS2R3/GNAT2/OR51B5/SSC5D/OR12D2/SYT1/LY96/OR10A5/CASQ2/OR1J2/KCNMB2/OR1A1/RTP3/TLR6/TAS2R13/OR51B2/TGFB3/CASR/OR51M1/TAS2R38/OR10A3/TLR1/LB…
GOBP_NEUROTRANSMITTER_SECRETION	NEUROTRANSMITTER SECRETION	149	-0.331104	-1.99598	0.00271739	0.023053	0.0154409	7630	tags=59%, list=39%, signal=37%	PTPRN2/SLC18A3/NAPA/CAMK2A/SYT6/UNC13B/CTBP2/OTOF/HTR2A/RIMS4/CNR1/APBA1/STX1A/UNC13A/LRRK2/STX11/PPFIA3/PRRT2/P2RX1/VAMP2/PRKN/DOC2B/WNT7A/P2RY4/SLC5A7/SYP/GIT1/CPLX2/PRKCG/PSEN1/SYT1/PPFIA2/SLC22A2/NRXN1/CDK5/UNC13C/BRSK1/MCTP1/CHRNA3/SYT5/NCS1/DOC2A/HCRT/GAD1/NRXN2/SNCG/GRIK5/CSPG5/LIN7A/SYT4/CPLX1/ADRA1A/STX3/STX19/SYT12/HRH3/ASIC1/RIMS1/STX1B/DNAJC5/DRD2/RAB3A/STXBP5L/SYT8/BACE1/HTR1B/PIP5K1…
GOBP_REGULATION_OF_MUSCLE_CONTRACTION	REGULATION OF MUSCLE CONTRACTION	148	-0.268416	-1.61279	0.0027248	0.023053	0.0154409	5575	tags=41%, list=28%, signal=30%	SCN4A/HDAC4/GATA4/ADORA1/SLC8A1/FGF13/CAV3/MYH7/KCNA1/CACNA1C/HRC/CASQ2/SRF/RNF207/CHRNA3/PKP2/ADRA1B/CTNNA3/TNNT3/SSTR2/STC1/ADRA1A/NMU/NPY2R/HSPB6/SCN10A/ADRA2C/DMPK/SLC8A3/SLC9A1/MYLK2/PTAFR/CALCA/MYOCD/NPPA/CNN1/PLN/GRK2/NOS1/DOCK5/TRPM4/CHGA/DSC2/KCNMA1/TNNI2/KCNQ1/ACE2/TMEM38A/ACTN3/NKX2-5/CHRM3/MYBPH/CASQ1/TNNI3/EDN1/MYBPC3/GHRL/TNNT1/GPER1/TNNT2/PRKACA
GOBP_REGULATION_OF_MUSCLE_CELL_DIFFERENTIATION	REGULATION OF MUSCLE CELL DIFFERENTIATION	127	-0.283207	-1.63956	0.00273224	0.023053	0.0154409	5462	tags=43%, list=28%, signal=31%	HDAC4/SOX6/CAV3/MYF5/FGFR2/IGF1/RGS4/PROX1/SHH/LMOD3/CTNNA1/SRF/MSX1/CEACAM5/SOD2/MAPK12/MYOG/GREM1/FOXO4/ENG/MYOD1/EFEMP2/MYF6/DMPK/DKK1/MMP14/TRIM72/BMP4/MEGF10/MYOCD/MIR34A/MAPK11/PLPP7/SIK1/PI16/CYP26B1/TARBP2/G6PD/SUPT6H/AKAP6/SHOX2/BMP2/PAK1/GSK3A/NKX2-5/HDAC5/BOC/EDN1/NOTCH1/CTDP1/NRG1/GPER1/SMARCD3/ARRB2
GOBP_ACTION_POTENTIAL	ACTION POTENTIAL	128	-0.316954	-1.83711	0.00273973	0.023053	0.0154409	8885	tags=66%, list=45%, signal=37%	KCNJ2/CLN3/SCN1B/GJA5/GRIK2/SCN1A/CD36/KCND3/CNTNAP1/FKBP1B/CLCN1/KCNH2/KCNE2/KCNE5/SLC8A2/KCNMB3/FGF12/KCNE3/NTRK2/GJA1/SCN7A/CACNA1D/SCN2A/NTSR1/CNR1/SCN8A/SCN4B/P2RX1/GNA14/SCN4A/NEDD4L/SLC8A1/FGF13/GNA11/GPR88/CAV3/KCNA1/CACNA1I/CACNA1C/SCN2B/KCNMB2/CNR2/HCN2/RNF207/PKP2/GJC1/MYH14/CTNNA3/KCNJ8/CACNA1H/TBX18/ADRA1A/GNAQ/CACNA1G/P2RX3/CHRNA4/KCND2/CHRNB2/KCNE4/SCN10A/SLC9A1/KCNB1/GLRA1/KCNJ5/S…
GOBP_APPENDAGE_MORPHOGENESIS	APPENDAGE MORPHOGENESIS	128	-0.324905	-1.88319	0.00273973	0.023053	0.0154409	6037	tags=53%, list=31%, signal=37%	TGFB2/OSR2/CRABP2/IFT140/TP63/FGF8/WNT7A/HOXA13/BCL2L11/BMPR1B/ALX4/FREM2/RARB/FGFR2/PSEN1/CACNA1C/FGF10/GRHL2/DLX5/HOXC10/SHH/TFAP2A/TWIST1/SALL1/MSX1/FBN2/SALL4/TBX2/IHH/FRAS1/TBX5/FGF4/GREM1/IQCE/GPC3/GLI3/EXT1/EN1/LRP5/SOX9/PKDCC/LRP6/DLX6/SP8/HOXD13/BMP4/HOXD9/RARG/PITX1/TBX3/TFAP2B/GDF5/LRP4/GLI2/SEMA3C/CYP26B1/RSPO2/PBX2/SOX11/SHOX2/ALX3/CREBBP/BMP7/SOX4/FMN1/NOTCH1/ECE1/PLXNA2
GOBP_IMPORT_ACROSS_PLASMA_MEMBRANE	IMPORT ACROSS PLASMA MEMBRANE	155	-0.308211	-1.87974	0.00273973	0.023053	0.0154409	6019	tags=49%, list=30%, signal=34%	SLC2A5/SLC9C2/ATP12A/LRP2/SLC39A5/SLC24A1/SLC2A3/SLC1A1/SLC6A1/SLC8A1/AKT2/PSEN1/SLC22A2/SLC12A8/SLC7A3/RGS4/CALCR/SLC1A3/HCN2/GRM1/ACSL1/SLC12A3/KCNK9/KCNJ15/SLC5A2/SLC27A5/ATP4B/KCNJ8/ABCC9/SLC46A1/RAMP3/WNK4/SLC12A4/SLC5A1/ATP1A4/TSPO2/SLC1A5/SLC34A1/SLC8A3/WNK2/KCNJ16/SLC9A1/SLC12A5/SLC9A2/SLC9A7/FOLR1/KCNJ5/FXYD2/SLC16A2/SLC6A6/KCNJ4/TRPM4/KCNJ3/TRPV5/SLC7A8/SLC6A20/WNK3/ACE2/TRPM2/SLC1A2/SL…
GOBP_REGULATION_OF_NERVOUS_SYSTEM_PROCESS	REGULATION OF NERVOUS SYSTEM PROCESS	128	-0.370677	-2.1485	0.00273973	0.023053	0.0154409	7611	tags=66%, list=39%, signal=41%	NMUR2/NOS3/SMR3B/DICER1/MYRF/FGF12/UNC13B/OXT/RNF10/KLK8/DLGAP2/NLGN4X/DLG4/CACNG4/NTSR1/STX1A/LRRK2/SHANK1/NPFF/GHSR/NPTX2/WNT7A/SMR3A/ADORA1/AVP/TPPP/PARD3/NRXN1/ZFHX2/RGS4/HTR2C/NPTXR/PRKCZ/SHANK3/GRM1/HGF/TNR/HCRT/GRIN2D/VIP/OPRM1/DLGAP3/NMU/CARTPT/P2RX3/NPY2R/SRC/ADRA2C/DMPK/SLC8A3/NPTX1/SLC9A1/SOX10/SHISA9/CELF4/PTAFR/RIMS1/OPRD1/STX1B/GLRA1/GRIN1/PTK2B/PTEN/CBLN1/DLGAP1/NLGN3/NETO1/CACNG5/…
GOBP_LOCOMOTORY_BEHAVIOR	LOCOMOTORY BEHAVIOR	154	-0.283323	-1.72474	0.00274725	0.023053	0.0154409	6915	tags=52%, list=35%, signal=34%	CHD7/ADAM22/DSCAM/ADCY5/DLG4/HOXD10/NTSR1/APBA1/LRRK2/GNAO1/ALDH1A3/GHSR/PITX3/FOXA2/PRKN/NOVA1/PAK5/OPRK1/ALK/SPTBN4/AVP/GIT1/NEGR1/GPR88/NPY1R/CEND1/DBH/CXCL12/GBX1/HTR2C/DRD4/USP2/ASTN1/EGR1/RASD2/GLRB/CHRNA3/GRM1/TNR/C1QL1/GRIN2D/GAD1/DRD3/SNCG/EN1/PDE1B/GPR37/PREX2/ZNF385A/NR4A2/DMBX1/ZFHX3/APOE/NPY2R/KCND2/FZD4/CHRNB2/ABCA2/BTBD9/PENK/OPRD1/HOXD9/GLRA1/DMRT3/DRD2/PTEN/CLN6/FEZF2/SLC6A3/CDH2…
GOBP_MUSCLE_CELL_DEVELOPMENT	MUSCLE CELL DEVELOPMENT	154	-0.30844	-1.87765	0.00274725	0.023053	0.0154409	6875	tags=53%, list=35%, signal=35%	SYNPO2L/RGS2/STAC3/PDGFRA/CSRP2/SIX4/WFIKKN2/MYORG/KLHL41/SIX1/KRT19/MYLK3/KLHL40/MYOZ1/FER1L5/VEGFA/ADM/ACTC1/HDAC4/GATA4/SLC8A1/WFIKKN1/CAV3/MYF5/NFATC4/IGF1/ALPK2/ACTN2/RGS4/NRAP/PROX1/LMOD3/SRF/RAMP2/SDC1/SORBS2/MYH6/MYOG/ENG/MYH11/TNNT3/BIN3/ANKRD1/TBX18/MYOD1/FLNC/ADRA1A/P2RX2/LOX/EFEMP2/MYF6/KRT8/BMP4/LDB3/MEGF10/OBSCN/KEL/TBX3/CXADR/PI16/CSRP3/HES1/ALPK3/BVES/G6PD/MYO18B/AKAP6/SHOX2/SMO/C…
GOBP_NEGATIVE_REGULATION_OF_NERVOUS_SYSTEM_DEVELOPMENT	NEGATIVE REGULATION OF NERVOUS SYSTEM DEVELOPMENT	129	-0.322937	-1.87045	0.00274725	0.023053	0.0154409	8131	tags=61%, list=41%, signal=36%	NKX6-1/DLX2/PTN/NKX6-2/DLL3/NR2E1/IL1B/FSTL4/EFNB3/IL6/DICER1/SORL1/SEMA5B/RNF10/WNT5A/SEMA4G/EPHB2/SLIT1/PITX3/SEMA3D/LDLR/WNT7A/THY1/FGF13/SEMA6C/NTN1/TLX2/NFATC4/PSEN1/HES5/MT3/CDK5/CTNNA1/SYNGAP1/PRTG/RAPGEF2/ROBO2/SEMA7A/TNR/SEMA6D/DRD3/DCC/TNF/TLR2/SEMA3E/PTPRS/GORASP1/SEMA5A/EPHA7/SOX10/DAAM2/DLX1/PAX6/NRP1/SEMA3F/TSPO/CDK5R1/TRPC5/PTEN/LRP4/ARHGAP4/NGFR/SEMA3C/HES1/CBLN1/SEMA6A/SEMA6B/ADC…
GOBP_REGULATION_OF_POSTSYNAPTIC_MEMBRANE_POTENTIAL	REGULATION OF POSTSYNAPTIC MEMBRANE POTENTIAL	129	-0.433598	-2.5114	0.00274725	0.023053	0.0154409	6753	tags=62%, list=34%, signal=41%	NLGN4X/DLG4/NTSR1/GABRG2/GABRG3/STX1A/LRRK2/SHANK1/NPFF/CHRNB3/P2RX1/GABRA6/GABRA1/GRID1/WNT7A/GABRA2/CHRNA9/NPAS4/ADORA1/KCNA1/NRXN1/RGS4/CDK5/DRD4/PRKCZ/SHANK3/GABRR2/GLRB/CHRNA3/GRM1/HCRT/GRIN2D/GRIK4/GRIK5/OPRM1/GABRG1/P2RX3/P2RX2/CHRNA4/NPY2R/GRIA1/KCND2/CHRNB2/DMPK/SLC8A3/CHRNA6/CELF4/P2RX6/CHRND/RIMS1/STX1B/CHRNA10/GLRA1/DRD2/GRIN1/PTK2B/PTEN/GABRA5/GABRA3/CBLN1/NLGN3/CHRNE/GABRB1/NETO1/AD…
GOBP_REGULATION_OF_CATION_CHANNEL_ACTIVITY	REGULATION OF CATION CHANNEL ACTIVITY	163	-0.278634	-1.72083	0.00276243	0.0230902	0.0154658	6791	tags=51%, list=34%, signal=34%	STAC3/DLG4/STAC/NEFL/CACNG4/NTSR1/EPHB2/SHANK1/SHISA7/JSRP1/DAPK1/JPH3/MINK1/GSTM2/VAMP2/JPH1/CACNG8/TRDN/RASGRF1/CRHBP/CNIH3/FGF13/GRIA2/KCNA1/HRC/CASQ2/ACTN2/CDK5/DRD4/PINK1/SHANK3/RNF207/LRRC52/KCNS1/CRHR1/DRD3/OPRM1/REM1/DLG2/GRIA1/KCNE4/GRIA4/CACNG2/SHISA9/FKBP1A/EPO/TREM2/HAP1/DRD2/GRIN1/PTK2B/NPPA/PLN/NOS1/CACNB2/NOS1AP/KCNE1/CRH/KCNC2/KCNS2/PLCG2/NLGN3/NETO1/CACNG5/JPH2/GRIN2B/CNIH2/AKAP6…
GOBP_CILIUM_ORGANIZATION	CILIUM ORGANIZATION	375	0.224958	1.44083	0.00276625	0.0230902	0.0154658	4285	tags=29%, list=22%, signal=23%	CEP78/KIFAP3/KIF3A/CEP126/HSPB11/CCDC65/HAUS2/HYLS1/GALNT11/CEP57/ODF2L/ARL13B/CFAP20/CKAP5/JHY/ATG5/PKD2/CEP76/ALMS1/NEDD1/TNPO1/PIBF1/HAUS6/ATMIN/BBS7/SPAG16/ATXN10/DNAAF2/IFT74/CENPJ/HSP90AA1/DYNC2LI1/SYNE2/BBS2/TUBB/TMEM237/OFD1/TOGARAM1/PCM1/IQCB1/HAUS3/CNTRL/HAUS1/TMEM138/TRIP11/CEP70/CEP120/MAP4/IFT80/CEP290/SLC9A3R1/TXNDC15/TBC1D32/BBS4/BBS12/GORAB/SSX2IP/NPHP3/TMEM80/VDAC3/WDR11/TTC39C/N…
GOBP_SENSORY_PERCEPTION_OF_MECHANICAL_STIMULUS	SENSORY PERCEPTION OF MECHANICAL STIMULUS	159	-0.298526	-1.82615	0.00277008	0.0230902	0.0154658	7340	tags=54%, list=37%, signal=34%	LOXHD1/GPX1/NTRK1/GRM7/SLC17A8/CACNA1D/CEMIP/CHD7/BIRC5/OTOF/CDKN2D/HTR2A/EML2/POU4F3/PAX3/SIX1/LRTOMT/TMC2/ALDH7A1/HPN/TBL1X/LRP2/LHFPL3/TUB/CHRNA9/CRYM/POU3F4/SPTBN4/GJB6/KCNA1/CXCL12/ASIC2/TFAP2A/USH1G/TECTA/BARHL1/SLC52A3/HOMER2/TPRN/MYH14/SNAI2/CNTN5/COL1A1/PIEZO2/PCDH15/P2RX2/GRAP/ROR1/LHFPL4/FZD4/CHRNB2/USH1C/TMC1/CHRNA10/LHFPL5/EYA4/PHF24/RAB3A/MYO3A/ICAM1/BACE1/GABRA5/STRC/KCNE1/TRIOBP/S…
GOBP_TISSUE_REMODELING	TISSUE REMODELING	159	-0.261312	-1.59851	0.00277008	0.0230902	0.0154658	7263	tags=48%, list=37%, signal=31%	CSPG4/CSK/GJA1/NOTCH2/CHD7/ATP6AP1/EPAS1/ACVRL1/TNFRSF11B/CRB1/LTBP3/UMOD/PRKCA/IGFBP5/FLT4/NCDN/AGT/UBASH3B/DLL4/PTH1R/DDR2/FGF8/LIF/PLG/IL20RA/DBH/FGF10/LRRK1/EPHA2/TGFB3/ELF3/IHH/FOXC2/CEACAM1/DCSTAMP/GREM1/EXT1/LRP5/CARTPT/FSHB/ADAM8/IL21/LRP6/MITF/RASSF2/SRC/EFNA2/MMP14/SYK/TF/CALCA/TGM2/MIR34A/PTK2B/HTR1B/GDF5/TCIRG1/MMP2/SEMA3C/SYT7/ARG1/CLDN18/ACE/MDK/HOXA3/NOL3/EGFR/PLEKHM1/IL12B/GPR137/…
GOBP_NEGATIVE_REGULATION_OF_CELL_DEVELOPMENT	NEGATIVE REGULATION OF CELL DEVELOPMENT	162	-0.316477	-1.9457	0.00278552	0.0231419	0.0155004	6115	tags=49%, list=31%, signal=34%	PITX3/DIO3/SEMA3D/SPRY4/LDLR/VEGFA/WNT7A/THY1/FGF13/SEMA6C/CAV3/NTN1/TLX2/LTF/NFATC4/CORO1C/IGF1/PSEN1/HES5/RFLNB/MT3/CDK5/CTNNA1/NPPC/FRZB/SYNGAP1/PRTG/RAPGEF2/SEMA7A/TNR/SEMA6D/FBLN1/DRD3/DCC/TNF/SEMA3E/PTPRS/GORASP1/SEMA5A/TBX6/EPHA7/SOX10/DAAM2/S1PR3/DLX1/PAX6/NRP1/SEMA3F/NODAL/POSTN/TSPO/CDK5R1/TRPC5/PTEN/ACTN4/LRP4/ARHGAP4/NGFR/SEMA3C/HES1/SEMA6A/FBN1/SEMA6B/LILRB1/CLDN18/ADCYAP1/SOX11/KIAA…
GOBP_SYNAPSE_ASSEMBLY	SYNAPSE ASSEMBLY	162	-0.356814	-2.19369	0.00278552	0.0231419	0.0155004	7300	tags=61%, list=37%, signal=39%	NTRK1/NTRK2/CDH2/OBSL1/LRRN1/OXT/CDH9/AGRN/PLXND1/WNT5A/DSCAM/NLGN4X/PLXNB2/SIX4/GABRG2/GPC4/CBLN2/EPHB2/SHANK1/SIX1/SLITRK1/GHSR/SLIT1/GABRA1/ADGRB1/WNT7A/GABRA2/GAP43/ADGRL2/NPAS4/LRRTM2/IGFN1/FGF13/NTN1/RAB17/PCDHB2/MDGA1/NRXN1/CDK5/ACHE/ASIC2/ADGRL3/SHANK3/NECTIN1/LRFN4/ROBO2/LGI2/MAP1B/FZD5/SYNDIG1/NRXN2/CNTN5/LRFN5/FARP1/SLITRK2/ADD2/PCDHB3/PLXNB1/TLR2/PTPRS/ADGRB3/POU4F1/LHFPL4/CHRNB2/EPHA…
GOBP_APPENDAGE_DEVELOPMENT	APPENDAGE DEVELOPMENT	160	-0.312226	-1.91013	0.0027933	0.0231682	0.015518	6037	tags=52%, list=31%, signal=36%	TGFB2/OSR2/CRABP2/IFT140/TP63/FGF8/WNT7A/HOXA13/BCL2L11/BMPR1B/ALX4/FREM2/RARB/FGFR2/PSEN1/CACNA1C/FGF10/GRHL2/HOXC13/DLX5/ITGB4/HOXC10/SHH/TFAP2A/TWIST1/SALL1/FOXN1/MSX1/SMOC1/FBN2/SALL4/TBX2/IHH/FRAS1/TBX5/FGF4/GREM1/IQCE/GPC3/GLI3/RAX/EXT1/EN1/LRP5/RSPO4/SOX9/PKDCC/MEOX2/LRP6/DKK1/DLX6/SP8/HOXD13/BMP4/HOXD9/RARG/PITX1/TBX3/TFAP2B/GDF5/LRP4/GLI2/SEMA3C/CYP26B1/KRT84/SLC39A1/RSPO2/PBX2/SOX11/SHO…
GOBP_REGULATION_OF_SIGNALING_RECEPTOR_ACTIVITY	REGULATION OF SIGNALING RECEPTOR ACTIVITY	164	-0.310168	-1.9073	0.0028169	0.0232487	0.015572	6766	tags=55%, list=34%, signal=37%	DLGAP2/DLG4/NEFL/WFIKKN2/CACNG4/PPP2R5B/EPHB2/SHANK1/IL18BP/SHISA7/DAPK1/MINK1/LRPAP1/GREM2/NPTX2/CNRIP1/HDAC6/PSCA/CACNG8/RASGRF1/CRHBP/ADORA1/CNIH3/WFIKKN1/CAV3/GRIA2/PSEN1/ACTN2/CDK5/NPTXR/CBLC/CALCR/PINK1/ESR2/SHANK3/PCSK9/LYNX1/GREM1/PPARG/RAMP3/OPRM1/TNF/DLGAP3/CBL/CGA/FSHB/DLG2/GRIA1/SRC/ADRA2C/GRIA4/DKK1/NPTX1/CACNG2/SHISA9/PATE1/BTC/NRP1/GRIN1/PTK2B/PTEN/SERPINE1/DKKL1/MUC4/LY6H/CRH/PLAU…
GOBP_SENSORY_PERCEPTION_OF_CHEMICAL_STIMULUS	SENSORY PERCEPTION OF CHEMICAL STIMULUS	164	-0.357027	-2.19545	0.0028169	0.0232487	0.015572	9466	tags=68%, list=48%, signal=36%	SCNN1B/OR1A2/OR52A1/OR51E1/TRPA1/OR7A10/PDE4A/NCAM2/TAS2R4/OR2K2/OR7A17/RTP5/CA6/TAAR5/TRPM5/OR10A4/TAS2R40/CD36/OR8G1/OR5H1/OR2S2/CALHM1/OR2W1/ADCY3/OR10H2/OR1F1/OR5P2/OR10H1/OR4D2/TAS1R2/OR1C1/GNAT1/OR1E1/OR2C1/OR1G1/OR2F1/FFAR4/PKD2L1/GJB4/OR2F2/OR2J2/OR1I1/REEP2/CFAP69/OR5J2/TAS2R7/OR10C1/LPO/OR4D1/SCNN1G/PIP/OR2H2/OR7A5/OR7C1/OR11A1/OR2C3/TAS2R3/GNAT2/OR51B5/OR12D2/OR10A5/OR1J2/OR1A1/RTP3/TA…
GOBP_STRIATED_MUSCLE_CONTRACTION	STRIATED MUSCLE CONTRACTION	164	-0.292616	-1.79937	0.0028169	0.0232487	0.015572	5575	tags=44%, list=28%, signal=32%	SCN4A/ACTC1/HDAC4/GATA4/ADORA1/NEDD4L/SLC8A1/FGF13/CAV3/MYH7/CACNA1C/SCN2B/HRC/CASQ2/LMOD3/RNF207/PKP2/ADRA1B/GJC1/MYH8/MYH14/CTNNA3/MYH6/PPP1R13L/KCNJ8/TNNT3/STC1/ADRA1A/CACNA1G/KCNE4/SCN10A/DMPK/SLC8A3/SLC9A1/MYLK2/CHRND/PGAM2/KCNJ5/NPPA/SNTA1/PLN/GRK2/NOS1/CACNB2/NOS1AP/TRPM4/KCNJ3/KCNE1/CSRP3/ARHGEF11/CHGA/DSC2/SMPX/TNNI2/KCNQ1/ACE2/SCN3B/STAC2/TMEM38A/ACTN3/TAZ/NKX2-5/GSN/MYBPH/KCNN2/CASQ1/T…
GOBP_FERTILIZATION	FERTILIZATION	167	-0.264907	-1.63925	0.00282486	0.0232761	0.0155903	8687	tags=59%, list=44%, signal=33%	HSPA1L/ADAM18/KLHL10/HOXA10/TDRD12/TRPC3/ABHD2/OVGP1/RAD21L1/ADCY3/PRSS37/TRIM36/IGSF8/CATSPERG/ZP2/PLCZ1/FAM170A/SPA17/HOXA11/SPINK1/TNP1/CLGN/SYT6/ALDOA/UNC13B/FOLR2/ADAM30/ZAN/AKAP3/SPATA46/YBX3/ADAM20/CCDC87/APOB/HOXD10/TMPRSS12/PRDM9/SYCP2/CFAP69/AR/MAEL/IZUMO1/SMCP/TEX101/CECR2/SLC22A16/SPAG8/ACR/ZP4/DEFB126/GLIPR1L1/SPTBN4/FETUB/SPINK13/NPM2/PLCD4/ELSPBP1/TSSK4/GLRB/SPACA3/CRISP1/CATSPER3/…
GOBP_SODIUM_ION_TRANSMEMBRANE_TRANSPORT	SODIUM ION TRANSMEMBRANE TRANSPORT	166	-0.303706	-1.87664	0.00284091	0.02336	0.0156465	6014	tags=51%, list=30%, signal=35%	SLC9C2/ATP12A/SCNN1G/SLC24A1/KCNK1/NALCN/SCN4A/ASIC5/SLC6A1/HECW1/NEDD4L/SLC8A1/FGF13/SLC34A3/CAV3/FXYD3/CACNA1I/SCN2B/CHP1/SLC6A2/SLC17A4/HCN1/DRD4/ASIC2/TESC/HCN2/PCSK9/SLC12A3/SLC5A10/SLC9A8/SLC5A2/SLC6A17/ATP4B/DRD3/CACNA1H/ASIC4/SLC24A4/WNK4/SLC5A1/ATP1A4/CACNA1G/FXYD4/SCNN1D/SLC34A1/SLC17A2/SCN10A/SLC8A3/WNK2/SLC9A1/SLC4A9/FXYD1/ASIC1/SLC9A2/SLC9A7/SCNN1A/FXYD2/SLC6A7/SNTA1/ACTN4/SLC6A6/NOS…
GOBP_NEGATIVE_REGULATION_OF_CELL_PROJECTION_ORGANIZATION	NEGATIVE REGULATION OF CELL PROJECTION ORGANIZATION	168	-0.2455	-1.51834	0.002849	0.02336	0.0156465	5240	tags=40%, list=27%, signal=30%	FGF13/SEMA6C/NTN1/TLX2/NFATC4/PSEN1/RGMA/MAK/GAK/MT3/CDK5/ARHGAP24/TBC1D7/SYNGAP1/RAPGEF2/SEMA7A/TNR/SEMA6D/CCL21/ACP4/ARHGAP44/DCC/LIMK2/SLIT2/NEU4/APOE/SEMA3E/PTPRS/GORASP1/SEMA5A/TBX6/NGEF/YAP1/EPHA7/EFNA1/FKBP4/STX1B/NRP1/SEMA3F/DENND5A/CDK5R1/INPP5J/TRPC5/PTEN/LRP4/ARHGAP4/NGFR/SEMA3C/SEMA6A/LRP1/SEMA6B/DPYSL3/SPRY3/KIAA0319/STMN2/GRIN2B/SPOCK1/PRKCD/SEMA4A/PTPRG/GSK3A/KREMEN1/ID1/TRIM46/SEM…
GOBP_REGULATION_OF_CELL_SIZE	REGULATION OF CELL SIZE	168	-0.250706	-1.55053	0.002849	0.02336	0.0156465	7127	tags=49%, list=36%, signal=32%	SLC12A6/SEMA5B/MEGF8/OLFM1/MTPN/PRR16/NGF/SLC12A7/WNT5A/DSCAM/ISLR2/SEMA4G/CYFIP1/FN1/AKT1S1/SEMA3D/GNB3/CRABP2/VEGFA/VAV2/LIMK1/SCTR/NDEL1/FGF13/SEMA6C/CAV3/NTN1/CXCL12/ANAPC2/SLC12A8/MT3/CDK5/CDH4/AQP1/LPAR3/DBN1/SRF/SHANK3/SEMA7A/SLC12A3/DISC1/TNR/RET/MAP1B/SEMA6D/SLC12A4/DCC/APOE/SEMA3E/PTPRS/SEMA5A/EPHA7/CDKL5/SLC12A5/MAPT/NRP1/SEMA3F/RARG/IQGAP3/L1CAM/PLXNA4/KEL/CDK5R1/TRPC5/PTEN/ARHGAP4/SE…
GOBP_EAR_DEVELOPMENT	EAR DEVELOPMENT	194	-0.261775	-1.68204	0.00286533	0.0234491	0.0157062	6934	tags=51%, list=35%, signal=33%	OSR1/CHD7/SLC44A4/WNT5A/POU4F3/SIX4/NKX3-2/EPHB2/SIX1/PAX2/LRTOMT/GATA2/ALDH1A3/HPN/ATP8A2/NEUROD1/TGFB2/OSR2/LGR5/CECR2/FGF8/HOXA13/BCL2L11/CHRNA9/POU3F4/GJB6/NTN1/FREM2/FOXG1/FGFR2/LRP10/HES5/FGF10/DLX5/MYCL/PROX1/SHH/TFAP2A/TGFB3/TWIST1/USH1G/FRZB/MSX1/LHX3/NEUROG1/TPRN/GBX2/GLI3/ESRRB/STRA6/TBX18/BMPER/SOX9/LIN7A/FOXI1/FGF20/SLC25A27/PCDH15/HOXA2/CXCL14/PAX8/ROR1/DLX6/USH1C/TMC1/ATOH1/BMP4/CH…
GOBP_NEGATIVE_REGULATION_OF_CELL_GROWTH	NEGATIVE REGULATION OF CELL GROWTH	175	-0.28163	-1.7555	0.00289017	0.0234491	0.0157062	5240	tags=41%, list=27%, signal=30%	FGF13/SEMA6C/CAV3/NTN1/TRIM40/MT3/OSGIN1/RGS4/CDK5/APBB1/ESR2/FRZB/MSX1/SEMA7A/TNR/DCSTAMP/GREM1/PPARG/TP53TG5/SEMA6D/ST20/WFDC1/DCC/ENPP1/TSPYL2/SLIT2/SOX17/HNF4A/SEMA3E/PTPRS/BCL6/SEMA5A/HYAL2/EPHA7/APBB2/MEG3/FLCN/NRP1/SEMA3F/PSRC1/FBP1/NPR1/INHBA/SPHK2/CDK5R1/NAIF1/ARHGAP4/PML/SEMA3C/PI16/GNG4/SEMA6A/PPP2R1A/SEMA6B/WNT11/PPP1R9B/G6PD/KIAA0319/SERTAD3/ADAM15/PAK1/SEMA4A/GSK3A/CDA/TRIM46/CTDP1/…
GOBP_CENTRAL_NERVOUS_SYSTEM_NEURON_DIFFERENTIATION	CENTRAL NERVOUS SYSTEM NEURON DIFFERENTIATION	172	-0.273084	-1.69204	0.00289855	0.0234491	0.0157062	6005	tags=48%, list=30%, signal=34%	DLL4/GSX2/ATF5/SUFU/FGF8/WNT7A/OLIG3/OTP/AGBL4/SPTBN4/NDEL1/CEND1/FOXG1/FGFR2/ASCL1/PSEN1/MDGA1/HES5/LHX6/GBX1/KNDC1/LHX1/DLX5/CDK5/PROX1/HOXC10/SHH/SHANK3/SALL1/LHX3/TBR1/GBA2/RAPGEF2/ROBO2/DISC1/FOXN4/GBX2/ARX/GLI3/ZC4H2/DCC/NR4A2/SLIT2/LRP6/POU4F1/CHRNB2/SOX1/DLX1/EPHB1/MAPT/EMX1/WNT9B/CHD5/LHX4/DMRT3/DRD2/OLIG2/PLXNA4/INHBA/PTEN/CDH11/SCYL1/GLI2/LHX5/HES1/ZNF335/GSX1/CBLN1/ZMIZ1/FEZF2/ERBB4/G…
GOBP_MORPHOGENESIS_OF_A_BRANCHING_STRUCTURE	MORPHOGENESIS OF A BRANCHING STRUCTURE	179	-0.359115	-2.2667	0.00289855	0.0234491	0.0157062	6553	tags=54%, list=33%, signal=37%	TCF21/LRRK2/SIX1/PAX2/EDNRA/NKX3-1/AR/AGT/FOXA1/FOXD1/HOXB13/DLL4/TP63/FGF8/VEGFA/FGF7/HOXA13/ADM/KDR/CAV3/NFATC4/FGFR2/FGF10/GRHL2/LHX1/ESR1/PROX1/WNT4/SHH/COL4A1/EPHA2/SRF/CASR/SALL1/HGF/CITED1/IHH/FOXC2/LAMA5/FZD5/GREM1/GPC3/GBX2/GLI3/EXT1/ENG/HOXD11/LRP5/TNF/SOX9/SLIT2/PKHD1/PAX8/SEMA3E/LRP6/NOTCH4/SRC/YAP1/EPHA7/MMP14/SOX10/CSF1/RASIP1/LAMA1/HOXD13/BMP4/WNT9B/NRP1/TGM2/DRD2/WNT6/TBX3/GCM1/NR…
GOBP_POSITIVE_REGULATION_OF_EPITHELIAL_CELL_PROLIFERATION	POSITIVE REGULATION OF EPITHELIAL CELL PROLIFERATION	179	-0.285834	-1.80416	0.00289855	0.0234491	0.0157062	8439	tags=60%, list=43%, signal=35%	FGF1/GDF2/HMGB2/CCND1/THBS4/REG3G/TBX1/GPBAR1/HYAL1/NR4A1/PTN/PDGFB/ANG/MIR10A/AKT1/MMP12/RREB1/EGR3/HAS2/WNT2/PDPK1/BAD/APLNR/NOTCH2/OSR1/ECM1/WNT5A/PLXNB3/EGFL7/PAX2/PRKCA/GATA2/FLT4/AR/JCAD/HPN/GHSR/TLR4/OSR2/TEK/APLN/TP63/VEGFA/WNT7A/FGF7/ODAM/KDR/LACRT/ERBB2/NR4A3/FGFR2/CXCL12/HMOX1/IGF1/FGF10/DLX5/PROX1/SHH/TWIST1/FOXE3/REG1A/IHH/C5AR1/PRKD1/VIP/LAMC1/SOX9/CRNN/PKHD1/SEMA5A/YAP1/TGM1/DLX6/B…
GOBP_AMINOGLYCAN_METABOLIC_PROCESS	AMINOGLYCAN METABOLIC PROCESS	170	-0.301609	-1.86421	0.00292398	0.0234491	0.0157062	8127	tags=58%, list=41%, signal=34%	HYAL1/HS3ST6/OGN/NCAN/PDGFB/PDGFRB/IL1B/B3GAT2/FMOD/AKT1/HAS2/CSGALNACT1/ARSB/GPC1/CSPG4/ITIH4/AGRN/LUM/GCNT2/B3GNT9/CEMIP/GPC5/GPC4/ABCC5/CHIT1/HPSE/IDUA/SPOCK3/PRELP/B3GNT3/ITIH5/VCAN/CHPF/ITIH6/PIM1/HS3ST2/B3GALNT1/CHP1/HS3ST5/ITIH3/HPSE2/HGF/AP2A1/GPC2/SDC1/HYAL4/CHPF2/GPC3/LYG2/GNS/HGSNAT/EXT1/CSPG5/SPAM1/CHIA/STAB2/HSPG2/HYAL2/NDST4/SLC9A1/SDC3/GPC6/CHST3/ST3GAL3/DSE/GALNT5/B3GNT4/HAS1/FUCA…
GOBP_ANTERIOR_POSTERIOR_PATTERN_SPECIFICATION	ANTERIOR POSTERIOR PATTERN SPECIFICATION	190	-0.267019	-1.71267	0.00292398	0.0234491	0.0157062	8409	tags=61%, list=43%, signal=35%	HOXA10/FOXB1/HES6/RBPJ/SFRP2/WNT2B/TBX1/HOXB8/WNT1/HES4/TBX19/HOXA5/CTNNBIP1/ARC/LDB1/PCDH8/WT1/DLL3/BTG2/HEY1/PLD6/WNT2/ROR2/WLS/HOXA11/FUZ/COBL/CER1/TBXT/OSR1/HOXB6/WNT5A/CFC1B/HOXD10/WNT8A/CDX2/AXIN2/PCGF2/NKX3-1/CDX1/NEUROD1/HOXC6/FOXA2/MESP1/HOXD4/MEOX1/FGF8/NLE1/GATA4/HOXA6/ALX4/HOXB1/HEYL/MYF5/PSEN1/HES5/HOXC13/LHX1/HOXB9/CDX4/CFC1/HOXC10/SHH/HOXA7/HES2/SRF/MSX1/NEUROG1/FOXC2/OTX2/FZD5/GPC…
GOBP_CARTILAGE_DEVELOPMENT	CARTILAGE DEVELOPMENT	170	-0.257022	-1.58862	0.00292398	0.0234491	0.0157062	8389	tags=59%, list=42%, signal=34%	SFRP2/GDF2/PTHLH/SOX5/WNT2B/TGFBI/HYAL1/HOXA5/DLX2/PRRX1/CHRDL2/EVC/ROR2/WNT9A/CSGALNACT1/HOXA11/MAPK14/CER1/LUM/OSR1/ECM1/ZNF219/WNT5A/ACVRL1/SMAD1/LTBP3/NKX3-2/AXIN2/CHADL/OSR2/CNMD/PTH1R/WNT7A/BMP8B/WNT7B/MGP/LOXL2/SOX6/FGFR3/BMPR1B/RARB/MYF5/HES5/RFLNB/SNORC/SRF/NPPC/FRZB/MSX1/GPLD1/IHH/MEF2D/FGF18/FGF4/SNAI2/GREM1/SULF2/ADAMTS12/GLI3/EXT1/COL1A1/EFEMP1/WNT5B/IL17F/STC1/SOX9/HAND1/PKDCC/ADAMT…
GOBP_REGULATION_OF_BLOOD_PRESSURE	REGULATION OF BLOOD PRESSURE	170	-0.285719	-1.76599	0.00292398	0.0234491	0.0157062	7201	tags=64%, list=36%, signal=41%	KLK3/CES1/AGTR2/PRCP/OXTR/ADIPOQ/NPPB/ADAMTS16/PDGFB/RARRES2/KLK1/NOS3/CYP4F12/HBB/GJA1/CMA1/OXT/MME/ADRA2B/ENPEP/ACVRL1/NTSR1/SCPEP1/UTS2B/CNR1/NPFF/EDNRA/GCGR/AR/AGT/P2RX1/SLC2A5/NOS2/GNB3/APLN/BDKRB1/CYP4F2/ADM/POMC/ADORA1/AVP/CORO2B/NPY1R/GLP1R/NOX1/TAC3/HMOX1/PLCB3/F11R/ASIC2/BRS3/RAMP2/ADM2/ADRA1B/SOD2/HSD11B2/MYH6/PPARG/CYP4A11/EXT1/DRD3/F2RL1/LRP5/CTSZ/EDN3/ADRA1A/NMU/CARTPT/P2RX2/RASL10B…
GOBP_REGULATION_OF_SYNAPTIC_PLASTICITY	REGULATION OF SYNAPTIC PLASTICITY	170	-0.321463	-1.98692	0.00292398	0.0234491	0.0157062	9013	tags=67%, list=46%, signal=37%	CRHR2/CALB1/LZTS1/EGR2/CLN3/SLC4A10/INS/GRIK2/SORCS2/GRID2/SIPA1L1/NSMF/ERC1/MPP2/NEUROD2/GRM5/PTN/ARC/GSK3B/SNAP25/GRIN2C/FAM107A/MAP1A/NR2E1/SLC8A2/ABL1/STAR/CAMK2A/GRIN2A/NTRK2/HRH1/MME/DLG4/EPHB2/SHANK1/SCGN/SHISA7/PPFIA3/NCDN/PRRT2/JPH3/VAMP2/ADGRB1/SYNGR1/SLC24A1/SLC1A1/RASGRF1/NPAS4/SCTR/ADORA1/SYP/LRRTM2/CPLX2/SORCS3/CRTC1/NFATC4/PICK1/PSEN1/CX3CL1/ANAPC2/CYP46A1/CDK5/UNC13C/PRKCZ/DBN1/SR…
GOBP_MULTICELLULAR_ORGANISMAL_SIGNALING	MULTICELLULAR ORGANISMAL SIGNALING	195	-0.317591	-2.0357	0.00293255	0.0234491	0.0157062	8726	tags=65%, list=44%, signal=36%	SCN1B/GJA5/GRIK2/ATP1A3/SCN1A/MAG/NFASC/KCND3/CNTNAP1/FKBP1B/CACNG3/CLCN1/KCNJ14/CACNG7/KCNH2/KCNE2/KCNE5/ATP2A1/SLC8A2/CHRM5/KCNMB3/FGF12/KCNE3/NTRK2/GJA1/STIM1/SCN7A/CACNA1D/KCND1/SCN2A/CACNA2D4/CACNG4/KCNK15/ATP2A3/SCN8A/CACNA1S/SCN4B/AGT/GHSR/P2RX1/KCNK1/CACNG8/SCN4A/TRDN/SLC8A1/SPTBN4/AVP/GPR88/KCNA1/FXYD3/RYR3/CACNA1I/CACNA1C/SCN2B/HRC/CASQ2/KCNMB2/KCNIP3/NPPC/RNF207/PKP2/TNR/GJC1/MYH14/CTN…
GOBP_MACROAUTOPHAGY	MACROAUTOPHAGY	295	0.238743	1.48336	0.00293686	0.0234491	0.0157062	5674	tags=40%, list=29%, signal=29%	ADRB2/NPC1/FYCO1/FEZ1/SNX5/UFL1/SCOC/LIX1L/VPS37A/NPRL2/TRIM13/ATG12/FUNDC1/UFM1/PRKAB2/ATG5/TOMM5/UBA5/MTERF3/TOMM70/VPS26A/MFSD8/VPS13C/STX17/SESN1/SLC38A9/SIRT1/CASP3/ATG14/UFC1/TOMM20/CSNK2A2/VPS36/PLAA/CSNK2A1/SEC22B/TBK1/UBXN2A/BNIP3/RHEB/VPS4B/MAP3K7/RRAGA/MAPK8/EI24/NEDD4/USP36/SCFD1/ATG16L1/PIK3CA/PHB2/UBQLN4/UBQLN1/ATP6V1H/RIPK2/VAMP8/ATP6V0A2/ATG2B/VDAC1/VTA1/BECN1/SNAPIN/STAM/PRKAA1/A…
GOBP_CARDIAC_MUSCLE_TISSUE_DEVELOPMENT	CARDIAC MUSCLE TISSUE DEVELOPMENT	184	-0.295958	-1.88007	0.00294118	0.0234491	0.0157062	6037	tags=48%, list=31%, signal=34%	TGFB2/DLL4/LRP2/MESP1/FGF8/VEGFA/ZFPM1/ACTC1/GATA4/SOX6/SGCD/SLC8A1/CAV3/MYH7/PIM1/RARB/FGFR2/IGF1/ALPK2/ACTN2/RGS4/NRAP/PROX1/SRF/TBX2/PKP2/SORBS2/FOXC2/GJC1/TBX5/MYH6/GREM1/PPP1R13L/ENG/MYH11/ANKRD1/TBX18/HAND1/FGF20/ADRA1A/POU4F1/YAP1/DKK1/SLC9A1/MYLK2/FKBP1A/GATA5/BMP4/KDM6B/FGF3/MYOCD/TBX3/MAPK11/FOXH1/PTEN/PLN/SIK1/CXADR/PI16/CSRP3/ERBB4/ALPK3/BVES/G6PD/JPH2/MYO18B/AKAP6/SHOX2/BMP2/TAZ/PAK1…
GOBP_GLIAL_CELL_DIFFERENTIATION	GLIAL CELL DIFFERENTIATION	203	-0.282445	-1.82385	0.00294118	0.0234491	0.0157062	8048	tags=57%, list=41%, signal=34%	DLX2/PTN/NKX6-2/GPR157/NR2E1/ERBB3/ABL1/AKT1/IL6/DICER1/ROR2/GPC1/MYRF/NTRK2/CDH2/CSK/SLC45A3/GPR17/ARHGEF10/ADAM22/PTPRZ1/LYN/CRB1/DTX1/PAX2/TP73/C1QA/TLR4/PRDM8/GSX2/LIF/LDLR/GAP43/SOX6/MYOC/ERBB2/TPPP/FGF5/AKT2/PICK1/ASCL1/PSEN1/HES5/TRPC4/FGF10/OLIG1/PARD3/POU3F2/MT3/CDK5/ITGB4/SHH/TTBK1/IL34/RNF112/PHGDH/POU3F1/C5AR1/PPARG/FPR2/GLI3/DRD3/CSPG5/TNF/SOX9/NCSTN/KLF15/IFNGR1/TLR2/ROR1/MMP24/ABCA…
GOBP_NEUROTRANSMITTER_TRANSPORT	NEUROTRANSMITTER TRANSPORT	203	-0.337835	-2.18153	0.00294118	0.0234491	0.0157062	7455	tags=59%, list=38%, signal=37%	SLC6A4/TOR1A/NAPA/SLC6A5/CAMK2A/SLC1A6/SLC1A7/SYT6/SLC17A8/SLC28A2/UNC13B/CTBP2/OTOF/HTR2A/RIMS4/CNR1/APBA1/STX1A/UNC13A/LRRK2/STX11/PPFIA3/PRRT2/P2RX1/VAMP2/PRKN/DOC2B/WNT7A/SLC22A1/GABRA2/P2RY4/SV2C/SLC6A1/SLC5A7/SYP/GIT1/CPLX2/PRKCG/PSEN1/SYT1/SLC29A2/PPFIA2/SLC22A2/NRXN1/SLC6A2/CDK5/DRD4/UNC13C/SLC1A3/BRSK1/DDC/MCTP1/CHRNA3/SYT5/NCS1/SLC6A17/DOC2A/HCRT/GAD1/NRXN2/DRD3/SNCG/GRIK5/RAB3B/CSPG5/L…
GOBP_REGULATION_OF_CELL_JUNCTION_ASSEMBLY	REGULATION OF CELL JUNCTION ASSEMBLY	183	-0.265014	-1.67945	0.00294118	0.0234491	0.0157062	8160	tags=57%, list=41%, signal=34%	OXTR/GPBAR1/IL1RAP/LDB1/PTPRJ/CLSTN2/FAM107A/IL1B/LRRC4B/ABL1/SETD5/NTRK1/NTRK2/GJA1/LRRN1/OXT/AGRN/WNT5A/ACVRL1/SIX4/GPC4/CBLN2/EPHB2/SIX1/SLITRK1/AGT/GHSR/SLIT1/ADGRB1/TEK/VEGFA/WNT7A/ADGRL2/THY1/EPHA3/MYOC/LRRTM2/MAP4K4/KDR/NTN1/PEAK1/CORO1C/RAB17/MDGA1/NRXN1/F11R/WNT4/ASIC2/EPHA2/NECTIN1/LRFN4/RAPGEF2/ROBO2/DUSP3/FZD5/COL16A1/SNAI2/GREM1/SYNDIG1/TJP1/LRFN5/SLITRK2/TNF/TLR2/LIMCH1/PTPRS/ADGRB3…
GOBP_REGULATION_OF_NEUROTRANSMITTER_LEVELS	REGULATION OF NEUROTRANSMITTER LEVELS	203	-0.326785	-2.11017	0.00294118	0.0234491	0.0157062	7455	tags=58%, list=38%, signal=36%	SLC6A4/TOR1A/NAPA/SLC6A5/CAMK2A/SLC1A6/SLC1A7/SYT6/UNC13B/CTBP2/OTOF/ZNF219/SLC44A4/HTR2A/RIMS4/CNR1/APBA1/STX1A/UNC13A/LRRK2/LRTOMT/STX11/PPFIA3/PRRT2/P2RX1/VAMP2/PRKN/PRIMA1/DOC2B/WNT7A/SLC22A1/GABRA2/P2RY4/SLC5A7/SYP/GIT1/CPLX2/DBH/PRKCG/PSEN1/SYT1/SLC29A2/PPFIA2/SLC22A2/NRXN1/SLC6A2/CDK5/DRD4/UNC13C/ACHE/SLC1A3/BRSK1/MCTP1/CHRNA3/SYT5/NCS1/DOC2A/HCRT/DAGLA/GAD1/NRXN2/DRD3/SNCG/GRIK5/PDE1B/RAB…
GOBP_ADENYLATE_CYCLASE_MODULATING_G_PROTEIN_COUPLED_RECEPTOR_SIGNALING_PATHWAY	ADENYLATE CYCLASE MODULATING G PROTEIN COUPLED RECEPTOR SIGNALING PATHWAY	222	-0.328293	-2.14092	0.00295858	0.0234491	0.0157062	7379	tags=60%, list=37%, signal=38%	CHRM5/GNAT1/GRIK3/PTGFR/GRM7/CACNA1D/ADRA2B/UCN3/PTGDR2/ADGRB2/RGS2/PTGIR/ADCY5/CNR1/RIT2/HRH4/ADGRD2/PRKCA/GNAO1/GALR1/EDNRA/GCGR/ADGRB1/GNA14/VIPR2/ADCY6/PTH1R/HTR1F/LGR5/GPR78/GIPR/ABCA1/S1PR4/ADM/OPRK1/ADGRL2/UCN2/SCTR/ADORA1/CHRM4/GPR6/GPR26/PTGER3/ADCYAP1R1/GNA11/NPY1R/GNAT2/APLP1/GLP1R/CORT/ADGRG7/DRD4/MRAP2/LPAR3/CALCR/RXFP2/ADGRL3/CNR2/HTR1A/CASR/MC2R/MRAP/ADGRG2/RAMP2/GRK5/ADM2/FPR1/RAP…
GOBP_IMPORT_INTO_CELL	IMPORT INTO CELL	222	-0.281982	-1.83891	0.00295858	0.0234491	0.0157062	6019	tags=45%, list=30%, signal=32%	SLC2A5/SLC9C2/DNM1/ATP12A/LRP2/VPS28/PRKN/SLC39A5/SLC24A1/SLC2A3/SLC1A1/SLC22A1/CACNG8/SLC6A1/SLC8A1/LTF/AKT2/PSEN1/SLC29A2/SLC22A2/SLC12A8/SLC7A3/RGS4/SLC6A2/DRD4/CALCR/SLC1A3/HCN2/NEURL1B/GRM1/ACSL1/SLC12A3/KCNK9/KCNJ15/SLC5A2/SLC27A5/ATP4B/KCNJ8/DRD3/ABCC9/SLC46A1/RAMP3/MAPK15/RAB3B/WNK4/SLC12A4/SLC5A1/ATP1A4/CALY/TSPO2/SLC1A5/SLC34A1/SLC8A3/WNK2/KCNJ16/SLC9A1/CACNG2/SLC12A5/SLC9A2/TREM2/SLC9A…
GOBP_REGULATION_OF_EXOCYTOSIS	REGULATION OF EXOCYTOSIS	187	-0.283063	-1.80233	0.00295858	0.0234491	0.0157062	7264	tags=54%, list=37%, signal=34%	RAPGEF4/SYT6/LGI3/VSNL1/IL13RA2/CPLANE2/HTR2A/ATP6AP1/RIMS4/LYN/CNR1/APBA1/STX1A/LRRK2/GATA2/P2RX1/VAMP2/SDCBP/PRKN/SYT15/DOC2B/WNT7A/P2RY4/STXBP6/SYP/GIT1/CPLX2/PLA2G3/RAB3C/HMOX1/PRKCG/CACNA1I/SYT1/PPFIA2/UNC13D/CFTR/CDK5/SYT5/NCS1/SDC1/IL4R/CEACAM1/SYT13/DOC2A/CD177/CACNA1H/RAB3B/F2RL1/CSPG5/CDK5R2/SYT4/CPLX1/ADRA1A/CACNA1G/SYT12/SYK/PTAFR/KCNB1/RIMS1/IL1RAPL1/STX1B/HAP1/FGR/FGA/DRD2/FGB/RAB3A…
GOBP_VESICLE_MEDIATED_TRANSPORT_IN_SYNAPSE	VESICLE MEDIATED TRANSPORT IN SYNAPSE	187	-0.269111	-1.71349	0.00295858	0.0234491	0.0157062	8310	tags=60%, list=42%, signal=35%	SYN3/HPCA/ITSN2/SNPH/TH/SLC32A1/MX2/ARC/GSK3B/SNAP25/SLC18A1/STON1/TOR1A/NAPA/RAPGEF4/SYT6/CDH2/SLC17A8/UNC13B/CTBP2/PICALM/OTOF/HTR2A/SNAP91/RIMS4/NLGN4X/CNR1/APBA1/STX1A/UNC13A/LRRK2/CYFIP1/STX11/PPFIA3/SLC2A4/PRRT2/P2RX1/VAMP2/DNM1/SNCB/DOC2B/WNT7A/P2RY4/DENND1A/SYP/GIT1/CPLX2/PRKCG/PSEN1/SYT1/PPFIA2/GAK/PRKAR1B/CDK5/DRD4/UNC13C/BRSK1/DDC/SYT5/NCS1/DOC2A/SYNDIG1/DRD3/SNCG/GRIK5/RAB3B/CSPG5/PLD…
GOBP_SENSORY_PERCEPTION_OF_LIGHT_STIMULUS	SENSORY PERCEPTION OF LIGHT STIMULUS	207	-0.289964	-1.87677	0.00296736	0.0234491	0.0157062	6974	tags=52%, list=35%, signal=34%	LUM/BBS5/PITPNA/NRL/RS1/GUCA1C/TULP2/NYX/EML2/EPAS1/PDE6H/POU4F3/CACNA2D4/RDH12/CRB1/MIP/RHO/PAX2/LRAT/EYS/ATP8A2/DLL4/CEP250/SLC24A1/RP1L1/CRYBB2/CABP1/GUCA1A/PRCD/GNAT2/ARR3/RPGRIP1/CRYBB1/HSF4/GUCY2F/USH1G/CRYGN/GABRR2/CNGA1/GLRB/PDE6A/GJC1/TIMP3/AIPL1/CRYBA2/RAX/CACNA1F/COL1A1/EFEMP1/GUCA1B/CRYBB3/PCDH15/BFSP2/ZIC2/CHRNB2/KIFC3/RDH8/IMPG2/RGS16/SIX3/RCVRN/CRYAA/USH1C/COL18A1/PAX6/FSCN2/RIMS1/…
GOBP_SODIUM_ION_TRANSPORT	SODIUM ION TRANSPORT	227	-0.280995	-1.83818	0.00296736	0.0234491	0.0157062	5752	tags=46%, list=29%, signal=33%	SLC24A1/KCNK1/NALCN/SCN4A/ASIC5/CNTN1/SLC6A1/HECW1/SLC5A7/NEDD4L/SLC8A1/SPTBN4/FGF13/SLC34A3/CAV3/FXYD3/SLC38A10/SLC13A2/CACNA1I/SCN2B/SLC10A4/NKAIN2/SLC5A9/CHP1/SLC6A2/SLC17A4/HCN1/DRD4/ASIC2/TESC/HCN2/PKP2/PCSK9/SLC12A3/SLC5A10/SLC9A8/SLC5A2/SLC6A17/CATSPER3/ATP4B/DRD3/CACNA1H/ASIC4/SLC24A4/WNK4/SLC5A1/ATP1A4/CACNA1G/FXYD4/SLC5A12/CNKSR3/SCNN1D/SLC34A1/SLC17A2/SCN10A/DMPK/SLC8A3/WNK2/SLC9A1/SLC…
GOBP_DETECTION_OF_STIMULUS_INVOLVED_IN_SENSORY_PERCEPTION	DETECTION OF STIMULUS INVOLVED IN SENSORY PERCEPTION	182	-0.376704	-2.3774	0.00297619	0.023482	0.0157282	8937	tags=66%, list=45%, signal=37%	TAS2R4/OR2K2/OR7A17/RTP5/CA6/GRIK2/SCN1A/OR10A4/TAS2R40/OR8G1/OR5H1/OR2S2/OR2W1/GJA10/OR10H2/OR1F1/OR5P2/OR10H1/OR4D2/TAS1R2/OR1C1/GNAT1/OR1E1/OR2C1/NTRK1/OR1G1/OR2F1/FFAR4/PKD2L1/SEMA5B/OR2F2/HTR2A/OR2J2/OR1I1/CACNA2D4/NTSR1/CRB1/RHO/OR5J2/TAS2R7/OR10C1/TMC2/EYS/HPN/ATP8A2/LPO/OR4D1/PIP/OR2H2/OR7A5/CEP250/OR7C1/OR11A1/CHRNA9/OR2C3/TAS2R3/ADORA1/GNAT2/KCNA1/OR51B5/CXCL12/OR12D2/OR10A5/OR1J2/OR1A1…
GOBP_REGULATION_OF_SYNAPSE_STRUCTURE_OR_ACTIVITY	REGULATION OF SYNAPSE STRUCTURE OR ACTIVITY	200	-0.267458	-1.72119	0.00298507	0.0235117	0.0157481	8160	tags=60%, list=41%, signal=35%	OXTR/NEUROD2/IL1RAP/PTN/MX2/ARC/PCDH8/CLSTN2/LRRC4B/ZDHHC15/ABL1/SETD5/CDH8/NTRK1/MAPK14/NTRK2/CDH2/SLC17A8/LRRN1/OXT/AGRN/ARHGAP22/KLK8/LRFN2/WNT5A/SIX4/GPC4/CBLN2/LRRK2/EPHB2/SIX1/CYFIP1/SLITRK1/GHSR/SLIT1/LZTS3/ADGRB1/DNM1/WNT7A/KIF1A/ADGRL2/LRRTM2/NTN1/ARHGAP33/NFATC4/RAB17/MDGA1/PPFIA2/DAB2IP/ANAPC2/NRXN1/CDK5/DBN1/ASIC2/SHANK3/SYNGAP1/NECTIN1/LRFN4/ROBO2/DISC1/ARHGEF15/SYNDIG1/LRFN5/ARHGAP4…
GOBP_HORMONE_METABOLIC_PROCESS	HORMONE METABOLIC PROCESS	201	-0.291416	-1.87602	0.00299401	0.0235117	0.0157481	7763	tags=56%, list=39%, signal=34%	CYP1A1/CLCN2/PPARGC1A/PCSK1/PCSK1N/STAR/STAT5B/CYP11A1/AANAT/AKR1D1/CMA1/MME/CYP2C18/RDH16/CYP2W1/NGF/SRD5A2/ENPEP/PDGFRA/RDH12/SCPEP1/DUOXA1/PCSK2/LRAT/ALDH1A3/FOXA1/HPN/DIO3/PNPLA2/GNB3/CRABP2/PCSK6/CYP2S1/CYP2D6/UGT2B15/ADM/CRABP1/CRYM/HSD3B2/GCNT4/CYP46A1/CTSK/CYP27C1/FDXR/ESR1/H6PD/WNT4/SHH/EGR1/DUOX1/CYP2C9/FOXE1/CYP3A4/HSD17B1/BCO1/ADH1B/SLCO1C1/DHRS2/TPO/CYP17A1/LIPE/CACNA1H/RBP1/CYP1A2/A…
GOBP_SKELETAL_SYSTEM_MORPHOGENESIS	SKELETAL SYSTEM MORPHOGENESIS	201	-0.271659	-1.74883	0.00299401	0.0235117	0.0157481	7547	tags=56%, list=38%, signal=35%	HAS2/ROR2/ZFAND5/CSGALNACT1/HOXA11/FUZ/MAPK14/CER1/MEGF8/OSR1/HOXB6/PDGFRA/HOXD10/SIX4/INPPL1/LTBP3/NKX3-2/AXIN2/PCGF2/SIX1/DSCAML1/CDX1/OSR2/HOXD4/TEK/IFT140/TBX15/FGF8/WNT7A/NLE1/MGP/SOX6/FGFR3/BMPR1B/HOXA6/ALX4/LTF/RARB/HOXB1/MYF5/FGFR2/PSEN1/GRHL2/RFLNB/LHX1/DLX5/HOXB9/HOXA7/TFAP2A/TGFB3/TWIST1/NPPC/MSX1/MTHFD1L/FBN2/NEUROG1/MMP13/IHH/MEF2D/FOXC2/FGF18/FGF4/GREM1/GLI3/EXT1/HOXC9/COL1A1/LRP5/S…
GOBP_KERATINOCYTE_DIFFERENTIATION	KERATINOCYTE DIFFERENTIATION	206	-0.295649	-1.90969	0.003003	0.0235454	0.0157707	7571	tags=52%, list=38%, signal=33%	KRT75/SPRR3/PKP3/KDF1/KRT77/KRTAP4-4/KRT80/KRTAP19-1/ZFP36/SPRR4/KRTAP3-1/WNT5A/KRT81/KLK12/GRHL1/KRT19/KRT5/KRT72/EVPL/KRTAP5-9/KRT6A/KRT83/KRTAP4-8/LCE3D/TP63/PCSK6/KRT15/KRT24/CSTA/KRT20/KRT78/PI3/KRT38/KRT25/KRTAP10-11/TGM5/S100A7/KRTAP4-3/KRT16/GRHL2/CTSK/KRTAP4-5/HOXA7/KRT71/EPHA2/FOXN1/KRT9/PKP2/KLK13/DSC3/DSG3/POU3F1/OVOL2/KAZN/PKP1/KRT40/ETV4/CDSN/KRT3/KRT73/KRT79/SPRR1A/DNASE1L2/KRT35/K…
GOBP_POSITIVE_REGULATION_OF_SECRETION	POSITIVE REGULATION OF SECRETION	285	-0.258595	-1.76539	0.00302115	0.0235521	0.0157751	6037	tags=44%, list=31%, signal=31%	TGFB2/TLR4/CD33/SDCBP/TRH/PTPN23/APLN/C1QTNF1/DOC2B/GIPR/ALOX12B/SIRT3/CYP4F2/ADORA1/AVP/LACRT/PLA2G3/PFKFB2/CXCL12/IGF1/CACNA1I/INHA/SYT1/UNC13D/CFTR/CDK5/ACHE/AQP1/PINK1/APBB1/TGFB3/CASR/NR1H4/FRMD4A/GPLD1/NCS1/GCG/SDC1/RETN/IL4R/FFAR1/CYP4A11/CD177/C1QTNF12/DRD3/CACNA1H/VIP/F2RL1/ANKRD1/EDN3/CDK5R2/SYT4/CACNA1G/NMU/CARTPT/ADAM8/TLR2/CYP19A1/RASL10B/NPY2R/CHRNB2/ADAM9/AVPR1B/PDX1/SYK/PTAFR/KCNB…
GOBP_RECEPTOR_MEDIATED_ENDOCYTOSIS	RECEPTOR MEDIATED ENDOCYTOSIS	259	-0.246809	-1.65298	0.00302115	0.0235521	0.0157751	5694	tags=42%, list=29%, signal=30%	LRPAP1/HIP1/ANKRD13B/DNM1/LRP2/SDCBP/APLN/LDLR/VEGFA/CACNG8/SH3GL3/GRK4/ADM/AP1S1/SCGB3A2/MASP1/LRRTM2/HPX/CAV3/ARR3/FCHSD2/PICK1/ASGR1/AMBP/GAK/AP2M1/BMP2K/DRD4/ACHE/CCL19/RAMP2/PCSK9/AP2A1/CXCR1/CEACAM1/CD14/GREM1/RAB31/FPR2/DRD3/AP2A2/CCL21/RAMP3/APOC1/CALY/CBL/STAB2/PI4KB/APOE/LRP6/GRIA1/CD207/HSPG2/ABCA2/DKK1/CACNG2/SYK/NEU3/LDLRAD3/TF/PLA2R1/AP1G2/FCHO2/FOLR1/DRD2/LRP1B/HTR1B/GRK2/PIP5K1C/A…
GOBP_GLIOGENESIS	GLIOGENESIS	271	-0.222923	-1.51362	0.0030303	0.0235521	0.0157751	5153	tags=36%, list=26%, signal=27%	ERBB2/GJC2/FOXG1/TPPP/FGF5/AKT2/PICK1/ASCL1/PSEN1/DAB2IP/HES5/TRPC4/FGF10/OLIG1/CX3CL1/PARD3/POU3F2/MT3/CDK5/ITGB4/SHH/TTBK1/IL34/DISC1/RNF112/E2F1/PHGDH/POU3F1/C5AR1/PPARG/FPR2/GLI3/DRD3/CSPG5/CDK5R2/TNF/SOX9/NCSTN/KLF15/IFNGR1/TLR2/ROR1/MMP24/ABCA2/SLC8A3/MMP14/HDAC11/SOX10/DAAM2/CSF1/SOX1/DLX1/PENK/MAPT/ETV5/GRN/EMX1/TREM2/S100A8/TSPO/OLIG2/ERCC2/GCM1/CDK5R1/NAB2/PTK2B/PTEN/OPALIN/HES1/S100A9/…
GOBP_POTASSIUM_ION_TRANSPORT	POTASSIUM ION TRANSPORT	217	-0.34398	-2.23722	0.0030303	0.0235521	0.0157751	6055	tags=50%, list=31%, signal=35%	VAMP2/KCNB2/SLC9C2/ATP12A/KCNK16/SLC24A1/KCNH1/KCNK1/KCNH3/NALCN/ADORA1/NEDD4L/CAV3/KCNK5/KCNA1/FXYD3/KCNQ2/KCNQ3/KCNG3/SLC12A8/CASQ2/KCNMB2/CHP1/KCNAB3/ACTN2/RGS4/HCN1/AQP1/KCNIP3/SLC1A3/HCN2/RNF207/LRRC52/SLC12A3/KCNS1/KCNF1/SLC9A8/KCNK9/KCNJ15/HCRT/KCNT2/ATP4B/KCNJ8/DRD3/ABCC9/VIP/SLC24A4/WNK4/SLC12A4/EDN3/ATP1A4/FXYD4/KCND2/KCNC3/KCNH7/ABCB8/KCNE4/DPP6/WNK2/KCNH6/KCNJ16/SLC9A1/SLC12A5/FXYD1/D…
GOBP_PRODUCTION_OF_MOLECULAR_MEDIATOR_OF_IMMUNE_RESPONSE	PRODUCTION OF MOLECULAR MEDIATOR OF IMMUNE RESPONSE	188	0.266321	1.56825	0.0030349	0.0235521	0.0157751	4521	tags=32%, list=23%, signal=25%	TBX21/SMAD7/XCL1/PTPN22/CD81/CD96/CD160/TLR3/UNG/CD226/GATA3/DHX36/DNAJB9/ATG5/MSH6/FCRL3/RNF168/PMS2P1/RIF1/EXOSC6/SIRT1/HLA-F/DENND1B/MSH2/MSH3/XBP1/CCR6/THOC1/MAP3K7/EXOSC3/HLA-G/MALT1/YY1/PHB/PHB2/DDX21/CD244/B2M/PAXIP1/RSAD2/IL27RA/NDFIP1/MLH1/SAMHD1/PMS2P5/CD28/NSD2/TRDV3/CTNNBL1/HLA-A/MAD2L2/PTPRC/TRAF6/DDX58/MAVS/HSPD1/LIG4/HLA-E/BST2/KMT5B
GOBP_CELL_MATRIX_ADHESION	CELL MATRIX ADHESION	211	-0.270271	-1.74603	0.00303951	0.0235521	0.0157751	5472	tags=41%, list=28%, signal=30%	BCL2L11/THY1/EPHA3/MYOC/ONECUT1/ITGA8/CORO2B/MAP4K4/KDR/PEAK1/TRIP6/MYF5/CORO1C/PXN/PPFIA2/CX3CL1/ECM2/ACTN2/CDK5/PRKCZ/ITGB4/WNT4/HOXA7/SRF/TECTA/CCL25/DUSP3/DISC1/ITGA7/COL16A1/GREM1/ADAMTS12/LYPD5/CCL21/FERMT1/PKHD1/BCAM/EFEMP2/LIMCH1/NEXMIF/SEMA3E/MSLN/BCL6/EMILIN1/SRC/PARVG/ADAM9/MMP14/SLC9A1/TAOK2/CSF1/EPHA1/NRP1/POSTN/L1CAM/FGA/FGB/COL3A1/PPM1F/PTK2B/PTEN/AJAP1/DEFB118/TNN/STRC/SERPINE1/MU…
GOBP_DEVELOPMENTAL_GROWTH_INVOLVED_IN_MORPHOGENESIS	DEVELOPMENTAL GROWTH INVOLVED IN MORPHOGENESIS	216	-0.28922	-1.87552	0.0030581	0.0235521	0.0157751	8580	tags=62%, list=43%, signal=35%	MAP2/PLXNA3/ALCAM/CPNE9/FGF1/MAG/SFRP2/SHTN1/NRCAM/ITSN2/RNF157/NKX6-1/CACNG7/GSK3B/FSTL4/ZFYVE27/ABL1/TNC/PTK7/SMURF1/COBL/STK11/SEMA5B/MEGF8/OLFM1/NGF/WNT5A/DSCAM/MAGI2/POU4F3/SIX4/ISLR2/SEMA4G/UNC13A/SIX1/CYFIP1/FN1/SLIT1/MESP1/PRKN/SEMA3D/CRABP2/MUL1/VEGFA/HDAC6/LIMK1/WNT7B/C9orf72/NEDD4L/NDEL1/FGF13/SEMA6C/NTN1/FGFR2/CXCL12/CPNE1/SYT1/FGF10/ANAPC2/MT3/LHX1/CDK5/ESR1/PRKCZ/CDH4/LPAR3/DBN1/SHH…
GOBP_REGULATION_OF_HEART_CONTRACTION	REGULATION OF HEART CONTRACTION	231	-0.306357	-1.99444	0.0030581	0.0235521	0.0157751	6659	tags=50%, list=34%, signal=33%	CACNA2D4/CACNG4/KCNK15/ATP2A3/MYL4/NPFF/GNAO1/CACNA1S/SCN4B/AGT/GSTM2/TGFB2/APLN/KCNK1/SLC1A1/CACNG8/TRDN/ADM/HDAC4/GATA4/ADORA1/SLC8A1/SPTBN4/FGF13/CAV3/MYH7/FXYD3/RYR3/CACNA1C/SCN2B/HRC/CASQ2/RGS4/HSPB7/KCNIP3/NPPC/RNF207/TBX2/PKP2/ADRA1B/GJC1/CTNNA3/MYH6/FOXN4/CACNA1F/CACNA1H/ABCC9/ASPH/EDN3/ATP1A4/TBX18/STC1/ATP2B3/ADRA1A/CACNA1G/NMU/FXYD4/CACNG6/GJD3/KCND2/ADRA1D/KCNE4/SCN10A/DMPK/SLC8A3/KCN…
GOBP_CELL_FATE_COMMITMENT	CELL FATE COMMITMENT	238	-0.255657	-1.67275	0.00306749	0.0235521	0.0157751	8510	tags=65%, list=43%, signal=38%	SOX18/WNT16/RBPJ/TCF3/SFRP2/WNT8B/SOX5/WNT2B/TBX1/WNT1/PDPN/GDF3/TBX19/TBX4/DLX2/PRRX1/WT1/NKX6-2/TBX22/POU6F2/NR2E1/DHH/FEV/IL6/WNT2/ROR2/WNT9A/HOXA11/LOXL3/NOTCH2/TBXT/WNT5A/EPAS1/HOXD10/TBX10/WNT8A/SMAD1/SIX1/PAX2/MYT1L/GATA2/DSCAML1/AR/FOXA1/APC2/IFRD1/NEUROD1/FOXA2/DLL4/MESP1/GSX2/MCL1/SUFU/TBX15/IL6R/FGF8/WNT7A/SOSTDC1/GAP43/WNT7B/HOXA13/ZFPM1/FKBP8/GATA4/OLIG3/SOX6/ONECUT1/FGF13/ZNF521/FOX…
GOBP_SENSORY_ORGAN_MORPHOGENESIS	SENSORY ORGAN MORPHOGENESIS	238	-0.248796	-1.62787	0.00306749	0.0235521	0.0157751	6934	tags=49%, list=35%, signal=32%	OSR1/CHD7/NRL/SLC44A4/RS1/WNT5A/DSCAM/POU4F3/SIX4/MFAP2/CRB1/NKX3-2/EPHB2/SIX1/PAX2/GATA2/TSPAN12/ALDH1A3/AQP5/HPN/ATP8A2/PITX3/DIO3/OSR2/FGF8/VEGFA/SLC1A1/COL8A1/THY1/CHRNA9/POU3F4/IGFN1/GJB6/MEGF11/NTN1/RARB/FOXG1/FGFR2/RPGRIP1/FGF10/HOXC13/LHX1/DLX5/HCN1/PROX1/MFAP5/EPHA2/TFAP2A/TWIST1/USH1G/FRZB/MSX1/NECTIN1/FBN2/FOXE3/NEUROG1/TBX2/IHH/TPRN/FZD5/FOXN4/GBX2/GLI3/STRA6/EFEMP1/LRP5/TBX18/SOX9/FO…
GOBP_ERK1_AND_ERK2_CASCADE	ERK1 AND ERK2 CASCADE	278	-0.236966	-1.60592	0.00307692	0.0235521	0.0157751	6003	tags=43%, list=30%, signal=30%	CCL22/PLA2G5/TLR4/CCL1/HCRTR1/TEK/FGF8/SPRY4/LIF/PSCA/SIRT3/CHRNA9/GATA4/FGFR3/AVP/PTPN6/KDR/ERBB2/S100A7/FGFR2/IGF1/CCL16/DAB2IP/FGF10/CX3CL1/MT3/HTR2C/PRKCZ/CALCR/FGF23/EPHA2/TIRAP/CASR/CCL19/CCL25/RAPGEF2/GCG/SEMA7A/DUSP3/CEACAM1/TIMP3/FGF18/FGF4/DUSP9/C5AR1/FPR2/FBLN1/DUSP1/CCL21/RAMP3/OPRM1/F2RL1/BMPER/TNF/SOX9/FGF20/ADRA1A/SPRED3/PKHD1/PLA2G2A/CCL13/APOE/CNKSR3/LMO3/RGS14/EMILIN1/SRC/WNK2/E…
GOBP_STRIATED_MUSCLE_CELL_DIFFERENTIATION	STRIATED MUSCLE CELL DIFFERENTIATION	242	-0.272576	-1.79068	0.00307692	0.0235521	0.0157751	6875	tags=48%, list=35%, signal=31%	SYNPO2L/RGS2/STAC3/PDGFRA/BCL9/CSRP2/SIX4/WFIKKN2/MYORG/WNT8A/KLHL41/SIX1/KRT19/MYLK3/IGFBP5/KLHL40/MAMSTR/MYOZ1/ADGRB1/MESP1/FER1L5/KCNH1/VEGFA/ACTC1/ERVFRD-1/HDAC4/GATA4/SOX6/SLC8A1/WFIKKN1/CAV3/RARB/MYF5/IGF1/ALPK2/ACTN2/RGS4/NRAP/PROX1/SHH/LMOD3/SRF/MSX1/CEACAM5/SDC1/SORBS2/IL4R/TBX5/MYH6/MYOG/GREM1/CACNA1H/TANC1/MYH11/TNNT3/BIN3/ANKRD1/TBX18/EHD2/MYOD1/FLNC/ADRA1A/P2RX2/LOX/ADGRB3/MYF6/DMPK/…
GOBP_REGULATION_OF_DEVELOPMENTAL_GROWTH	REGULATION OF DEVELOPMENTAL GROWTH	294	-0.211869	-1.44831	0.00309597	0.0235521	0.0157751	7099	tags=48%, list=36%, signal=31%	SEMA5B/AGRN/MEGF8/OLFM1/GLI1/NGF/CHD7/YBX3/RGS2/WNT5A/DSCAM/SIX4/ISLR2/SEMA4G/UNC13A/SIX1/CYFIP1/MSTN/AR/TP73/GHSR/FN1/ATP8A2/MYOZ1/DIO3/MAEL/PRKN/SEMA3D/CRABP2/MUL1/FGF8/VEGFA/LIMK1/SPAAR/BCL2L11/NEDD4L/FGFR3/AGR2/SPTBN4/NDEL1/FGF13/SEMA6C/NPY1R/CAV3/NTN1/PIM1/FGFR2/GAMT/CXCL12/IGF1/SYT1/ANAPC2/POU3F2/MT3/RGS4/CDK5/PROX1/CDH4/LPAR3/DBN1/SRF/NPPC/TBX2/SEMA7A/REG1A/DISC1/FOXC2/TNR/TBX5/MAP1B/MYH6/…
GOBP_ORGANIC_HYDROXY_COMPOUND_TRANSPORT	ORGANIC HYDROXY COMPOUND TRANSPORT	246	-0.281218	-1.85677	0.00310559	0.0235521	0.0157751	7638	tags=56%, list=39%, signal=35%	ABCG4/APOA4/STAR/SLC6A4/TOR1A/CHRM5/SLC51B/SYT6/LPCAT3/OXT/ADRA2B/NPC1L1/ABCA3/SLCO1A2/HTR2A/APOB/ABCA7/APOA1/CNR1/STX1A/PLTP/GALR1/SREBF2/CETP/SOAT2/AGT/AQP2/GHSR/P2RX1/OSBPL2/PNLIP/APOM/PRKN/SYT15/C1QTNF1/LDLR/SLC22A1/ABCA1/OSBP2/RALBP1/POMC/CXCL12/YJEFN3/SYT1/SLC22A2/SLC10A4/CFTR/SLC6A2/DRD4/AQP1/SHH/PINK1/HTR1A/NR1H4/OSBPL1A/SYT5/PCSK9/NFKBIA/ABCG8/CEACAM1/SYT13/SLCO1C1/CRHR1/SLC27A5/DRD3/SNC…
GOBP_VASCULAR_PROCESS_IN_CIRCULATORY_SYSTEM	VASCULAR PROCESS IN CIRCULATORY SYSTEM	239	-0.260141	-1.69895	0.00310559	0.0235521	0.0157751	6630	tags=48%, list=34%, signal=32%	SCPEP1/ATP2A3/BDKRB2/UTS2B/SLC38A5/MYLK3/ABCC5/EDNRA/P2RY2/SLC2A4/AGT/HTR7/P2RX1/LRP2/ADCY6/TEK/APLN/SLC2A3/VEGFA/SLC1A1/SLC22A1/ADM/SLC6A1/ADORA1/SLC8A1/AVP/DBH/SLC29A2/SLC22A2/SMTNL1/KCNMB2/SLC7A3/ASIC2/SLC1A3/HTR1A/CASR/RAMP2/ADRA1B/SOD2/FOXC2/CEACAM1/SLC6A17/SLCO1C1/EXT1/TJP1/KCNJ8/ABCC9/F2RL1/SLC5A1/EDN3/ATP1A4/SLC22A8/SLIT2/SLCO2B1/ADRA1A/GPR4/APOE/SRC/ADRA1D/SLC1A5/ADRA2C/ABCA2/AVPR1B/PTAF…
GOBP_CARBOXYLIC_ACID_TRANSPORT	CARBOXYLIC ACID TRANSPORT	264	-0.22961	-1.53929	0.00311526	0.0235521	0.0157751	8830	tags=57%, list=45%, signal=32%	SLC7A9/AKR1C4/PLA2G1B/CLN3/SLC10A1/SLC16A9/SLCO1B3/SLC25A21/SLCO3A1/ABCC3/CD36/CES1/SLC6A11/SLC38A7/AGTR2/SLC25A11/SLC16A8/SLC32A1/SLC3A1/CLTRN/SNAP25/SLC13A3/PRAF2/IL1B/SLC6A8/NMUR2/SLC17A1/PTGES/SLC6A5/SLC51B/SLC1A6/SLC1A7/GRM7/NTRK2/SLC17A8/GJA1/UNC13B/OXT/MAP2K6/FOLR2/SLC7A2/SLCO1A2/RGS2/SLC7A13/SLC7A7/NTSR1/BDKRB2/APBA1/STX1A/UMOD/SLC38A5/PPFIA3/VAMP2/PLA2G5/LRP2/NOS2/TRH/PLA2G2E/SLC1A1/CYP4…
GOBP_COGNITION	COGNITION	264	-0.238518	-1.59901	0.00311526	0.0235521	0.0157751	8252	tags=57%, list=42%, signal=34%	AMFR/GALR2/LHCGR/ADCY3/TH/OXTR/NEUROD2/GRM5/PTN/ARC/SNAP25/FAM107A/MAPK8IP2/ITGA5/MAP1A/BTG2/SLC8A2/TTC36/SETD5/PPP1R1B/SLC6A4/TMPRSS11E/NTRK1/GRIN2A/NTRK2/HRH1/OXT/PICALM/MME/NTF3/NGF/KLK8/CHD7/HTR2A/SCN2A/NLGN4X/LRRN4/DLG4/ABCA7/PTPRZ1/NTSR1/CNR1/EPHB2/SHANK1/CYFIP1/SHISA7/SLC2A4/JPH3/GHSR/ITGA3/NPTX2/PRKN/LDLR/SLC1A1/PAK5/RASGRF1/NPAS4/CRHBP/SLC6A1/ADORA1/GIT1/FGF13/SHROOM4/FOSL1/GPR88/SORCS3/…
GOBP_EPIDERMAL_CELL_DIFFERENTIATION	EPIDERMAL CELL DIFFERENTIATION	262	-0.266088	-1.7796	0.00311526	0.0235521	0.0157751	7176	tags=49%, list=36%, signal=32%	KRT80/KRTAP19-1/OVOL3/ZFP36/GLI1/SPRR4/KRTAP3-1/SLC44A4/WNT5A/KRT81/POU4F3/KLK12/GRHL1/KRT19/LRTOMT/KRT5/KRT72/EVPL/KRTAP5-9/KRT6A/KRT83/KRTAP4-8/LCE3D/TP63/PCSK6/KRT15/KRT24/CSTA/KRT20/KRT78/PI3/KRT38/KRT25/KRTAP10-11/TGM5/S100A7/KRTAP4-3/KRT16/HES5/GRHL2/CTSK/MYCL/KRTAP4-5/HOXA7/KRT71/EPHA2/FOXN1/KRT9/PKP2/KLK13/DSC3/TPRN/DSG3/POU3F1/OVOL2/KAZN/PKP1/KRT40/ETV4/CDSN/KRT3/KRT73/KRT79/SPRR1A/DNASE…
GOBP_EPITHELIAL_TUBE_MORPHOGENESIS	EPITHELIAL TUBE MORPHOGENESIS	298	-0.228185	-1.56493	0.00311526	0.0235521	0.0157751	5179	tags=38%, list=26%, signal=28%	KDR/DNAAF1/CAV3/NTN1/NFATC4/FGFR2/PSEN1/HES5/FGF10/GRHL2/LHX1/ESR1/PROX1/WNT4/SHH/COL4A1/EPHA2/TWIST1/SRF/CASR/BCL10/DVL3/SALL1/RNF207/MTHFD1L/TBR1/SALL4/TBX2/CITED1/IHH/FOXC2/LAMA5/RET/OVOL2/GREM1/FOXN4/GPC3/GBX2/ADAMTS12/GLI3/EXT1/ENG/HOXD11/WNK4/LRP5/MICAL2/TNF/SOX9/HAND1/SLIT2/SOX17/PKHD1/PAX8/SEMA3E/LRP6/NOTCH4/TBX6/SRC/YAP1/EPHA7/MMP14/CSF1/RASIP1/LAMA1/KIF26B/BMP4/WNT9B/NRP1/RARG/NODAL/FOL…
GOBP_NEGATIVE_REGULATION_OF_LOCOMOTION	NEGATIVE REGULATION OF LOCOMOTION	295	-0.217874	-1.48991	0.00311526	0.0235521	0.0157751	4588	tags=34%, list=23%, signal=26%	WNT4/SHH/HOXA7/CTNNA1/NBL1/SRF/MCTP1/CCL25/CARD10/ROBO2/SEMA7A/DUSP3/PTPRU/SVBP/TBX5/GREM1/PPARG/SEMA6D/FBLN1/DUSP1/CCL21/ENG/PIP5KL1/MAPK15/TNF/STC1/MMRN2/SLIT2/MEOX2/APOE/LIMCH1/NEXMIF/SEMA3E/EPPK1/RGN/MITF/SEMA5A/EMILIN1/SRGAP1/NAV3/HYAL2/PTPRT/FLCN/EPHA1/DACH1/SRGAP3/HAS1/NRP1/SEMA3F/NODAL/DRD2/MYOCD/MIR34A/COL3A1/AIF1/APOH/TMEFF2/PTEN/ARHGAP4/TNN/NISCH/SEMA3C/SERPINE1/NRG3/PADI2/CLDN19/VASH1…
GOBP_REGULATION_OF_VASCULATURE_DEVELOPMENT	REGULATION OF VASCULATURE DEVELOPMENT	262	-0.226031	-1.51171	0.00311526	0.0235521	0.0157751	8477	tags=55%, list=43%, signal=32%	PKM/TBXA2R/C5/FGF1/SFRP2/GDF2/KLK3/THBS1/THBS4/HYAL1/HOXA5/PTN/NPPB/ITGA5/PROK2/NR2E1/IL1B/COL4A3/MIR10A/ABL1/IL6/NOS3/ANGPTL3/PDPK1/GADD45A/APLNR/CMA1/STIM1/PLXND1/ECM1/ADGRB2/WNT5A/FOXJ2/SMAD1/EGLN1/PRKCA/GATA2/TSPAN12/AGO1/JCAD/COL4A2/GHSR/ADGRB1/TGFB2/ADGRA2/CNMD/TEK/RAPGEF3/ANGPTL7/VEGFA/ANGPTL4/ADM/GATA4/EFNA3/PROK1/EPN1/TNMD/KDR/ERBB2/YJEFN3/HMOX1/DAB2IP/AQP1/WNT4/EPHA2/TWIST1/PLK2/RAMP2/E…
GOBP_SECOND_MESSENGER_MEDIATED_SIGNALING	SECOND MESSENGER MEDIATED SIGNALING	295	-0.214691	-1.46814	0.00311526	0.0235521	0.0157751	9004	tags=61%, list=46%, signal=34%	PDE4A/CCR1/BTK/CDH13/UBE2B/HTT/CCR2/GHRHR/MAPK7/GAL/INS/EDN2/TRPM5/TCP11/DMTN/MCU/CD36/STIMATE/HPCA/AGTR2/THBS1/FKBP1B/RNF157/NEUROD2/GRM5/NPPB/PTPRJ/GSK3B/GRIN2C/TMEM100/GPR143/SLC8A2/MCTP2/ERBB3/SELE/NMUR2/NOS3/PTBP1/PDPK1/NUDT4/PTGFR/SPINK1/GRIN2A/RAPGEF4/DEFB1/HRH1/APLNR/FFAR4/PDE3A/CCR4/PDE11A/GPR62/PDE9A/PLCE1/PTGDR2/ADGRB2/RGS2/RIT2/NFATC1/LRRK2/AGT/MYOZ1/NEUROD1/GSTM2/LMCD1/MGRN1/NOS2/IRG…
GOBP_TISSUE_MIGRATION	TISSUE MIGRATION	295	-0.208154	-1.42344	0.00311526	0.0235521	0.0157751	7904	tags=48%, list=40%, signal=29%	PDGFB/CLEC14A/PRSS3P2/GLIPR2/NR2E1/IL4/MIR10A/DOCK1/ABL1/AKT1/NOS3/RREB1/EGR3/STARD13/HAS2/KANK1/PDPK1/GADD45A/ARSB/GPX1/PLXND1/FAP/PKN3/WNT5A/NANOS1/S100A2/ACVRL1/MARVELD3/APOA1/PRKCA/GATA2/FLT4/AGT/JCAD/ITGA3/S100P/ADGRB1/TGFB2/ADGRA2/DLL4/HDAC7/PTPN23/TEK/FGF8/VEGFA/WNT7A/HDAC6/FGF7/ACTC1/LOXL2/IQSEC1/ACTG2/MAP4K4/KDR/KRT16/CORO1C/HMOX1/PXN/PLEKHG5/KANK2/DAB2IP/FGF10/GRHL2/MAP3K3/PROX1/EPHA2/S…
GOBP_HUMORAL_IMMUNE_RESPONSE	HUMORAL IMMUNE RESPONSE	252	-0.222727	-1.47644	0.0031348	0.0235521	0.0157751	6279	tags=40%, list=32%, signal=27%	C1R/C6/IL36RN/KRT6A/C1QA/C8G/IFNA21/WFDC10A/C1RL/WFDC9/DEFA4/IFNA2/PI3/ZP4/DEFB126/MASP1/SEMG2/HPX/PTPN6/S100A7/LTF/FCN1/CPN1/CR1L/CD55/WFDC13/REG1B/DCD/DEFB127/IFNA14/BPIFB1/IFNK/WFDC5/REG1A/C1QC/FOXJ1/MFAP4/C2/C5AR1/IL17F/PDCD1/TNF/SPNS2/IFNW1/IFNB1/WFDC10B/CXCL14/PLA2G2A/CST9L/CCL13/ITLN1/FAM3A/C1S/TF/PRSS3/TREM2/CRP/SPAG11A/S100A8/FGA/TREM1/FGB/PGC/CPN2/CFP/IFNA7/DEFB118/S100A9/BST1/CHGA/BPIF…
GOBP_REGULATION_OF_BLOOD_CIRCULATION	REGULATION OF BLOOD CIRCULATION	275	-0.316306	-2.13262	0.0031348	0.0235521	0.0157751	7241	tags=55%, list=37%, signal=36%	KCNE3/HRH1/GJA1/OXT/STIM1/CACNA1D/ADRA2B/KCND1/HTR2A/RGS2/EPAS1/CACNA2D4/CACNG4/KCNK15/ATP2A3/BDKRB2/MYL4/NPFF/GNAO1/CACNA1S/SCN4B/AGT/P2RX1/GSTM2/TGFB2/APLN/KCNK1/SLC1A1/CACNG8/TRDN/ADM/HDAC4/GATA4/ADORA1/SLC8A1/SPTBN4/AVP/FGF13/CAV3/MYH7/DBH/FXYD3/RYR3/CACNA1C/SCN2B/SMTNL1/HRC/CASQ2/KCNMB2/RGS4/HSPB7/ASIC2/KCNIP3/HTR1A/CASR/NPPC/RNF207/TBX2/PKP2/ADRA1B/GJC1/CTNNA3/MYH6/FOXN4/CACNA1F/CACNA1H/ABC…
GOBP_EMBRYONIC_ORGAN_MORPHOGENESIS	EMBRYONIC ORGAN MORPHOGENESIS	267	-0.257602	-1.73238	0.00314465	0.0235521	0.0157751	7121	tags=55%, list=36%, signal=36%	TEAD2/NOTCH2/MEGF8/GLI1/BBS5/OSR1/CHD7/HOXB6/SLC44A4/WNT5A/PDGFRA/POU4F3/HOXD10/SIX4/MFAP2/TCF21/NKX3-2/EPHB2/PCGF2/SIX1/PAX2/GATA2/ALDH1A3/DSCAML1/HPN/ATP8A2/NEUROD1/MESP1/OSR2/SUFU/HOXD4/IFT140/TBX15/FGF8/CHRNA9/GATA4/POU3F4/GJB6/DNAAF1/HOXA6/NTN1/ALX4/RARB/FOXG1/HOXB1/MYF5/FGFR2/PSEN1/FGF10/GRHL2/LHX1/DLX5/HOXB9/PROX1/SHH/HOXA7/MFAP5/EPHA2/TFAP2A/TGFB3/TWIST1/SRF/USH1G/FRZB/MSX1/RNF207/MTHFD1L…
GOBP_MESENCHYME_DEVELOPMENT	MESENCHYME DEVELOPMENT	267	-0.222471	-1.49613	0.00314465	0.0235521	0.0157751	8056	tags=54%, list=41%, signal=32%	HOXA5/IL17RD/GSK3B/WT1/TMEM100/PDGFRB/DLL3/GLIPR2/IL1B/ERBB3/POFUT2/HEY1/CRELD1/IL6/NOS3/HAS2/WNT2/PTK7/LOXL3/FUZ/SPRED2/CDH2/TEAD2/SEMA5B/CER1/OLFM1/GCNT2/OSR1/WNT5A/ACVRL1/SIX4/WNT8A/TCF21/SEMA4G/AXIN2/SIX1/PAX2/EDNRA/RADIL/FOXA1/HPN/FOXD1/FN1/NRTN/TGFB2/FOXA2/MESP1/SDCBP/SEMA3D/MEOX1/FGF8/ACTC1/DAND5/EPHA3/GATA4/LOXL2/ACTG2/SEMA6C/HEYL/FGFR2/CORO1C/DAB2IP/FGF10/RFLNB/WNT4/SHH/TGFB3/TWIST1/FRZB…
GOBP_NEURON_PROJECTION_GUIDANCE	NEURON PROJECTION GUIDANCE	267	-0.290087	-1.95085	0.00314465	0.0235521	0.0157751	7125	tags=55%, list=36%, signal=35%	ZSWIM6/NOTCH2/VASP/SEMA5B/MEGF8/SPTA1/PLXND1/WNT5A/DSCAM/CRMP1/PLXNB3/POU4F3/PLXNB2/SEMA4G/DPYSL4/LGI1/EPHB2/PRKCA/CYFIP1/DSCAML1/FOXD1/SLIT1/ZSWIM8/NRTN/RAP1GAP/SPTBN5/LAMC2/SEMA3D/FGF8/LRTM1/ARTN/VEGFA/GAP43/LYPLA2/EPHA3/ENAH/EFNA3/CNTN2/SPTBN4/SEMA6C/BMPR1B/ERBB2/NTN1/ZSWIM4/FOXG1/GFRA4/CXCL12/ROBO4/GBX1/NRXN1/LHX1/DLX5/CDK5/CDH4/SHH/UNC5B/EPHA2/SHANK3/PLXNC1/LHX3/NECTIN1/BSG/TBR1/EPHA8/ROBO2/…
GOBP_PHAGOCYTOSIS	PHAGOCYTOSIS	263	-0.213442	-1.42671	0.00314465	0.0235521	0.0157751	2519	tags=22%, list=13%, signal=19%	GULP1/RAB20/TULP1/MEGF10/TREM2/CRP/TGM2/FGR/AIF1/SH3BP1/RAB7B/PTEN/PIP5K1C/PECAM1/ANXA3/ICAM5/PLPP4/SYT7/PLCG2/PLD4/LRP1/XKR8/FCN2/HCK/TUSC2/MYO7A/MARCO/CD300LF/BAIAP2/ANXA11/RAB7A/NCF2/TMEM175/MET/RHOG/MYO10/PRKCD/PAK1/ITGAM/GSN/CD93/SLC11A1/RARA/SIRPB1/WAS/RAB39A/NCF4/ELANE/DYSF/NCKIPSD/GAS6/ARPC4/SCARB1/SIRPA/MAPK3/CEACAM4/DNM2
GOBP_REGULATION_OF_TRANSPORTER_ACTIVITY	REGULATION OF TRANSPORTER ACTIVITY	263	-0.229235	-1.53227	0.00314465	0.0235521	0.0157751	6728	tags=47%, list=34%, signal=31%	DLG4/STAC/NEFL/CACNG4/NTSR1/EPHB2/SHANK1/SHISA7/MRLN/JSRP1/DAPK1/SCN4B/JPH3/MINK1/GSTM2/VAMP2/SGK2/JPH1/CACNG8/TRDN/RASGRF1/CRHBP/HECW1/NEDD4L/CNIH3/FGF13/CAV3/GRIA2/PIM1/KCNA1/FXYD3/ANO9/SCN2B/HRC/CFTR/CASQ2/CHP1/ACTN2/CDK5/DRD4/PINK1/TWIST1/SHANK3/TESC/RNF207/LRRC52/PCSK9/KCNS1/CRHR1/PPARG/SLN/DRD3/OPRM1/WNK4/REM1/FXYD4/DLG2/GRIA1/RGN/PON1/APOA2/KCNE4/GRIA4/WNK2/SLC9A1/CACNG2/SHISA9/FXYD1/PTAFR…
GOBP_CELL_CHEMOTAXIS	CELL CHEMOTAXIS	273	-0.257047	-1.73446	0.00316456	0.0236306	0.0158277	5179	tags=38%, list=26%, signal=28%	KDR/S100A7/CREB3/CXCL12/ACKR4/CCL16/PLEKHG5/CX3CL1/ACKR2/HOXB9/CNR2/EPHA2/TIRAP/NBL1/CCL19/CCR8/CCL25/BSG/LBP/HGF/CXCR1/IL34/FGF18/FGF4/GREM1/C5AR1/FPR2/PRKD1/DUSP1/CCL21/FLT1/F2RL1/EDN3/F7/TMEM102/SLIT2/CXCL14/BCAR1/CSF3R/CCL13/ADAM8/LOX/PARVA/XCR1/SEMA5A/CSF1/GAB1/SYK/EPHB1/AGTR1/NRP1/CALCA/S100A8/MIR34A/AIF1/SCG2/PTK2B/JAML/PIP5K1C/CCL23/SMOC2/CXADR/TRPM4/S100A14/SERPINE1/S100A9/BST1/CCL26/CHG…
GOBP_HEART_PROCESS	HEART PROCESS	273	-0.290398	-1.9595	0.00316456	0.0236306	0.0158277	5699	tags=44%, list=29%, signal=31%	KCNK1/SLC1A1/CACNG8/TRDN/ADM/ACTC1/HDAC4/GATA4/ADORA1/NEDD4L/SGCD/SLC8A1/SPTBN4/FGF13/CAV3/MYH7/FXYD3/RYR3/CACNA1C/SCN2B/HRC/CASQ2/RGS4/HSPB7/KCNIP3/NPPC/RNF207/TBX2/PKP2/ADRA1B/GJC1/CTNNA3/MYH6/FOXN4/PPP1R13L/EXT1/CACNA1F/KCNJ8/CACNA1H/ABCC9/ASPH/RAMP3/EDN3/ATP1A4/TBX18/STC1/ATP2B3/ADRA1A/CACNA1G/NMU/FXYD4/CACNG6/GJD3/KCND2/SRC/ADRA1D/YAP1/KCNE4/SCN10A/DMPK/SLC8A3/KCNH6/SLC9A1/CYP2J2/CACNG2/MYLK…
GOBP_REGULATION_OF_PROTEASOMAL_UBIQUITIN_DEPENDENT_PROTEIN_CATABOLIC_PROCESS	REGULATION OF PROTEASOMAL UBIQUITIN DEPENDENT PROTEIN CATABOLIC PROCESS	124	0.303179	1.67978	0.00318979	0.023751	0.0159084	4576	tags=35%, list=23%, signal=27%	SMAD7/UCHL5/RNF19A/SOCS4/UFL1/PSMD10/GLMN/NUB1/USP14/FAM122A/ARIH2/BBS7/STYX/SOCS5/MAPK9/ARIH1/RCHY1/ANKIB1/HECTD1/SVIP/UBE2V2/FBXO22/RPL11/UBE2K/RNF144A/COMMD1/UBQLN4/TRIB2/UBQLN1/SMARCC1/HSP90AB1/KEAP1/XPO1/BAG5/PARK7/DET1/CAMLG/SUMO1/DVL1/OGT/CSNK1A1/RBX1/WAC/HERPUD1
GOBP_CELL_CELL_ADHESION_VIA_PLASMA_MEMBRANE_ADHESION_MOLECULES	CELL CELL ADHESION VIA PLASMA MEMBRANE ADHESION MOLECULES	243	-0.339427	-2.22163	0.00319489	0.023751	0.0159084	8078	tags=62%, list=41%, signal=37%	ADIPOQ/SPARCL1/IL1RAP/PCDH8/CLSTN2/NTNG1/ITGA5/LRRC4B/SELE/PCDHB12/SCARF2/DCHS2/MPZ/MPZL2/ESAM/CDH8/MAPK14/CDH2/OBSL1/CELSR3/CLDN15/CDH9/PCDHAC2/DSCAM/CLDN14/CLDN4/PLXNB3/CEACAM8/PLXNB2/APOA1/GPC4/CRB1/UMOD/SLITRK1/DSCAML1/PCDH1/CLDN10/NECTIN4/CLDN20/TGFB2/PTPN23/PCDHB8/PCDH19/PCDHA2/CDHR2/PCDH12/CLDN8/CDH15/CLDN2/CLDN6/IGFN1/CNTN2/CDH18/CDHR3/PCDHAC1/PCDHA10/CDH20/ROBO4/PCDHB2/CLDN9/MDGA1/CX3CL1…
GOBP_RESPONSE_TO_IONIZING_RADIATION	RESPONSE TO IONIZING RADIATION	136	0.32284	1.80769	0.00319489	0.023751	0.0159084	5199	tags=42%, list=26%, signal=31%	USP28/NUCKS1/TMEM109/RAD1/GATA3/ATR/TRIM13/ATM/RNF168/INTS7/CLOCK/RHNO1/PARP1/CYP2R1/SIRT1/CASP3/ABRAXAS1/DCLRE1C/WRN/FIGNL1/XRCC6/MSH2/BRCC3/INO80/FBXO4/GTF2H5/CXCL10/XRCC5/PAXIP1/PRKAA1/RRM1/TOPBP1/HUS1/RAD51AP1/RFWD3/INIP/NIPBL/KDM1A/CLK2/MEN1/BRCA2/IFI16/PTPRC/LIG4/BLM/SWI5/MRNIP/ECT2/LZIC/MTA1/RAD54B/TIGAR/ANXA1/ZMPSTE24/POLG/ERCC6/ERCC8
GOBP_RESPONSE_TO_UV	RESPONSE TO UV	139	0.318164	1.78615	0.0032	0.0237538	0.0159103	4684	tags=39%, list=24%, signal=30%	USP28/USP1/ZBTB1/DHX36/ATR/FMR1/PRIMPOL/USP47/NSMCE3/MSH6/TRIM32/FEN1/PIK3R1/RHNO1/PCNA/METTL3/PARP1/SIRT1/CASP3/XPA/POLK/WRN/ERCC4/MAP3K4/NPM1/MSH2/ACTR5/MAP4K3/MAPK8/CRIP1/ERCC3/INO80/EIF2S1/NEDD4/YY1/PCLAF/IMPACT/SPRTN/PRKAA1/ERCC5/HUS1/POLH/REV1/KDM1A/TIPIN/MEN1/BRCA2/EIF2AK4/TRIAP1/CIRBP/SDE2/EP300/DDB2/PPID
GOBP_CAMERA_TYPE_EYE_DEVELOPMENT	CAMERA TYPE EYE DEVELOPMENT	303	-0.225667	-1.54246	0.00321543	0.023798	0.0159399	7261	tags=48%, list=37%, signal=31%	SPRED2/NTRK2/OBSL1/SLC17A8/NOTCH2/SIX5/FOXL2/CHD7/NRL/RS1/WNT5A/DSCAM/PDGFRA/ACVRL1/CRB1/MIP/RHO/EPHB2/PAX2/TSPAN12/NES/MAB21L2/ALDH1A3/AQP5/ATP8A2/PITX3/NEUROD1/TGFB2/DIO3/DLL4/OSR2/IFT140/ANGPTL7/VEGFA/WNT7A/SLC1A1/RP1L1/WNT7B/FKBP8/COL8A1/TUB/THY1/CRYBB2/IGFN1/MEGF11/BMPR1B/MYF5/RPGRIP1/PSEN1/CRYBB1/CACNA1C/HES5/FGF10/GRHL2/LHX1/HSF4/HCN1/ACHE/PROX1/SHH/COL4A1/EPHA2/TFAP2A/TWIST1/SRF/JMJD6/CRY…
GOBP_HORMONE_TRANSPORT	HORMONE TRANSPORT	303	-0.232795	-1.59118	0.00321543	0.023798	0.0159399	6613	tags=45%, list=33%, signal=30%	LYN/CNR1/NNAT/STX1A/NPFF/PRKCA/GALR1/NKX3-1/AGT/GHSR/FOXD1/NEUROD1/FOXA2/NOS2/TRH/PRKN/APLN/CAMK2G/C1QTNF1/LIF/RAPGEF3/DOC2B/GIPR/ILDR2/SIRT3/ADM/CRYM/CRHBP/POMC/ADORA1/PLA2G3/GLP1R/PFKFB2/PICK1/IRS1/EXOC3L1/INHA/CACNA1C/CFTR/HTR2C/FGF23/HTR1A/CASR/NR1H4/SERPINA7/GPLD1/GCG/FAM3B/CACNA1A/RETN/FFAR1/SLCO1C1/CRHR1/PFKL/C1QTNF12/VIP/LRP5/EDN3/TNF/LTBP4/OSM/CPLX1/NMU/HNF4A/CARTPT/PAX8/CYP19A1/RASL10B/…
GOBP_INNATE_IMMUNE_RESPONSE_ACTIVATING_SIGNAL_TRANSDUCTION	INNATE IMMUNE RESPONSE ACTIVATING SIGNAL TRANSDUCTION	111	0.319697	1.74139	0.00322581	0.0238396	0.0159678	3622	tags=36%, list=18%, signal=30%	KLRD1/PRKACB/FYN/PSMB2/PSMD10/PSMA5/PSMD14/PSME1/PSMD5/PSMB8/CUL1/PSMC2/PSMA2/ICAM2/CARD11/PSMC6/PSMA4/PSME4/PSMB10/PSMA1/FBXW11/MAP3K7/KIR2DS2/PSMB9/PSMA3/PSMD6/MALT1/PSMB4/PSMD12/NRAS/PSMC3/PSMB1/IKBKB/PSMC5/PSMD8/PSMC4/PSMD7/PSMD11/SKP1/PSMD3
GOBP_GLYCOSYL_COMPOUND_METABOLIC_PROCESS	GLYCOSYL COMPOUND METABOLIC PROCESS	119	0.32827	1.80482	0.00323102	0.023843	0.01597	5665	tags=45%, list=29%, signal=32%	ENPP4/APOBEC3G/AK3/ADA/DCK/AKR1C3/GIMAP7/OARD1/NME7/APOBEC3C/AKR1B1/PRPS1/UPRT/DHFR2/ABHD10/RAN/GMPS/DLG1/PRPS2/CARD11/HPRT1/ERH/PPAT/MTAP/ATIC/PRPSAP2/CBR4/TYW1/AKR7A2/DGUOK/OPA1/APRT/CASK/LCMT2/EFL1/RAB23/ENTPD4/NT5E/MFN1/IMPDH2/ADK/ADA2/UMPS/NME1/MACROD1/AMD1/NME3/NT5C3A/NME6/PUDP/DERA/MAGI3/TJP2
GOBP_PHOSPHATIDYLINOSITOL_BIOSYNTHETIC_PROCESS	PHOSPHATIDYLINOSITOL BIOSYNTHETIC PROCESS	109	0.317039	1.71392	0.00325203	0.0239316	0.0160294	4304	tags=37%, list=22%, signal=29%	PLEKHA1/MTMR2/SACM1L/IMPA1/DGKE/ATM/DPM1/INPP5E/INPP4A/PGAP3/PIK3R1/PLEKHA3/MTMR12/PIK3C2A/PIGH/PIGP/PIGK/PIGV/PTPN13/PIGW/PIGL/PIGF/PIGU/PIK3CA/MTMR9/DPM3/PIGB/PIGN/PIK3CG/PIGM/PLEKHA2/SBF1/PI4K2A/RAB14/INPP5F/INPP4B/PIK3R4/PIP4K2C/PI4KA/PIK3C3
GOBP_MUSCLE_ORGAN_DEVELOPMENT	MUSCLE ORGAN DEVELOPMENT	300	-0.210788	-1.43655	0.00325733	0.0239316	0.0160294	6844	tags=43%, list=35%, signal=29%	YBX3/WNT5A/STAC3/BCL9/HOXD10/SIX4/MYORG/PAX3/KLHL41/TCF21/SIX1/MSTN/COL19A1/KLHL40/ITGA11/MYOZ1/ADGRB1/TGFB2/DLL4/LRP2/FGF8/JPH1/LIF/ZFPM1/ACTC1/HDAC4/SOX6/USP19/SGCD/CNTFR/CAV3/MYH7/ALX4/HEYL/MYF5/FGFR2/IGF1/MKX/SMTNL1/CDK5/USP2/PROX1/SHH/LMOD3/EGR1/TWIST1/CTF1/MSX1/NEUROG1/PKP2/MEF2D/FOXC2/LAMA5/ITGA7/MYH14/MAPK12/MYH6/MYOG/FOXO4/CACNA1H/ENG/FHL3/STRA6/GPCPD1/BIN3/ANKRD1/HAND1/SOX15/MYOD1/PAX7/…
GOBP_REGIONALIZATION	REGIONALIZATION	309	-0.262141	-1.79544	0.00325733	0.0239316	0.0160294	8574	tags=61%, list=43%, signal=35%	MAFB/FOXB1/HES6/PIFO/FGF1/RBPJ/SFRP2/WNT8B/MNS1/WNT2B/CHRD/TBX1/HOXB8/WNT1/HES4/TBX19/HOXA5/DLX2/CTNNBIP1/ARC/LDB1/PCDH8/WT1/DLL3/BTG2/HEY1/PLD6/WNT2/ROR2/WLS/HOXA11/FUZ/COBL/NOTCH2/CER1/MEGF8/TBXT/GLI1/OSR1/HOXB6/WNT5A/ACVRL1/CFC1B/HOXD10/WNT8A/CDX2/AXIN2/PCGF2/SIX1/PAX2/DSCAML1/NKX3-1/AR/FOXA1/CDX1/FOXD1/C1QA/RFX4/NEUROD1/HOXC6/FOXA2/DLL4/LRP2/MESP1/GSX2/SUFU/HOXD4/MEOX1/IFT140/TP63/FGF8/DZIP1L…
GOBP_NUCLEOSIDE_METABOLIC_PROCESS	NUCLEOSIDE METABOLIC PROCESS	97	0.351132	1.8533	0.00327332	0.0240139	0.0160845	5665	tags=47%, list=29%, signal=34%	ENPP4/APOBEC3G/AK3/ADA/DCK/GIMAP7/OARD1/NME7/APOBEC3C/PRPS1/UPRT/DHFR2/RAN/GMPS/DLG1/PRPS2/CARD11/HPRT1/ERH/PPAT/MTAP/ATIC/PRPSAP2/DGUOK/OPA1/APRT/CASK/EFL1/RAB23/ENTPD4/NT5E/MFN1/IMPDH2/ADK/ADA2/UMPS/NME1/MACROD1/AMD1/NME3/NT5C3A/NME6/PUDP/DERA/MAGI3/TJP2
GOBP_IMMUNOGLOBULIN_PRODUCTION	IMMUNOGLOBULIN PRODUCTION	103	0.336004	1.78637	0.00328407	0.0240226	0.0160903	5645	tags=46%, list=29%, signal=33%	TBX21/XCL1/UNG/DNAJB9/MSH6/FCRL3/RNF168/PMS2P1/RIF1/EXOSC6/MSH2/MSH3/XBP1/CCR6/THOC1/EXOSC3/YY1/PHB/PHB2/PAXIP1/IL27RA/NDFIP1/MLH1/SAMHD1/PMS2P5/CD28/NSD2/TRDV3/CTNNBL1/MAD2L2/PTPRC/TRAF6/HSPD1/LIG4/HLA-E/KMT5B/SWAP70/NBN/IGKC/SASH3/CGAS/GPI/VPREB3/CLCF1/STX4/BATF/POLB
GOBP_NUCLEUS_ORGANIZATION	NUCLEUS ORGANIZATION	115	0.333721	1.81643	0.00328407	0.0240226	0.0160903	5440	tags=47%, list=28%, signal=34%	SUN2/LPIN1/NUP107/NDC1/NUP35/TMEM170A/ETS1/POLR1B/PITPNB/VRK1/SERBP1/RPS19/NUP54/PARP11/PSME4/EMG1/LEMD3/WDR73/NUP155/NOLC1/UBXN2A/TARDBP/VPS4B/REEP3/NUP205/SEH1L/USP36/USPL1/NEMP1/PRKCB/TBPL1/TMF1/NUP133/CHMP5/TOR1B/NUP153/TPR/ATXN7/CHMP2B/ZPR1/TOR1AIP1/ANKLE2/EMD/NUMA1/SRPK2/CCNB1/SYNE1/PPP2CA/NUP93/ZMPSTE24/WBP2NL/KDM3A/SUN1/CDK1
GOBP_ALPHA_BETA_T_CELL_DIFFERENTIATION	ALPHA BETA T CELL DIFFERENTIATION	101	0.345359	1.8296	0.00330033	0.0240713	0.0161229	3281	tags=31%, list=17%, signal=26%	TBX21/RUNX3/TOX/EOMES/SMAD7/IFNG/SLAMF6/RORA/ADA/GATA3/ZAP70/CBFB/LY9/PRDM1/ITK/HMGB1/SOCS5/BCL11B/GPR183/IL12RB1/PTGER4/SPN/ZNF683/MALT1/RPL22/RC3H2/SH3RF1/RIPK2/HLA-DRA/IRF1/RSAD2
GOBP_LEUKOCYTE_MEDIATED_CYTOTOXICITY	LEUKOCYTE MEDIATED CYTOTOXICITY	101	0.331045	1.75377	0.00330033	0.0240713	0.0161229	3217	tags=30%, list=16%, signal=25%	SLAMF7/KLRD1/PRF1/SH2D1A/XCL1/GZMB/SLAMF6/GZMM/CRTAM/CD160/LAG3/RASGRP1/CD226/CTSC/IL7R/TUBB/HLA-F/IL12RB1/HPRT1/MICA/CADM1/SERPINB9/DNASE1/MR1/HLA-G/PPP3CB/HLA-B/NCR3/B2M/HLA-DRA
GOBP_REGULATION_OF_CATION_TRANSMEMBRANE_TRANSPORT	REGULATION OF CATION TRANSMEMBRANE TRANSPORT	319	-0.229904	-1.58542	0.00334448	0.0243579	0.0163149	7287	tags=50%, list=37%, signal=32%	GRIN2A/FGF12/KCNE3/APLNR/TLR9/STIM1/CACNA1D/CEMIP/OSR1/CHD7/RGS2/STAC3/DLG4/STAC/NEFL/CACNG4/NTSR1/LYN/EPHB2/SHANK1/SHISA7/MRLN/PSEN2/JSRP1/DAPK1/TMC2/SCN4B/JPH3/MINK1/UBASH3B/GSTM2/VAMP2/JPH1/CACNG8/BDKRB1/TRDN/THY1/RASGRF1/CRHBP/HECW1/NEDD4L/CNIH3/SLC8A1/PTPN6/FGF13/CAV3/GRIA2/LACRT/KCNA1/GJC2/FXYD3/CACNA1C/SCN2B/CX3CL1/HRC/CASQ2/CHP1/KCNAB3/ACTN2/RGS4/CDK5/DRD4/CALCR/PINK1/KCNIP3/TWIST1/SHANK3…
GOBP_T_CELL_MEDIATED_IMMUNITY	T CELL MEDIATED IMMUNITY	95	0.343907	1.79956	0.00336134	0.0244453	0.0163734	4411	tags=40%, list=22%, signal=31%	KLRD1/TBX21/PRF1/SMAD7/XCL1/GZMM/CD8A/CD81/BTN3A3/GATA3/ZBTB1/BTN3A2/HMGB1/CTSC/IL7R/RFTN1/HLA-F/IL12RB1/HPRT1/DENND1B/MICA/MAP3K7/MR1/HLA-G/MALT1/PPP3CB/HLA-B/MYO1G/B2M/HLA-DRA/RSAD2/HLA-A/IL23A/PTPRC/TRAF6/HSPD1/FADD/HLA-E
GOBP_MUSCLE_CELL_DIFFERENTIATION	MUSCLE CELL DIFFERENTIATION	316	-0.240023	-1.64567	0.00337838	0.0244628	0.0163851	7972	tags=53%, list=40%, signal=32%	TMEM119/WT1/SMYD1/NPHS1/PDGFB/PDGFRB/IL4/RBPMS2/HEY1/ABL1/OLFM2/AKT1/PTBP1/GDF15/ERVW-1/QKI/GPX1/MAPK14/CDH2/OBSL1/SYPL2/PGM5/MTPN/SYNPO2L/RGS2/STAC3/PDGFRA/BCL9/CSRP2/SIX4/WFIKKN2/MYORG/WNT8A/KLHL41/NFATC1/SIX1/KRT19/MYLK3/IGFBP5/KLHL40/MAMSTR/MYOZ1/ADGRB1/MESP1/FER1L5/PRDM6/KCNH1/CDH15/VEGFA/ADM/ACTC1/ERVFRD-1/HDAC4/GATA4/SOX6/SLC8A1/WFIKKN1/CAV3/RARB/MYF5/NFATC4/FGFR2/IGF1/ALPK2/FGF10/ACTN2/RG…
GOBP_SKIN_DEVELOPMENT	SKIN DEVELOPMENT	314	-0.299953	-2.0559	0.00337838	0.0244628	0.0163851	6477	tags=47%, list=33%, signal=32%	KRT19/EDAR/TRPC4AP/KRT5/KRT72/IGFBP5/EVPL/KRTAP5-9/KRT6A/ATP8A2/ITGA3/KRT83/TGFB2/HPSE/SUFU/KRTAP4-8/LGR5/LCE3D/TP63/PCSK6/KRT15/KRT24/SOSTDC1/ALOX12B/FGF7/CSTA/KRT20/KRT78/PI3/KRT38/KRT25/KRTAP10-11/TGM5/ADAMTS2/ALX4/S100A7/KRTAP4-3/KRT16/FGFR2/PSEN1/FGF10/GRHL2/HOXC13/CTSK/KRTAP4-5/ITGB4/SHH/HOXA7/KRT71/EPHA2/SRF/FOXN1/KRT9/FOXE1/PKP2/KLK13/DSC3/GJB3/FRAS1/LAMA5/DSG3/POU3F1/OVOL2/KAZN/PKP1/KRT4…
GOBP_UROGENITAL_SYSTEM_DEVELOPMENT	UROGENITAL SYSTEM DEVELOPMENT	314	-0.240282	-1.64691	0.00337838	0.0244628	0.0163851	7134	tags=50%, list=36%, signal=32%	MME/NOTCH2/CER1/GLI1/PLCE1/OSR1/PLXND1/ENPEP/WNT5A/MAGI2/PDGFRA/SIX4/SMAD1/TCF21/LRRK2/EPHB2/SIX1/PAX2/UMOD/GATA2/NKX3-1/AR/AGT/FOXA1/AQP2/TP73/FOXD1/ITGA3/SERPINB5/HOXB13/TGFB2/LRP2/OSR2/ARL3/TEK/LGR5/TP63/IL6R/FGF8/LIF/GCNT3/VEGFA/GREB1L/WNT7B/MPST/HOXA13/ANKS6/NLE1/BCL2L11/ITGA8/SERPINB7/NPHS2/FREM2/RARB/HEYL/FGFR2/KANK2/HES5/FGF10/BICC1/GCNT4/LHX1/ESR1/PROX1/WNT4/SHH/COL4A1/TFAP2A/EGR1/JMJD6/…
GOBP_NEGATIVE_REGULATION_OF_PROTEIN_MODIFICATION_BY_SMALL_PROTEIN_CONJUGATION_OR_REMOVAL	NEGATIVE REGULATION OF PROTEIN MODIFICATION BY SMALL PROTEIN CONJUGATION OR REMOVAL	79	0.349437	1.77455	0.00339559	0.0245166	0.0164212	4723	tags=39%, list=24%, signal=30%	SMAD7/CRY1/FBXO5/FYN/HMG20A/UFL1/GLMN/ATG5/GTPBP4/PPIA/PRMT3/BAG2/PLAA/MAD2L1/DTX3L/RPS7/RPS3/RPL11/PIAS3/ISG15/UBR5/BAG5/TRIM44/PARK7/CAMLG/DNAJA1/MAD2L2/OGT/SPRY2/SENP2/PINX1
GOBP_PEROXISOME_ORGANIZATION	PEROXISOME ORGANIZATION	79	0.353018	1.79274	0.00339559	0.0245166	0.0164212	5207	tags=46%, list=26%, signal=34%	SCP2/PEX3/ECI2/CROT/PEX13/PEX1/PEX12/HACL1/TMEM135/ABCD2/ABCD3/PEX7/DNM1L/PEX11B/NUDT19/PEX2/AGPS/UBE2D2/ABCD4/GSTK1/GNPAT/PEX11A/PJVK/RAB8B/IDE/MFF/PHYH/MAVS/ACOT4/PEX26/PECR/RPS27A/ECH1/PEX19/SLC27A2/MPV17
GOBP_PEPTIDYL_TYROSINE_MODIFICATION	PEPTIDYL TYROSINE MODIFICATION	350	-0.205368	-1.43216	0.00340136	0.024523	0.0164255	5900	tags=37%, list=30%, signal=27%	TYRO3/TEK/DDR2/IL6R/FGF8/LIF/VEGFA/IFNA2/FGF7/INSRR/THY1/CNTN1/EPHA3/ALK/ADORA1/FGFR3/HPX/PTPN6/KDR/LACRT/ERBB2/GPRC5B/PEAK1/FGFR2/DYRK1A/IGF1/LMTK2/PSEN1/HES5/FGF10/LRRK1/PRKCZ/CBLC/GH2/EPHA2/CTF1/MVP/KITLG/CADM4/TTBK1/EPHA8/HGF/IL34/MERTK/GATA1/RET/GREM1/FLT1/EFEMP1/TNF/CBL/OSM/BMX/TMEM102/GH1/ADRA1A/HSF1/PKDCC/TYK2/TNFRSF1A/IL21/ROR1/SRC/SRCIN1/HYAL2/EPHA7/EHD4/SYK/PTK6/IL11/NTRK3/EPHA10/EFNA1…
GOBP_EPIDERMIS_DEVELOPMENT	EPIDERMIS DEVELOPMENT	361	-0.282146	-1.97863	0.00341297	0.0245714	0.0164579	7176	tags=50%, list=36%, signal=33%	KRT80/KRTAP19-1/RBP2/OVOL3/ZFP36/GLI1/SPRR4/KRTAP3-1/SLC44A4/WNT5A/KRT81/POU4F3/KLK12/GJB5/GRHL1/KRT19/EDAR/LRTOMT/TRPC4AP/KRT5/KRT72/IGFBP5/EVPL/KRTAP5-9/KRT6A/EDA2R/KRT83/HOXB13/TGFB2/HPSE/LAMC2/KRTAP4-8/CRABP2/LGR5/LCE3D/TP63/PCSK6/KRT15/KRT24/SOSTDC1/FGF7/CSTA/KRT20/KRT78/PI3/KRT38/KRT25/KRTAP10-11/TGM5/ALX4/S100A7/KRTAP4-3/KRT16/FGFR2/HES5/FGF10/GRHL2/HOXC13/POU3F2/CTSK/MYCL/KRTAP4-5/SHH/HOX…
GOBP_HISTONE_H4_ACETYLATION	HISTONE H4 ACETYLATION	66	0.396115	1.94015	0.00344234	0.0245939	0.016473	5670	tags=52%, list=29%, signal=37%	NAA40/AUTS2/MEAF6/JADE2/ATG5/ACTL6A/MORF4L1/IWS1/SIRT1/RUVBL1/KMT2A/ATF2/NAA50/ZZZ3/YEATS4/CTBP1/HAT1/KANSL2/PHF20/PIH1D1/BRCA2/KANSL3/TRRAP/OGT/KAT7/ING3/EP300/KANSL1/ZMPSTE24/DMAP1/EP400/JADE1/LEF1/EPC1
GOBP_ORGANIC_ANION_TRANSPORT	ORGANIC ANION TRANSPORT	348	-0.200516	-1.39675	0.00344828	0.0245939	0.016473	8830	tags=55%, list=45%, signal=31%	SLC7A9/AKR1C4/PLA2G1B/CLN3/SLC10A1/SLC4A10/CA6/SLC16A9/SLCO1B3/SLC25A21/RHAG/SLCO3A1/ABCC3/MTTP/CD36/CES1/SLC6A11/SLC38A7/AGTR2/CALHM1/SLC25A11/SLC16A8/SLC32A1/SLC3A1/CLTRN/SNAP25/SLC13A3/PRAF2/CYB5RL/IL1B/SLC6A8/NMUR2/CA5A/SLC17A1/PTGES/SLC6A5/HBB/SLC51B/SLC1A6/SLC25A41/SLC1A7/GRM7/NTRK2/SLC17A8/GJA1/UNC13B/OXT/MAP2K6/FOLR2/SLCO5A1/SLC7A2/SLC44A4/SLCO1A2/RGS2/SLC7A13/CPTP/SLC7A7/CA1/NTSR1/BDKRB2…
GOBP_NUCLEOSIDE_MONOPHOSPHATE_METABOLIC_PROCESS	NUCLEOSIDE MONOPHOSPHATE METABOLIC PROCESS	70	0.377981	1.86693	0.00345423	0.0245939	0.016473	4602	tags=44%, list=23%, signal=34%	AK3/ADA/DCK/GART/CMPK1/PRPS1/UPRT/GMPS/DCTD/RAD50/AK6/DLG1/PRPS2/CARD11/HPRT1/PPAT/DUT/ATIC/RFK/CMPK2/PFAS/DGUOK/AK2/APRT/AK9/CASK/PAICS/NT5E/IMPDH2/ADSL/ADK
GOBP_REGULATION_OF_CHROMOSOME_SEPARATION	REGULATION OF CHROMOSOME SEPARATION	70	0.361508	1.78557	0.00345423	0.0245939	0.016473	4701	tags=46%, list=24%, signal=35%	BUB3/FBXO5/PCID2/ATM/CDC23/NDC80/SPDL1/ANAPC5/CDC27/CDC26/PSMG2/CSNK2A2/NSMCE2/MAD2L1/CSNK2A1/RAD21/ANAPC7/ZNF207/RIOK2/CDC16/KNTC1/GEN1/ANAPC4/IK/TPR/MAD1L1/MAD2L2/ZW10/MAD2L1BP/RB1/NUMA1/LCMT1
GOBP_COPII_COATED_VESICLE_BUDDING	COPII COATED VESICLE BUDDING	71	0.358677	1.77621	0.00346021	0.0245939	0.016473	5608	tags=52%, list=28%, signal=37%	LMAN1/SAR1A/TRAPPC2/TMED10/USO1/TMED2/CTSC/INSIG1/SAR1B/BET1/SEC23A/SEC23IP/SEC31A/SEC22B/MCFD2/SEC24B/SCFD1/TRAPPC6B/SEC24A/GOSR2/VAPB/CNIH1/PDCD6/PPP6R3/F8/SEC23B/PPP6C/ANKRD28/SEC24C/MIA3/TRAPPC3/PREB/TRAPPC10/SEC16A/CUL3/SEC24D/TRAPPC6A
GOBP_MUSCLE_CONTRACTION	MUSCLE CONTRACTION	332	-0.258065	-1.78594	0.00346021	0.0245939	0.016473	7243	tags=49%, list=37%, signal=31%	FGF12/KCNE3/ALDOA/GJA1/OXT/SCN7A/CACNA1D/MAP2K6/ADRA2B/MYL7/PLCE1/MYBPC2/MYH4/HTR2A/RGS2/STAC3/STAC/DTNA/KLHL41/BDKRB2/MYL4/GNAO1/MYH13/EDNRA/CACNA1S/JSRP1/SCN4B/HTR7/GHSR/P2RX1/ATP8A2/GSTM2/KCNB2/SORBS1/NMUR1/SCN4A/TRDN/ACTC1/HDAC4/GATA4/ADORA1/NEDD4L/SLC8A1/PTGER3/FGF13/ACTG2/CAV3/MYH7/KCNA1/GAMT/PXN/CACNA1C/SCN2B/HRC/CASQ2/ACTN2/LMOD3/SRF/RNF207/CHRNA3/NEUROG1/TBX2/PKP2/ADRA1B/GJC1/MYOM3/TLN1/…
GOBP_REGULATION_OF_NEUROGENESIS	REGULATION OF NEUROGENESIS	331	-0.207856	-1.44063	0.00346021	0.0245939	0.016473	7240	tags=47%, list=37%, signal=30%	NTRK2/OBSL1/STK11/MME/FERD3L/SEMA5B/MEGF8/RNF10/NGF/PLXND1/CHD7/WNT5A/DSCAM/PLXNB3/NEFL/PLXNB2/PTPRZ1/LYN/ISLR2/SEMA4G/EPHB2/CYFIP1/SLITRK1/TP73/FN1/PITX3/DLL4/LRP2/GSX2/SEMA3D/CRABP2/LIF/LDLR/VEGFA/WNT7A/LIMK1/THY1/OTP/NDEL1/FGF13/SEMA6C/NTN1/TLX2/GJC2/FOXG1/HEYL/NFATC4/ASCL1/CXCL12/PSEN1/HES5/CX3CL1/ANAPC2/MT3/CDK5/CDH4/LPAR3/DBN1/SHH/HES2/CTNNA1/SRF/SHANK3/PLXNC1/SYNGAP1/PRTG/TTBK1/RAPGEF2/ROB…
GOBP_SENSORY_SYSTEM_DEVELOPMENT	SENSORY SYSTEM DEVELOPMENT	362	-0.224975	-1.57538	0.00346021	0.0245939	0.016473	6915	tags=45%, list=35%, signal=30%	CHD7/NRL/SLC44A4/RS1/WNT5A/DSCAM/PDGFRA/ACVRL1/MFAP2/CRB1/MIP/RHO/EPHB2/PAX2/TSPAN12/NES/MAB21L2/ALDH1A3/AQP5/ATP8A2/C1QA/PITX3/NEUROD1/TGFB2/DIO3/DLL4/OSR2/SLC39A5/IFT140/BLOC1S3/ANGPTL7/VEGFA/WNT7A/SLC1A1/RP1L1/WNT7B/FKBP8/COL8A1/TUB/THY1/CRYBB2/IGFN1/MEGF11/BMPR1B/FREM2/RARB/MYF5/RPGRIP1/SMG9/PSEN1/CRYBB1/CACNA1C/HES5/FGF10/GRHL2/LHX1/HSF4/ANHX/HCN1/ACHE/PROX1/SHH/MFAP5/COL4A1/EPHA2/TFAP2A/TWI…
GOBP_T_CELL_DIFFERENTIATION_IN_THYMUS	T CELL DIFFERENTIATION IN THYMUS	71	0.35873	1.77647	0.00346021	0.0245939	0.016473	4553	tags=41%, list=23%, signal=32%	TOX/ADA/CD3G/CD3D/GATA3/ZAP70/ZBTB1/ATG5/IL7R/BCL11B/SOS1/RABL3/DNAJA3/CARD11/CCR6/MR1/ZC3H8/SOD1/RPS6/B2M/CD3E/PTPN2/ZFP36L2/CD28/PTPRC/LIG4/FADD/TESPA1/CAMK4
GOBP_REGULATION_OF_CELLULAR_AMINE_METABOLIC_PROCESS	REGULATION OF CELLULAR AMINE METABOLIC PROCESS	73	0.370726	1.83767	0.00348432	0.0247303	0.0165643	3622	tags=41%, list=18%, signal=34%	PSMB2/PSMD10/PSMA5/PSMD14/PSME1/PSMD5/PSMB8/PSMC2/PSMA2/HPRT1/PSMC6/PSMA4/PSME4/PSMB10/PSMA1/PSMB9/PSMA3/PSMD6/PSMB4/ATP2B4/PSMD12/PSMC3/PSMB1/PSMC5/PSMD8/PSMC4/PSMD7/PSMD11/PARK7/PSMD3
GOBP_REGULATION_OF_VIRAL_TRANSCRIPTION	REGULATION OF VIRAL TRANSCRIPTION	40	0.441582	1.94546	0.0034965	0.0247817	0.0165988	5037	tags=55%, list=26%, signal=41%	POLR2K/TRIM13/TRIM32/CCNT1/RSF1/MDFIC/POLR2B/UBP1/POLR2G/DHX9/GTF2F2/NELFCD/POLR2D/POLR2H/TRIM14/CDK9/POLR2I/LARP7/POLR2E/POLR2C/GTF2F1/HEXIM1
GOBP_METAPHASE_PLATE_CONGRESSION	METAPHASE PLATE CONGRESSION	63	0.389081	1.87843	0.00350263	0.0247901	0.0166044	5765	tags=52%, list=29%, signal=37%	CENPC/MIS12/PIBF1/CDC23/BOD1/NDC80/SPDL1/CENPQ/VPS4B/EML4/HNRNPU/SEH1L/CHAMP1/BECN1/CHMP5/SPICE1/MLH1/NUP62/CHMP2B/MAD1L1/NUF2/ZW10/RRS1/KPNB1/NUMA1/PINX1/CCNB1/NUDC/GEM/FAM83D/CUL3/CHMP7/KIF18A
GOBP_REGULATION_OF_CYTOSOLIC_CALCIUM_ION_CONCENTRATION	REGULATION OF CYTOSOLIC CALCIUM ION CONCENTRATION	330	-0.205543	-1.41778	0.00350877	0.0247986	0.0166101	7202	tags=49%, list=36%, signal=32%	APLNR/GJA1/FFAR4/OXT/CCR4/GPR17/CEMIP/PLCE1/CHD7/HTR2A/WNT5A/PTGIR/PDGFRA/ADCY5/DLG4/NTSR1/LYN/BDKRB2/CNR1/FAM155B/HRH4/NPFF/GALR1/EDNRA/SCGN/GATA2/JSRP1/JPH3/P2RX1/UBASH3B/GSTM2/CCL1/HCRTR1/PTH1R/JPH1/C1QTNF1/SLC24A1/CCRL2/GIPR/P2RY4/BDKRB1/TRDN/S1PR4/ADM/THY1/CHRNA9/ADORA1/GPR6/SLC8A1/PTGER3/AVP/PTPN6/CAV3/LACRT/GLP1R/CHERP/ACKR4/RYR3/CACNA1C/TRPC4/CD55/CX3CL1/HRC/CASQ2/CDK5/ACKR2/ESR1/HTR2C/LP…
GOBP_FOREBRAIN_DEVELOPMENT	FOREBRAIN DEVELOPMENT	345	-0.20608	-1.42949	0.0035461	0.0248062	0.0166152	6076	tags=40%, list=31%, signal=28%	NDE1/RFX4/NEUROD1/LRP2/GSX2/ATF5/TYRO3/FGF8/WNT7A/WNT7B/RTN4RL1/SOX3/KIF1A/ALK/OTP/SLC8A1/NDEL1/FGF13/HTR6/KCNA1/RARB/FOXG1/APLP1/FGFR2/ASCL1/CXCL12/HSD3B2/DPCD/PSEN1/DAB2IP/HES5/FGF10/LHX6/POU3F2/LHX1/DLX5/CDK5/PROX1/AQP1/GNG12/WNT4/SHH/SSTR3/SRF/SHANK3/SALL1/MSX1/LHX3/KIF14/TBR1/RAPGEF2/TACC2/TRAPPC9/ROBO2/SEMA7A/DISC1/TNR/E2F1/OTX2/POU3F1/GBX2/ARX/GLI3/RAX/EXT1/BCL2A1/PTCHD1/SSTR2/CDK5R2/NR4A2…
GOBP_MITOTIC_SPINDLE_ASSEMBLY	MITOTIC SPINDLE ASSEMBLY	61	0.397082	1.89761	0.0035461	0.0248062	0.0166152	3998	tags=41%, list=20%, signal=33%	MAP9/SMC3/ABRAXAS2/PIBF1/RACGAP1/CLASP2/KIF2A/TOGARAM1/MZT1/ABRAXAS1/TOGARAM2/LSM14A/ZNF207/VPS4B/HNRNPU/BCCIP/CHMP5/SPICE1/CEP97/KIF3B/TPR/DRG1/KIF11/CHMP2B/CEP192
GOBP_MUSCLE_TISSUE_DEVELOPMENT	MUSCLE TISSUE DEVELOPMENT	340	-0.250497	-1.74077	0.00355872	0.0248062	0.0166152	7044	tags=49%, list=36%, signal=32%	PGM5/MTPN/GLI1/FOXL2/OSR1/CHD7/YBX3/RGS2/WNT5A/STAC3/PDGFRA/BCL9/CSRP2/HOXD10/SIX4/MYORG/WNT8A/SMAD1/KLHL41/NPRL3/TCF21/SIX1/MYLK3/MSTN/IGFBP5/COL19A1/KLHL40/TP73/MYOZ1/TGFB2/DLL4/LRP2/MESP1/FGF8/VEGFA/ZFPM1/ACTC1/HDAC4/GATA4/SOX6/USP19/SGCD/SLC8A1/CAV3/MYH7/PIM1/RARB/HEYL/MYF5/FGFR2/IGF1/ALPK2/ACTN2/RGS4/NRAP/CDK5/PROX1/SHH/LMOD3/EGR1/TWIST1/SRF/TBX2/PKP2/EYA2/IHH/MEF2D/SORBS2/FOXC2/GJC1/TBX5/MY…
GOBP_REGULATION_OF_NERVOUS_SYSTEM_DEVELOPMENT	REGULATION OF NERVOUS SYSTEM DEVELOPMENT	398	-0.205619	-1.45995	0.00355872	0.0248062	0.0166152	7300	tags=48%, list=37%, signal=31%	NTRK1/MYRF/NTRK2/OBSL1/STK11/LRRN1/OXT/MME/FERD3L/SEMA5B/AGRN/MEGF8/RNF10/NGF/PLXND1/KLK8/CHD7/WNT5A/DSCAM/PLXNB3/NEFL/PLXNB2/PTPRZ1/LYN/ISLR2/CBLN2/SEMA4G/EPHB2/CYFIP1/SLITRK1/TP73/FN1/SLIT1/PITX3/ADGRB1/DLL4/LRP2/GSX2/SEMA3D/CRABP2/LIF/LDLR/VEGFA/WNT7A/LIMK1/ADGRL2/THY1/OTP/LRRTM2/NDEL1/FGF13/SEMA6C/NTN1/TLX2/GJC2/RARB/FOXG1/TPPP/HEYL/NFATC4/ASCL1/CXCL12/PSEN1/HES5/GBX1/CX3CL1/PARD3/ANAPC2/NRXN…
GOBP_RESPONSE_TO_INTERLEUKIN_12	RESPONSE TO INTERLEUKIN 12	46	0.432061	1.95588	0.00355872	0.0248062	0.0166152	3661	tags=46%, list=19%, signal=37%	IFNG/STAT4/RAP1B/HSPA9/CD47/HNRNPF/PPIA/HNRNPDL/IL12RB1/IL12RB2/MIF/MTAP/SOD1/SNRPA1/RALA/RIPK2/HNRNPA2B1/RPLP0/JAK1/PDCD4/P4HB
GOBP_CELL_JUNCTION_ASSEMBLY	CELL JUNCTION ASSEMBLY	403	-0.289829	-2.05842	0.00357143	0.0248062	0.0166152	7336	tags=54%, list=37%, signal=34%	ESAM/CDH8/NTRK1/NTRK2/CDH2/OBSL1/CLDN15/GJA1/LRRN1/OXT/CDH9/VASP/AGRN/FBF1/PLXND1/WNT5A/DSCAM/CLDN14/CLDN4/NLGN4X/ACVRL1/PLXNB2/SIX4/MARVELD3/GABRG2/GPC4/CBLN2/VMP1/EPHB2/SHANK1/SIX1/PRKCA/KRT5/SLITRK1/AGT/GHSR/CLDN10/FN1/SLIT1/GABRA1/ADGRB1/CLDN20/LAMC2/TEK/LIMS2/SORBS1/CLDN8/VEGFA/WNT7A/GABRA2/GAP43/CLDN2/CLDN6/ADGRL2/THY1/EPHA3/NPAS4/MYOC/LRRTM2/IGFN1/FGF13/CORO2B/GJB6/MAP4K4/CDH18/KDR/CDHR3/N…
GOBP_EMBRYONIC_ORGAN_DEVELOPMENT	EMBRYONIC ORGAN DEVELOPMENT	397	-0.231616	-1.64417	0.00357143	0.0248062	0.0166152	6957	tags=49%, list=35%, signal=32%	BBS5/OSR1/CHD7/HOXB6/SLC44A4/WNT5A/EPAS1/PDGFRA/POU4F3/HOXD10/SIX4/GJB5/MFAP2/CDX2/TCF21/NKX3-2/EPHB2/PCGF2/SIX1/PAX2/KRT19/CSF2/GATA2/NES/EN2/ALDH1A3/DSCAML1/HPN/ATP8A2/NEUROD1/TGFB2/MESP1/OSR2/SUFU/HOXD4/IFT140/TBX15/FGF8/LIF/PCDH12/VEGFA/WNT7B/ZFPM1/ADM/CHRNA9/GATA4/POU3F4/GJB6/KDR/DNAAF1/HOXA6/NTN1/ALX4/RARB/FOXG1/HOXB1/MYF5/FGFR2/PSEN1/FGF10/GRHL2/LHX1/DLX5/HOXB9/CDX4/PROX1/SHH/HOXA7/MFAP5/E…
GOBP_NEGATIVE_REGULATION_OF_RESPONSE_TO_EXTERNAL_STIMULUS	NEGATIVE REGULATION OF RESPONSE TO EXTERNAL STIMULUS	336	-0.217411	-1.50399	0.00358423	0.0248062	0.0166152	5250	tags=35%, list=27%, signal=26%	GIT1/FOXP3/SEMA6C/LACRT/LTF/MMP26/NFKBIL1/ENPP3/IGF1/DCST1/CX3CL1/RGMA/SIGLEC10/WNT4/CNR2/NBL1/NR1H4/F11/ROBO2/HGF/SEMA7A/DUSP3/CEACAM1/TNR/FNDC4/NLRP3/GREM1/PPARG/MVK/PTGIS/FPR2/SEMA6D/C1QTNF12/DRD3/LRFN5/DUSP1/WFDC1/TKFC/TNF/SLIT2/ADAMTS18/CARTPT/TNFRSF1A/APOE/SEMA3E/PTPRS/EPPK1/SEMA5A/FAM3A/GRN/NRP1/SEMA3F/SEC14L1/FGA/DRD2/FGB/MIR34A/AIF1/APOH/BACE1/PTEN/AJAP1/SEMA3C/SERPINE1/TTLL12/IRAK3/TARB…
GOBP_RESPONSE_TO_METAL_ION	RESPONSE TO METAL ION	336	-0.192018	-1.32833	0.00358423	0.0248062	0.0166152	5019	tags=32%, list=25%, signal=25%	NFATC4/ASCL1/CPNE1/HMOX1/RYR3/SYT1/CASQ2/KCNMB2/MT3/AQP1/SHH/FGF23/TFAP2A/CASR/BSG/GPLD1/SYT5/SOD2/SDC1/TAT/SYT13/CD14/MYOG/MTF1/CACNA1H/DUSP1/CHP2/CYP1A2/RASAL1/NQO1/APOBEC1/JUNB/SYT4/NCSTN/HSF1/CACNA1G/PRKAA2/DLG2/SYT12/SLC34A1/ADAM9/PDX1/CACNG2/FOSB/FSTL3/CPNE7/FABP4/PENK/TF/MAPT/ABCC2/PGAM2/GLRA1/S100A8/FBP1/MCOLN1/TSPO/FGA/DRD2/FGB/CEBPA/ICAM1/SYT8/PTK2B/BACE1/PTEN/PLN/SLC30A2/SYT9/TCIRG1/TF…
GOBP_ALPHA_BETA_T_CELL_PROLIFERATION	ALPHA BETA T CELL PROLIFERATION	34	0.486077	2.03479	0.00361011	0.0248062	0.0166152	4768	tags=56%, list=24%, signal=42%	XCL1/CBLB/PTPN22/CD81/ZAP70/TWSG1/RASAL3/IL15/SH3RF1/RIPK2/CD3E/IRF1/CD28/HLA-A/IL23A/CD274/PTPRC/HLA-E/ELF4
GOBP_AMEBOIDAL_TYPE_CELL_MIGRATION	AMEBOIDAL TYPE CELL MIGRATION	399	-0.211472	-1.49656	0.00361011	0.0248062	0.0166152	6822	tags=49%, list=35%, signal=33%	PDGFB/CLEC14A/PRSS3P2/GLIPR2/NR2E1/IL4/MIR10A/DOCK1/ABL1/AKT1/NOS3/RREB1/EGR3/STARD13/HAS2/KANK1/ZFAND5/PDPK1/GADD45A/ARSB/GPX1/CDH2/GJA1/SEMA5B/CER1/MEGF8/PLXND1/FAP/PKN3/WNT5A/NANOS1/S100A2/ACVRL1/MARVELD3/APOA1/SEMA4G/PRKCA/RADIL/GATA2/FLT4/AGT/JCAD/RFFL/FN1/TMEM201/ITGA3/NRTN/S100P/ADGRB1/TGFB2/ADGRA2/DLL4/HDAC7/MESP1/PTPN23/SEMA3D/TEK/DDR2/FGF8/VEGFA/WNT7A/HDAC6/FGF7/LOXL2/SLC8A1/IQSEC1/MAP4…
GOBP_DETECTION_OF_STIMULUS	DETECTION OF STIMULUS	343	-0.26179	-1.81473	0.00361011	0.0248062	0.0166152	7366	tags=50%, list=37%, signal=32%	GNAT1/KCNMB3/OR1E1/OR2C1/NTRK1/CDH2/OR1G1/OR2F1/FFAR4/STIM1/PKD2L1/SEMA5B/OR2F2/GCK/RS1/HTR2A/OR2J2/FAP/GUCA1C/PKD2L2/OR1I1/CACNA2D4/NTSR1/CRB1/RHO/OR5J2/TAS2R7/OR10C1/TMC2/EYS/HPN/ATP8A2/LPO/OR4D1/FOXA2/TLR4/NAIP/PIP/OR2H2/OR7A5/CEP250/CDHR2/OR7C1/OR11A1/GRK4/CHRNA9/OR2C3/TAS2R3/ADORA1/GUCA1A/GNA11/GPR88/CAV3/GNAT2/KCNA1/OR51B5/SSC5D/CXCL12/OR12D2/SYT1/LY96/OR10A5/CASQ2/OR1J2/KCNMB2/OR1A1/RTP3/T…
GOBP_POSITIVE_REGULATION_OF_HISTONE_METHYLATION	POSITIVE REGULATION OF HISTONE METHYLATION	34	0.484427	2.02788	0.00361011	0.0248062	0.0166152	5672	tags=68%, list=29%, signal=48%	AUTS2/CTR9/MTF2/DNMT1/ZNF304/RIF1/SIRT1/KMT2A/KMT2E/PAXBP1/SNW1/WDR61/PAXIP1/MECP2/SMAD4/PHF19/RTF1/OGT/CHTOP/TET1/CTNNB1/NSD3/RNF20
GOBP_NUCLEOSIDE_MONOPHOSPHATE_BIOSYNTHETIC_PROCESS	NUCLEOSIDE MONOPHOSPHATE BIOSYNTHETIC PROCESS	38	0.45727	1.97523	0.00362319	0.0248062	0.0166152	4916	tags=58%, list=25%, signal=44%	ADA/DCK/GART/CMPK1/PRPS1/UPRT/GMPS/DCTD/PRPS2/HPRT1/PPAT/DUT/ATIC/RFK/PFAS/DGUOK/APRT/PAICS/IMPDH2/ADSL/ADK/UMPS
GOBP_REGULATION_OF_ALTERNATIVE_MRNA_SPLICING_VIA_SPLICEOSOME	REGULATION OF ALTERNATIVE MRNA SPLICING VIA SPLICEOSOME	54	0.397299	1.83032	0.00362319	0.0248062	0.0166152	5300	tags=54%, list=27%, signal=39%	REST/MBNL2/FMR1/MBNL1/RBM4/RNPS1/RBM7/KHDRBS1/NSRP1/THRAP3/FXR1/HNRNPU/SAP18/HNRNPA1/RBM15/DDX17/FAM172A/RBM25/TRA2B/RBM5/RBM8A/RBM11/SRSF6/WTAP/PUF60/DDX5/YTHDC1/ZBTB7A/RBM15B
GOBP_REGULATION_OF_DEFENSE_RESPONSE_TO_VIRUS_BY_HOST	REGULATION OF DEFENSE RESPONSE TO VIRUS BY HOST	38	0.455502	1.9676	0.00362319	0.0248062	0.0166152	4168	tags=47%, list=21%, signal=37%	PTPN22/APOBEC3G/STAT1/TOMM70/HSP90AA1/IL12RB1/DTX3L/MICB/IL15/DHX9/SIN3A/TRIM44/AIM2/IL23A/IFNLR1/DDX58/MAVS/EIF2AK4
GOBP_SYNAPSE_ORGANIZATION	SYNAPSE ORGANIZATION	393	-0.265731	-1.88193	0.00362319	0.0248062	0.0166152	7311	tags=53%, list=37%, signal=34%	CDH8/NTRK1/MAPK14/NTRK2/CDH2/OBSL1/LRRN1/UNC13B/OXT/CTBP2/CDH9/AGRN/ARHGAP22/PLXND1/KLK8/LRFN2/WNT5A/DSCAM/NLGN4X/DLG4/SYNPO/NEFL/PLXNB2/SIX4/GABRG2/GPC4/CBLN2/UNC13A/LRRK2/EPHB2/SHANK1/SIX1/CYFIP1/SHISA7/PPFIA3/SLITRK1/GHSR/SLIT1/LZTS3/C1QA/ITGA3/GABRA1/ADGRB1/SNCB/WNT7A/HDAC6/GABRA2/GAP43/COL4A5/WNT7B/KIF1A/ADGRL2/NPAS4/SLC6A1/LRRTM2/IGFN1/CNTN2/FGF13/ERBB2/NTN1/ARHGAP33/NFATC4/PICK1/RAB17/PCDH…
GOBP_CELL_SUBSTRATE_ADHESION	CELL SUBSTRATE ADHESION	337	-0.257748	-1.78444	0.00363636	0.0248062	0.0166152	5495	tags=42%, list=28%, signal=31%	TYRO3/TEK/LIMS2/SORBS1/SPRY4/VEGFA/PLG/COL8A1/BCL2L11/THY1/EPHA3/MYOC/AGR2/ONECUT1/ITGA8/CORO2B/MAP4K4/KDR/PEAK1/TRIP6/MYF5/CORO1C/PXN/PPFIA2/LAMB4/UNC13D/CX3CL1/ECM2/ACTN2/CDK5/PRKCZ/ITGB4/WNT4/HOXA7/RELL2/SRF/TECTA/CCL25/KIF14/DUSP3/DISC1/LAMA5/MERTK/ITGA7/COL16A1/GREM1/ADAMTS12/LYPD5/SMAD6/FBLN1/CCDC80/COL1A1/CCL21/FERMT1/CSPG5/LAMC1/TBCD/PKHD1/BCAM/EFEMP2/LIMCH1/MICALL2/NEXMIF/SEMA3E/MSLN/NPY…
GOBP_MRNA_SPLICE_SITE_SELECTION	MRNA SPLICE SITE SELECTION	31	0.461616	1.88163	0.00364964	0.0248062	0.0166152	5649	tags=65%, list=29%, signal=46%	KHDC4/LUC7L2/LUC7L/SRSF10/PRPF39/PTBP2/LUC7L3/PSIP1/SNRPC/SF3A3/SLU7/SFSWAP/SETX/SRSF6/SRSF1/PUF60/YTHDC1/ISY1/SF3A1/CELF1
GOBP_PATTERN_SPECIFICATION_PROCESS	PATTERN SPECIFICATION PROCESS	406	-0.233111	-1.64944	0.00364964	0.0248062	0.0166152	8628	tags=60%, list=44%, signal=35%	LEFTY1/HOXA10/MAFB/FOXB1/SOX18/HES6/PIFO/FGF1/RBPJ/SFRP2/WNT8B/MFNG/MNS1/GRHL3/WNT2B/CHRD/TBX1/HOXB8/WNT1/HES4/TBX19/HOXA5/DLX2/CTNNBIP1/ARC/LDB1/PCDH8/WT1/DLL3/TBX22/BTG2/HOXD12/RFNG/HEY1/PLD6/VANGL2/WNT2/ROR2/WLS/LRRC6/DAW1/HOXA11/FUZ/COBL/NOTCH2/CER1/MEGF8/TBXT/TTC25/GLI1/BBS5/OSR1/HOXB6/WNT5A/ACVRL1/CFC1B/HOXD10/OOEP/WNT8A/SMAD1/CDX2/NKX3-2/AXIN2/PCGF2/SIX1/PAX2/DNAH5/DSCAML1/NKX3-1/AR/FOXA1/…
GOBP_CALCIUM_ION_TRANSPORT	CALCIUM ION TRANSPORT	387	-0.205821	-1.45453	0.003663	0.0248062	0.0166152	5189	tags=36%, list=26%, signal=27%	PACSIN3/CAV3/LACRT/GJC2/CHERP/CXCL12/RYR3/CACNA1I/PSEN1/CACNA1C/TRPC4/CX3CL1/HRC/MICU1/CASQ2/RGS4/CDK5/HTR2C/DRD4/LPAR3/CALCR/CASR/CCL19/RAMP2/NCS1/HOMER2/GCG/CACNA1A/FFAR1/CATSPER3/CRHR1/HCRT/DHRS7C/PKD1L1/GRIN2D/SLN/CACNA1F/DRD3/CACNA1H/TRPM3/SLC24A4/CCL21/RAMP3/CSN2/OPRM1/ORAI2/ATP2C2/STC1/ATP2B3/TRPM8/CAMK2B/ADRA1A/REM1/CACNA1G/P2RX3/P2RX2/GJA4/CACNG6/CHRNA4/CLCA1/RGN/XCR1/CHRNB2/SLC8A3/SLC9A…
GOBP_REGULATION_OF_MEMBRANE_POTENTIAL	REGULATION OF MEMBRANE POTENTIAL	405	-0.314299	-2.22562	0.003663	0.0248062	0.0166152	6794	tags=51%, list=34%, signal=34%	SCN2A/RIMS4/NLGN4X/HCN3/DLG4/GABRD/CACNG4/NTSR1/GABRG2/KCNK15/GABRG3/CNR1/SCN8A/STX1A/LRRK2/SHANK1/NPFF/CHRNB3/SCN4B/P2RX1/GABRA6/GABRA1/GRID1/GNA14/PRKN/KCNK16/MUL1/KCNH1/KCNK1/WNT7A/GABRA2/KCNH3/NALCN/SCN4A/TRDN/ZACN/CHRNA9/NPAS4/ADORA1/NEDD4L/CNIH3/MYOC/SLC8A1/FGF13/GNA11/GPR88/KDR/CAV3/KCNK5/HTR3C/KCNA1/CRTC1/AKT2/CACNA1I/PSEN1/KCNQ3/CACNA1C/SCN2B/CFTR/NRXN1/CASQ2/KCNMB2/ACTN2/RGS4/HCN1/CDK5/…
GOBP_EXTERNAL_ENCAPSULATING_STRUCTURE_ORGANIZATION	EXTERNAL ENCAPSULATING STRUCTURE ORGANIZATION	374	-0.359126	-2.52777	0.00367647	0.0248062	0.0166152	7976	tags=62%, list=40%, signal=38%	CAPNS2/WT1/KLK5/ADAMTS16/NPHS1/PDGFB/NTNG1/ITGA5/ICAM3/NR2E1/FGG/EGFL6/OPTC/COL4A3/FMOD/ABL1/TNC/THSD4/IL6/MMP12/HAS2/ADAMTSL4/ADAMTS5/CSGALNACT1/LOXL3/MMP17/CMA1/AGRN/LUM/COL6A2/FAP/ADAMTS15/PDGFRA/CPB2/TNFRSF11B/MFAP2/MMP3/LOXL1/LTBP3/ADAMTS13/CHADL/CTRB2/MELTF/ITGAD/COL19A1/AGT/HAPLN2/ITGA11/COL4A2/HPN/VWF/FN1/MMP10/ADAMTSL2/MMP28/ITGA3/SERPINB5/TGFB2/LAMC2/ADAMTS19/DDR2/ANGPTL7/KAZALD1/PLG/CO…
GOBP_NEGATIVE_REGULATION_OF_TRANSPORT	NEGATIVE REGULATION OF TRANSPORT	392	-0.207292	-1.4659	0.00367647	0.0248062	0.0166152	7249	tags=47%, list=37%, signal=30%	GRM7/FGF12/KCNE3/CSK/GJA1/TLR9/SEMG1/FFAR4/OXT/PICALM/VSNL1/UBE2J1/ADRA2B/OAZ1/IL13RA2/OSR1/HTR2A/RGS2/DLG4/ABCA7/NTSR1/CNR1/LRRK2/EPHB2/NPFF/GNAO1/SREBF2/CYFIP1/MRLN/BEST3/PRRT2/GHSR/LRPAP1/ANKRD13B/RHBDF1/GSTM2/CD33/SDCBP/TRH/PRKN/FER1L5/SUFU/LIF/STXBP6/CYP4F2/SH3GL3/TRDN/EPHA3/CRHBP/HECW1/ADORA1/NEDD4L/LRRTM2/CABP1/PTGER3/PACSIN3/CAV3/AKT2/HMOX1/IRS1/INHA/ANO9/CASQ2/CHP1/ACTN2/RGS4/CDK5/DRD4/S…
GOBP_PEPTIDE_SECRETION	PEPTIDE SECRETION	374	-0.212396	-1.49498	0.00367647	0.0248062	0.0166152	6081	tags=40%, list=31%, signal=28%	RHBDF1/NEUROD1/TGFB2/FOXA2/TLR4/NOS2/CD33/TRH/PRKN/PTPN23/APLN/BLOC1S3/CAMK2G/RHBDD3/RAPGEF3/DOC2B/GIPR/ABCA1/ILDR2/KRT20/TVP23A/SIRT3/TANGO2/CRHBP/ADORA1/GLP1R/RAB3C/PFKFB2/PICK1/IRS1/IGF1/EXOC3L1/CACNA1C/TVP23C/CFTR/HTR2C/DRD4/ACHE/APBB1/TGFB3/CASR/NR1H4/FRMD4A/GPLD1/GCG/FAM3B/CACNA1A/SVBP/FFAR1/CRHR1/PFKL/C1QTNF12/DRD3/SNCG/VIP/RAB3B/OPRM1/F2RL1/LRP5/ANKRD1/EDN3/CAVIN1/TNF/LTBP4/CPLX1/NMU/HNF4…
GOBP_MUSCLE_SYSTEM_PROCESS	MUSCLE SYSTEM PROCESS	414	-0.238201	-1.69578	0.00369004	0.0248062	0.0166152	7243	tags=47%, list=37%, signal=30%	FGF12/KCNE3/ALDOA/GJA1/OXT/SCN7A/CACNA1D/MAP2K6/ADRA2B/MTPN/PDE9A/MYL7/PLCE1/MYBPC2/MYH4/HTR2A/RGS2/STAC3/STAC/DTNA/KLHL41/BDKRB2/MYL4/PRKCA/GNAO1/MYH13/EDNRA/CACNA1S/JSRP1/MSTN/SCN4B/IGFBP5/AGT/HTR7/GHSR/P2RX1/ATP8A2/MYOZ1/GSTM2/KCNB2/LMCD1/SORBS1/CAMK2G/NMUR1/SCN4A/TRDN/ACTC1/HDAC4/GATA4/ADORA1/NEDD4L/MYOC/SLC8A1/PTGER3/FGF13/ACTG2/CAMTA2/CAV3/MYH7/KCNA1/NR4A3/GAMT/HMOX1/IGF1/PXN/CACNA1C/SCN2B/…
GOBP_REGULATION_OF_NEURON_PROJECTION_DEVELOPMENT	REGULATION OF NEURON PROJECTION DEVELOPMENT	409	-0.208347	-1.47608	0.00369004	0.0248062	0.0166152	6931	tags=45%, list=35%, signal=30%	NGF/PLXND1/MBOAT1/KLK8/MARK1/RGS2/WNT5A/DSCAM/CRMP1/PLXNB3/MAGI2/NEFL/PLXNB2/LYN/CNR1/ISLR2/RIT2/SEMA4G/PPP2R5B/LRRK2/EPHB2/CYFIP1/SLITRK1/FN1/ATP8A2/LZTS3/ITGA3/SEMA3D/ADCY6/CRABP2/STYXL1/CAMK2G/VEGFA/WNT7A/LIMK1/RTN4RL1/KIF1A/THY1/CNTN1/EPHA3/ALK/HECW1/NEDD4L/NDEL1/NEGR1/FGF13/SEMA6C/NTN1/TLX2/PLA2G3/CRTC1/ARHGAP33/NFATC4/CXCL12/RAB17/PSEN1/PPFIA2/DAB2IP/CX3CL1/RGMA/ANAPC2/POU3F2/KNDC1/GAK/MT3/…
GOBP_REGULATION_OF_TRANS_SYNAPTIC_SIGNALING	REGULATION OF TRANS SYNAPTIC SIGNALING	394	-0.301467	-2.1295	0.00369004	0.0248062	0.0166152	8235	tags=61%, list=42%, signal=36%	NSMF/ERC1/CACNG3/OXTR/MPP2/NEUROD2/GRM5/ADIPOQ/PTN/ARC/CACNG7/GSK3B/CLSTN2/SNAP25/GRIN2C/FAM107A/MAPK8IP2/NTNG1/MAP1A/NR2E1/IL1B/SLC8A2/MCTP2/ABL1/STAR/ROR2/SLC6A4/CAMK2A/GRIK3/NTRK1/GRIN2A/GRM7/NTRK2/CDH2/HRH1/OXT/MME/GRIK1/NTF3/NGF/LRFN2/HTR2A/RIMS4/DLGAP2/NLGN4X/DLG4/CACNG4/CNR1/APBA1/LGI1/STX1A/UNC13A/LRRK2/EPHB2/SHANK1/CA7/SCGN/CYFIP1/SHISA7/PPFIA3/NCDN/PRRT2/JPH3/GHSR/P2RX1/GRID1/VAMP2/ADGR…
GOBP_HISTONE_H2A_UBIQUITINATION	HISTONE H2A UBIQUITINATION	24	0.505128	1.90593	0.0037037	0.0248062	0.0166152	6057	tags=71%, list=31%, signal=49%	BCOR/PCGF6/RNF168/DTX3L/KDM2B/UBR5/RNF2/PCGF5/SKP1/DDB2/UBE2A/RING1/PCGF3/TRIM37/UBR2/RNF8/CUL4B
GOBP_MITOTIC_RECOMBINATION	MITOTIC RECOMBINATION	24	0.545976	2.06006	0.0037037	0.0248062	0.0166152	3880	tags=58%, list=20%, signal=47%	SMC5/MRE11/RAD50/ERCC4/NSMCE2/RAD51C/MSH3/TPRKB/SMC6/GEN1/TEP1/MLH1/RAD51D/BRCA2
GOBP_NEGATIVE_REGULATION_OF_INTERLEUKIN_2_PRODUCTION	NEGATIVE REGULATION OF INTERLEUKIN 2 PRODUCTION	27	0.47067	1.83165	0.0037037	0.0248062	0.0166152	838	tags=26%, list=4%, signal=25%	TBX21/XCL1/LAG3/GBP1/PRNP/GATA3/EZR
GOBP_POSITIVE_REGULATION_OF_DNA_TEMPLATED_TRANSCRIPTION_ELONGATION	POSITIVE REGULATION OF DNA TEMPLATED TRANSCRIPTION ELONGATION	25	0.517698	1.97192	0.0037037	0.0248062	0.0166152	5184	tags=68%, list=26%, signal=50%	SUPT16H/HMGN1/CDK13/SCAF8/CCNT1/CDK12/LEO1/CDC73/CCNT2/THOC1/TCERG1/EAPP/KAT7/BTBD18/GTF2F1/ALYREF/ERCC6
GOBP_POSITIVE_REGULATION_OF_VIRAL_TRANSCRIPTION	POSITIVE REGULATION OF VIRAL TRANSCRIPTION	24	0.536583	2.02462	0.0037037	0.0248062	0.0166152	4909	tags=67%, list=25%, signal=50%	POLR2K/CCNT1/RSF1/MDFIC/POLR2B/POLR2G/DHX9/GTF2F2/NELFCD/POLR2D/POLR2H/CDK9/POLR2I/POLR2E/POLR2C/GTF2F1
GOBP_PROTEIN_LOCALIZATION_TO_CHROMATIN	PROTEIN LOCALIZATION TO CHROMATIN	24	0.517725	1.95346	0.0037037	0.0248062	0.0166152	5607	tags=62%, list=28%, signal=45%	MCM8/EZH2/MSH2/RAD21/PPHLN1/MCM9/SETD2/PIH1D1/NIPBL/VCPIP1/RB1/MRNIP/WAPL/VCP/CHMP7
GOBP_REGULATION_OF_B_CELL_RECEPTOR_SIGNALING_PATHWAY	REGULATION OF B CELL RECEPTOR SIGNALING PATHWAY	25	0.490867	1.86972	0.0037037	0.0248062	0.0166152	3351	tags=40%, list=17%, signal=33%	PTPN22/PRKCH/CD81/CBFB/SLC39A10/FCRL3/ELF1/LPXN/PRKCB/GCSAM
GOBP_REGULATION_OF_MRNA_3_END_PROCESSING	REGULATION OF MRNA 3 END PROCESSING	27	0.497787	1.93718	0.0037037	0.0248062	0.0166152	3777	tags=52%, list=19%, signal=42%	CTR9/DHX36/NUDT21/CCNT1/ZC3H14/LEO1/NCBP2/BARD1/CDC73/CPSF6/VIRMA/NCBP1/CDK9/PAPOLA
GOBP_RESPONSE_TO_INTERFERON_BETA	RESPONSE TO INTERFERON BETA	27	0.518042	2.016	0.0037037	0.0248062	0.0166152	4449	tags=52%, list=23%, signal=40%	PYHIN1/TLR3/STAT1/XAF1/CAPN2/IFITM1/PNPT1/UBE2K/UBE2G2/IRF1/AIM2/IFI16/NDUFA13/BST2
GOBP_MITOTIC_SISTER_CHROMATID_COHESION	MITOTIC SISTER CHROMATID COHESION	26	0.493183	1.90316	0.00371747	0.0248062	0.0166152	4296	tags=50%, list=22%, signal=39%	SMC5/BOD1/PDS5A/ATRX/NAA50/NSMCE2/SLF1/RAD21/SLF2/NIPBL/PDS5B/POGZ/RB1
GOBP_N_TERMINAL_PROTEIN_AMINO_ACID_MODIFICATION	N TERMINAL PROTEIN AMINO ACID MODIFICATION	26	0.518012	1.99898	0.00371747	0.0248062	0.0166152	4627	tags=58%, list=23%, signal=44%	NAA40/NAA35/METAP1/NAA16/NAA15/NMT2/NAA20/NAA50/METAP2/PPM1B/NAA30/NMT1/NAA25/KAT2B/EP300
GOBP_NEGATIVE_REGULATION_OF_CD4_POSITIVE_ALPHA_BETA_T_CELL_ACTIVATION	NEGATIVE REGULATION OF CD4 POSITIVE ALPHA BETA T CELL ACTIVATION	26	0.508607	1.96268	0.00371747	0.0248062	0.0166152	982	tags=31%, list=5%, signal=29%	TBX21/RUNX3/SMAD7/XCL1/CBFB/TWSG1/HMGB1/SOCS5
GOBP_POSITIVE_REGULATION_OF_TRANSLATIONAL_INITIATION	POSITIVE REGULATION OF TRANSLATIONAL INITIATION	26	0.505531	1.95081	0.00371747	0.0248062	0.0166152	4548	tags=54%, list=23%, signal=42%	CCL5/UHMK1/NCK1/YTHDF2/METTL3/RPS6KB1/KHDRBS1/POLR2G/DHX29/POLR2D/IMPACT/EIF2AK4/YTHDF1/EIF2B5
GOBP_REGULATION_OF_HISTONE_H3_K4_METHYLATION	REGULATION OF HISTONE H3 K4 METHYLATION	26	0.53029	2.04635	0.00371747	0.0248062	0.0166152	4286	tags=62%, list=22%, signal=48%	AUTS2/GFI1/GATA3/CTR9/BCOR/PRMT6/DNMT1/KMT2A/KMT2E/SNW1/WDR61/PAXIP1/PIH1D1/KDM1A/SMAD4/RTF1
GOBP_VESICLE_CARGO_LOADING	VESICLE CARGO LOADING	21	0.516113	1.86078	0.00375234	0.0249203	0.0166916	4597	tags=52%, list=23%, signal=40%	SAR1A/TMED10/TMED2/INSIG1/SEC23A/SEC31A/SEC24B/SEC24A/SEC23B/SEC24C/MIA3
GOBP_NUCLEOTIDE_EXCISION_REPAIR_DNA_GAP_FILLING	NUCLEOTIDE EXCISION REPAIR DNA GAP FILLING	23	0.544845	2.02109	0.0037594	0.0249203	0.0166916	4822	tags=52%, list=24%, signal=39%	RPA2/RPA3/RFC5/RFC1/RFC4/PCNA/POLK/RFC3/LIG1/LIG4/RPS27A/RPA1
GOBP_POSITIVE_REGULATION_OF_ISOTYPE_SWITCHING	POSITIVE REGULATION OF ISOTYPE SWITCHING	23	0.537131	1.99248	0.0037594	0.0249203	0.0166916	6255	tags=74%, list=32%, signal=51%	TBX21/RIF1/EXOSC6/MSH2/EXOSC3/PAXIP1/MLH1/CD28/NSD2/MAD2L2/PTPRC/KMT5B/CLCF1/HMCES/TFRC/TGFB1/CD40
GOBP_POSITIVE_REGULATION_OF_NATURAL_KILLER_CELL_MEDIATED_CYTOTOXICITY	POSITIVE REGULATION OF NATURAL KILLER CELL MEDIATED CYTOTOXICITY	23	0.549716	2.03916	0.0037594	0.0249203	0.0166916	1933	tags=43%, list=10%, signal=39%	KLRD1/SH2D1A/SLAMF6/CRTAM/CD160/LAG3/RASGRP1/CD226/HLA-F/CADM1
GOBP_RIBOSOMAL_LARGE_SUBUNIT_ASSEMBLY	RIBOSOMAL LARGE SUBUNIT ASSEMBLY	23	0.556109	2.06288	0.0037594	0.0249203	0.0166916	5171	tags=74%, list=26%, signal=55%	FASTKD2/BRIX1/RPL23A/RPF2/RPL3/RPL24/RSL24D1/RPL11/RPL10L/RPL6/NOP2/RPLP0/MDN1/RRS1/MRPL20/MRTO4/DHX30
GOBP_DNA_STRAND_ELONGATION_INVOLVED_IN_DNA_REPLICATION	DNA STRAND ELONGATION INVOLVED IN DNA REPLICATION	19	0.535069	1.87776	0.00381679	0.0251321	0.0168335	3748	tags=53%, list=19%, signal=43%	MCM3/POLE3/RFC4/PCNA/RFC3/POLA1/MCM7/GINS1/LIG1/GINS3
GOBP_PEROXISOMAL_MEMBRANE_TRANSPORT	PEROXISOMAL MEMBRANE TRANSPORT	19	0.535602	1.87963	0.00381679	0.0251321	0.0168335	5044	tags=63%, list=26%, signal=47%	PEX3/PEX13/PEX1/PEX12/ABCD2/ABCD3/PEX7/PEX2/ABCD4/RAB8B/PEX26/PEX19
GOBP_PROTEIN_LOCALIZATION_TO_KINETOCHORE	PROTEIN LOCALIZATION TO KINETOCHORE	19	0.547863	1.92266	0.00381679	0.0251321	0.0168335	4055	tags=53%, list=21%, signal=42%	BUB3/ZWILCH/MIS12/NDC80/SPDL1/CENPQ/CHAMP1/RCC2/IK/ZW10
GOBP_RRNA_CATABOLIC_PROCESS	RRNA CATABOLIC PROCESS	19	0.55867	1.96058	0.00381679	0.0251321	0.0168335	2599	tags=53%, list=13%, signal=46%	SLFN13/XRN1/EXOSC9/EXOSC8/DIS3L/DIS3/EXOSC6/DROSHA/EXOSC7/EXOSC3
GOBP_NEGATIVE_REGULATION_OF_DNA_DEPENDENT_DNA_REPLICATION	NEGATIVE REGULATION OF DNA DEPENDENT DNA REPLICATION	17	0.557096	1.89895	0.00382409	0.0251321	0.0168335	4329	tags=59%, list=22%, signal=46%	FBXO5/ZNF830/DONSON/GMNN/SLFN11/MSH3/SMARCAL1/TIPIN/BRCA2/BLM
GOBP_ERROR_FREE_TRANSLESION_SYNTHESIS	ERROR FREE TRANSLESION SYNTHESIS	22	0.55445	2.01527	0.00383142	0.0251321	0.0168335	5718	tags=73%, list=29%, signal=52%	RPA2/RPA3/RFC5/RFC1/RFC4/PCNA/RCHY1/RFC3/SPRTN/POLH/REV1/RPS27A/RPA1/RFC2/VCP/UBC
GOBP_POSITIVE_REGULATION_OF_INTERFERON_ALPHA_PRODUCTION	POSITIVE REGULATION OF INTERFERON ALPHA PRODUCTION	22	0.527027	1.9156	0.00383142	0.0251321	0.0168335	4240	tags=55%, list=21%, signal=43%	TLR3/DHX36/STAT1/HMGB1/IFIH1/TBK1/DHX9/RIPK2/SETD2/DDX58/MAVS/HSPD1
GOBP_POSITIVE_REGULATION_OF_TRANSCRIPTION_BY_RNA_POLYMERASE_I	POSITIVE REGULATION OF TRANSCRIPTION BY RNA POLYMERASE I	22	0.553966	2.01351	0.00383142	0.0251321	0.0168335	3611	tags=45%, list=18%, signal=37%	LYAR/PWP1/HEATR1/UTP15/EIF2AK3/NOL11/WDR75/NCL/WDR43/PIH1D1
GOBP_DNA_UNWINDING_INVOLVED_IN_DNA_REPLICATION	DNA UNWINDING INVOLVED IN DNA REPLICATION	16	0.585162	1.95071	0.00386847	0.02517	0.0168589	4913	tags=62%, list=25%, signal=47%	RECQL/PURA/SSBP1/WRN/MCM6/MCM7/BLM/RPA1/TWNK/MCM4
GOBP_HISTONE_H2A_ACETYLATION	HISTONE H2A ACETYLATION	16	0.59389	1.97981	0.00386847	0.02517	0.0168589	5670	tags=69%, list=29%, signal=49%	NAA40/MEAF6/ACTL6A/MORF4L1/RUVBL1/YEATS4/TRRAP/ING3/DMAP1/EP400/EPC1
GOBP_V_D_J_RECOMBINATION	V D J RECOMBINATION	16	0.556888	1.85646	0.00386847	0.02517	0.0168589	4266	tags=50%, list=22%, signal=39%	ATM/HMGB1/BCL11B/DCLRE1C/DCAF1/YY1/TCF7/LIG4
GOBP_REGULATION_OF_PROTEIN_LOCALIZATION_TO_ENDOSOME	REGULATION OF PROTEIN LOCALIZATION TO ENDOSOME	13	0.657326	2.04304	0.00387597	0.02517	0.0168589	1858	tags=46%, list=9%, signal=42%	ABHD17A/ABHD17B/ABHD17C/EZR/RDX/DTX3L
GOBP_REGULATION_OF_RNA_EXPORT_FROM_NUCLEUS	REGULATION OF RNA EXPORT FROM NUCLEUS	13	0.627598	1.95064	0.00387597	0.02517	0.0168589	3692	tags=77%, list=19%, signal=63%	IWS1/NCBP2/KHDRBS1/CPSF6/RIOK2/DHX9/NSUN2/SETD2/NUP153/TPR
GOBP_REGULATION_OF_RNA_POLYMERASE_II_TRANSCRIPTION_PREINITIATION_COMPLEX_ASSEMBLY	REGULATION OF RNA POLYMERASE II TRANSCRIPTION PREINITIATION COMPLEX ASSEMBLY	13	0.665843	2.06951	0.00387597	0.02517	0.0168589	3348	tags=62%, list=17%, signal=51%	HMGB1/CAND1/PSMC2/PSMC6/ATF7IP/PSMC3/PSMC5/PSMC4
GOBP_CELL_GROWTH	CELL GROWTH	438	-0.202688	-1.4438	0.00389105	0.02517	0.0168589	5988	tags=39%, list=30%, signal=28%	IGFBPL1/SDCBP/PRKN/SGK2/SEMA3D/CRABP2/MUL1/CDHR2/IL9/VEGFA/HDAC6/KAZALD1/LIMK1/PAK5/BDKRB1/HDGFL2/C9orf72/GATA4/NEDD4L/AVP/NDEL1/FGF13/SEMA6C/CAV3/ERBB2/NTN1/CXCL12/CPNE1/IGF1/SYT1/TRIM40/ANAPC2/MT3/OSGIN1/RGS4/CDK5/PRKCZ/CDH4/LPAR3/DBN1/APBB1/ESR2/SRF/FRZB/MSX1/KIF14/SEMA7A/REG1A/DISC1/SORBS2/CEACAM1/TNR/MAP1B/DCSTAMP/GREM1/PPARG/TP53TG5/SEMA6D/ST20/FLRT1/WFDC1/RASAL1/IGFBP4/DCC/BIN3/ENPP1/SOX9/…
GOBP_MITOCHONDRIAL_ELECTRON_TRANSPORT_UBIQUINOL_TO_CYTOCHROME_C	MITOCHONDRIAL ELECTRON TRANSPORT UBIQUINOL TO CYTOCHROME C	10	0.70195	1.99744	0.00389864	0.02517	0.0168589	4373	tags=80%, list=22%, signal=62%	CYCS/UQCRC2/UQCRB/UQCRFS1/UQCRQ/CYC1/UQCC3/UQCR10
GOBP_PROTEIN_LOCALIZATION_TO_NUCLEAR_BODY	PROTEIN LOCALIZATION TO NUCLEAR BODY	10	0.676682	1.92554	0.00389864	0.02517	0.0168589	4653	tags=70%, list=24%, signal=54%	CCT2/CCT8/CCT7/CCT6A/CCT3/CCT4/LARP7
GOBP_REGULATION_OF_ESTABLISHMENT_OF_PROTEIN_LOCALIZATION_TO_CHROMOSOME	REGULATION OF ESTABLISHMENT OF PROTEIN LOCALIZATION TO CHROMOSOME	10	0.688411	1.95892	0.00389864	0.02517	0.0168589	3967	tags=70%, list=20%, signal=56%	TERF1/CCT2/CCT8/CCT7/CCT6A/CCT3/CCT4
GOBP_REGULATION_OF_NUCLEOBASE_CONTAINING_COMPOUND_TRANSPORT	REGULATION OF NUCLEOBASE CONTAINING COMPOUND TRANSPORT	15	0.575603	1.8797	0.00389864	0.02517	0.0168589	4091	tags=73%, list=21%, signal=58%	IWS1/NCBP2/KHDRBS1/CPSF6/RIOK2/DHX9/NSUN2/SETD2/NUP153/TPR/RIPK1
GOBP_MITOCHONDRIAL_DNA_REPLICATION	MITOCHONDRIAL DNA REPLICATION	12	0.644101	1.92518	0.00393701	0.02517	0.0168589	1646	tags=42%, list=8%, signal=38%	POLG2/PRIMPOL/DNAJA3/SSBP1/METTL4
GOBP_PHOSPHORYLATION_OF_RNA_POLYMERASE_II_C_TERMINAL_DOMAIN	PHOSPHORYLATION OF RNA POLYMERASE II C TERMINAL DOMAIN	12	0.680508	2.034	0.00393701	0.02517	0.0168589	3690	tags=75%, list=19%, signal=61%	GTF2H3/CDK13/CDK12/GTF2H1/CCNH/CDK7/GTF2H5/PPIL4/CDK9
GOBP_SIGNAL_RELEASE	SIGNAL RELEASE	458	-0.260533	-1.87115	0.00393701	0.02517	0.0168589	7528	tags=53%, list=38%, signal=33%	UQCC2/PTGES/WLS/TFR2/SLC6A4/NAPA/ABCC8/ILDR1/CAMK2A/KCNS3/BAD/RAPGEF4/SYT6/GJA1/UNC13B/FFAR4/OXT/CTBP2/VSNL1/CACNA1D/MAP2K6/ADRA2B/UCN3/RAF1/GCK/CHD7/OTOF/SLC44A4/HTR2A/RIMS4/ADCY5/LYN/CNR1/APBA1/NNAT/STX1A/UNC13A/LRRK2/NPFF/PRKCA/GALR1/STX11/PPFIA3/NKX3-1/AGT/PRRT2/GHSR/P2RX1/FOXD1/NEUROD1/VAMP2/FOXA2/NOS2/TRH/PRKN/PTPN23/APLN/CAMK2G/SYT15/C1QTNF1/LIF/RAPGEF3/DOC2B/WNT7A/GIPR/ABCA1/P2RY4/ILDR2/S…
GOBP_SKELETAL_SYSTEM_DEVELOPMENT	SKELETAL SYSTEM DEVELOPMENT	459	-0.237266	-1.7047	0.00393701	0.02517	0.0168589	6934	tags=47%, list=35%, signal=31%	OSR1/CHD7/ECM1/HOXB6/ZNF219/WNT5A/ATP6AP1/PDGFRA/ACVRL1/TNFRSF11B/HOXD10/SIX4/WFIKKN2/SMAD1/INPPL1/LTBP3/NKX3-2/AXIN2/PCGF2/SIX1/CHADL/DSCAML1/COL19A1/HAPLN2/CDX1/HOXC6/TGFB2/OSR2/CNMD/SUFU/HOXD4/PTH1R/TEK/IFT140/TBX15/TP63/FGF8/LRRC17/WNT7A/HOXD1/BMP8B/WNT7B/HOXA13/ZFPM1/PRELP/NLE1/HDAC4/MGP/LOXL2/SOX6/FGFR3/VCAN/MYOC/PTPN6/SHOX/GNA11/WFIKKN1/BMPR1B/HOXA6/ALX4/LTF/RARB/HOXB1/MYF5/SLC38A10/FGFR2/…
GOBP_DEOXYRIBOSE_PHOSPHATE_BIOSYNTHETIC_PROCESS	DEOXYRIBOSE PHOSPHATE BIOSYNTHETIC PROCESS	11	0.678971	1.96986	0.00395257	0.02517	0.0168589	5478	tags=73%, list=28%, signal=53%	DCK/DCTD/DUT/CMPK2/TBPL1/DGUOK/ADK/TYMS
GOBP_INTERLEUKIN_35_MEDIATED_SIGNALING_PATHWAY	INTERLEUKIN 35 MEDIATED SIGNALING PATHWAY	11	0.681274	1.97654	0.00395257	0.02517	0.0168589	3331	tags=55%, list=17%, signal=45%	STAT4/STAT1/IL12RB2/CANX/JAK1/IL27RA
GOBP_IRES_DEPENDENT_VIRAL_TRANSLATIONAL_INITIATION	IRES DEPENDENT VIRAL TRANSLATIONAL INITIATION	11	0.702472	2.03804	0.00395257	0.02517	0.0168589	4416	tags=82%, list=22%, signal=64%	SSB/DENR/EIF3A/CSDE1/EIF3F/MCTS1/EIF2D/EIF3D/PCBP2
GOBP_PROTEIN_LOCALIZATION_TO_CILIARY_MEMBRANE	PROTEIN LOCALIZATION TO CILIARY MEMBRANE	11	0.67392	1.9552	0.00395257	0.02517	0.0168589	3471	tags=73%, list=18%, signal=60%	RAB29/ARL13B/EFCAB7/IFT80/RABEP1/LZTFL1/BBIP1/GGA1
GOBP_PROTEIN_MATURATION_BY_IRON_SULFUR_CLUSTER_TRANSFER	PROTEIN MATURATION BY IRON SULFUR CLUSTER TRANSFER	11	0.655148	1.90074	0.00395257	0.02517	0.0168589	6167	tags=82%, list=31%, signal=56%	NFU1/ISCA2/CIAO1/HSCB/CISD3/MMS19/BOLA2/GLRX3/MAGEF1
GOBP_REGULATION_OF_CELL_CELL_ADHESION_MEDIATED_BY_INTEGRIN	REGULATION OF CELL CELL ADHESION MEDIATED BY INTEGRIN	11	0.678982	1.96989	0.00395257	0.02517	0.0168589	4873	tags=64%, list=25%, signal=48%	CCL5/ADA/SKAP1/PIEZO1/CD3E/DPP4/SWAP70
GOBP_REGULATION_OF_HELICASE_ACTIVITY	REGULATION OF HELICASE ACTIVITY	11	0.723574	2.09926	0.00395257	0.02517	0.0168589	3666	tags=73%, list=19%, signal=59%	MSH6/POT1/SIRT1/SSBP1/MSH2/MSH3/IFIT1/MNAT1
GOBP_REGULATION_OF_PROTEIN_LOCALIZATION_TO_CHROMOSOME_TELOMERIC_REGION	REGULATION OF PROTEIN LOCALIZATION TO CHROMOSOME TELOMERIC REGION	11	0.682801	1.98097	0.00395257	0.02517	0.0168589	4754	tags=73%, list=24%, signal=55%	TERF1/CCT2/CCT8/CCT7/CCT6A/CCT3/CCT4/GNL3
GOBP_CARDIAC_NEURAL_CREST_CELL_DIFFERENTIATION_INVOLVED_IN_HEART_DEVELOPMENT	CARDIAC NEURAL CREST CELL DIFFERENTIATION INVOLVED IN HEART DEVELOPMENT	11	-0.705616	-2.14285	0.00403226	0.0256125	0.0171552	2556	tags=73%, list=13%, signal=63%	TWIST1/BMP4/FOLR1/SEMA3C/HES1/BMP7/JAG1/MAPK3
GOBP_RETINA_VASCULATURE_MORPHOGENESIS_IN_CAMERA_TYPE_EYE	RETINA VASCULATURE MORPHOGENESIS IN CAMERA TYPE EYE	11	-0.700493	-2.12729	0.00403226	0.0256125	0.0171552	4535	tags=73%, list=23%, signal=56%	COL4A1/ARHGEF15/LRP5/FZD4/LAMA1/NRP1/RHOJ/CYP1B1
GOBP_HIGH_DENSITY_LIPOPROTEIN_PARTICLE_CLEARANCE	HIGH DENSITY LIPOPROTEIN PARTICLE CLEARANCE	12	-0.658897	-2.06237	0.00404858	0.0256512	0.0171812	6669	tags=92%, list=34%, signal=61%	APOA1/APOM/GPLD1/APOE/HDLBP/APOA2/APOC3/APOC2/LIPG/AMN/SCARB1
GOBP_NEGATIVE_REGULATION_OF_STEROL_TRANSPORT	NEGATIVE REGULATION OF STEROL TRANSPORT	12	-0.646461	-2.02344	0.00404858	0.0256512	0.0171812	4560	tags=75%, list=23%, signal=58%	SREBF2/SHH/PCSK9/ABCG8/APOC1/APOA2/ABCA2/APOC3/APOC2
GOBP_REGULATION_OF_CELL_DEVELOPMENT	REGULATION OF CELL DEVELOPMENT	462	-0.200889	-1.44315	0.00406504	0.025723	0.0172293	7974	tags=51%, list=40%, signal=31%	GSK3B/MYB/NKX6-2/DLL3/CARMIL1/NR2E1/IL1B/FGG/FSTL4/ZFYVE27/DOCK1/HEY1/EFNB3/ABL1/IL6/RREB1/STAR/HAS2/WNT2/DICER1/KANK1/BNC1/SORL1/HOXA11/BAD/NTRK2/OBSL1/PREX1/STK11/MME/FERD3L/PDE3A/NOTCH2/SEMA5B/MEGF8/RNF10/NGF/PLXND1/CHD7/WNT5A/DSCAM/ATP6AP1/PLXNB3/NEFL/PLXNB2/APOA1/PTPRZ1/LYN/ISLR2/SEMA4G/AXIN2/LRRK2/EPHB2/CYFIP1/SLITRK1/MELTF/TP73/FN1/PITX3/ADGRA2/DIO3/DLL4/LRP2/GSX2/SEMA3D/CRABP2/LIMS2/SPRY4…
GOBP_CALCIUM_ION_TRANSMEMBRANE_TRANSPORT_VIA_HIGH_VOLTAGE_GATED_CALCIUM_CHANNEL	CALCIUM ION TRANSMEMBRANE TRANSPORT VIA HIGH VOLTAGE GATED CALCIUM CHANNEL	14	-0.581001	-1.87271	0.00408163	0.025751	0.017248	3127	tags=57%, list=16%, signal=48%	CACNG6/NPPA/NOS1/CACNB2/NOS1AP/G6PD/CACNG1/CACNB1
GOBP_PHAGOLYSOSOME_ASSEMBLY	PHAGOLYSOSOME ASSEMBLY	14	-0.602269	-1.94126	0.00408163	0.025751	0.017248	2500	tags=50%, list=13%, signal=44%	RAB20/RAB7B/SYT7/MYO7A/RAB7A/TMEM175/RAB39A
GOBP_G_PROTEIN_COUPLED_RECEPTOR_INTERNALIZATION	G PROTEIN COUPLED RECEPTOR INTERNALIZATION	15	-0.627617	-2.07582	0.00408998	0.025751	0.017248	5838	tags=73%, list=30%, signal=52%	APLN/GRK4/ADM/ARR3/DRD3/DRD2/HTR1B/NECAB2/SAG/ARRB2/DNM2
GOBP_REGULATION_OF_ODONTOGENESIS	REGULATION OF ODONTOGENESIS	15	-0.635692	-2.10253	0.00408998	0.025751	0.017248	4560	tags=87%, list=23%, signal=67%	TNFRSF11B/FGF8/SHH/MSX1/CSF1/BMP4/DMRT3/NGFR/WNT10A/RSPO2/PAX9/BMP2/EDN1
GOBP_COLLAGEN_ACTIVATED_SIGNALING_PATHWAY	COLLAGEN ACTIVATED SIGNALING PATHWAY	13	-0.606942	-1.92594	0.00411523	0.0258451	0.017311	6238	tags=85%, list=32%, signal=58%	ITGA11/COL4A2/UBASH3B/DDR2/COL4A5/COL4A1/COL4A6/COL1A1/SYK/OSCAR/MUSK
GOBP_POSITIVE_REGULATION_OF_TRIGLYCERIDE_BIOSYNTHETIC_PROCESS	POSITIVE REGULATION OF TRIGLYCERIDE BIOSYNTHETIC PROCESS	13	-0.610898	-1.93849	0.00411523	0.0258451	0.017311	5694	tags=77%, list=29%, signal=55%	LDLR/CTDNEP1/GPLD1/PLIN5/RGN/MFSD2A/SREBF1/SLC27A1/DGAT2/SCARB1
GOBP_FEMALE_GENITALIA_DEVELOPMENT	FEMALE GENITALIA DEVELOPMENT	16	-0.561977	-1.91228	0.00412371	0.025866	0.017325	6915	tags=75%, list=35%, signal=49%	CHD7/WNT5A/LRP2/TYRO3/TP63/FGF10/LHX1/ESR1/MERTK/STRA6/TBX3/RBP4
GOBP_REGULATION_OF_ANATOMICAL_STRUCTURE_SIZE	REGULATION OF ANATOMICAL STRUCTURE SIZE	467	-0.206048	-1.48043	0.00413223	0.0258871	0.0173391	7231	tags=45%, list=37%, signal=29%	PREX1/HRH1/GJA1/PICALM/SLC12A6/VASP/SEMA5B/MEGF8/ADRA2B/OLFM1/MTPN/SPTA1/PRR16/NGF/PLEKHH2/PYCARD/SLC12A7/HTR2A/RGS2/WNT5A/DSCAM/NEFL/SCPEP1/BDKRB2/UTS2B/ISLR2/SEMA4G/LRRK2/PAX2/EDNRA/CYFIP1/P2RY2/AGT/HTR7/P2RX1/FN1/AKT1S1/RILP/SPTBN5/SEMA3D/ADCY6/GNB3/CRABP2/APLN/CDHR2/VEGFA/WNT7A/VAV2/LIMK1/ADM/SCTR/ADORA1/SLC8A1/SPTBN4/AVP/NDEL1/FGF13/BAIAP2L2/SEMA6C/CAV3/NTN1/DBH/FCHSD2/PICK1/CXCL12/SSH2/PEX1…
GOBP_CALCIUM_INDEPENDENT_CELL_CELL_ADHESION_VIA_PLASMA_MEMBRANE_CELL_ADHESION_MOLECULES	CALCIUM INDEPENDENT CELL CELL ADHESION VIA PLASMA MEMBRANE CELL ADHESION MOLECULES	22	-0.531369	-2.01261	0.00416667	0.0259628	0.0173899	7214	tags=77%, list=37%, signal=49%	CLDN15/CLDN14/CLDN4/CLDN10/CLDN20/CLDN8/CLDN2/CLDN6/CLDN9/CX3CL1/CLDN23/CLDN19/CLDN1/CLDN18/CLDN11/BMP2/CLDN17
GOBP_PLASMA_MEMBRANE_FUSION	PLASMA MEMBRANE FUSION	22	-0.5397	-2.04417	0.00416667	0.0259628	0.0173899	4134	tags=55%, list=21%, signal=43%	SPACA3/CRISP1/TMEM95/C16orf92/SPAM1/EQTN/FOLR1/LLCFC1/MYMX/NOX5/FOLR3/SPACA6
GOBP_REGULATION_OF_LIPOPROTEIN_LIPASE_ACTIVITY	REGULATION OF LIPOPROTEIN LIPASE ACTIVITY	22	-0.538821	-2.04084	0.00416667	0.0259628	0.0173899	8153	tags=82%, list=41%, signal=48%	NR1H2/NR1H3/APOA4/ANGPTL3/APOA1/ABHD5/LMF1/ANGPTL8/PCSK6/ANGPTL4/LPL/APOC1/APOH/APOC3/FURIN/APOC2/SORT1/APOA5
GOBP_CELL_MIGRATION_INVOLVED_IN_HEART_DEVELOPMENT	CELL MIGRATION INVOLVED IN HEART DEVELOPMENT	17	-0.619068	-2.13549	0.00417537	0.0259628	0.0173899	4462	tags=65%, list=23%, signal=50%	TWIST1/TBX5/SNAI2/ENG/BMP4/FOLR1/SEMA3C/FLRT3/BVES/BMP7/NOTCH1
GOBP_NEURON_CELL_CELL_ADHESION	NEURON CELL CELL ADHESION	17	-0.552429	-1.90561	0.00417537	0.0259628	0.0173899	5037	tags=65%, list=26%, signal=48%	NINJ2/NRXN1/ASTN1/TNR/RET/NRXN2/CDK5R1/CEL/NLGN3/NLGN2/NRXN3
GOBP_POSITIVE_REGULATION_OF_CALCIUM_ION_DEPENDENT_EXOCYTOSIS	POSITIVE REGULATION OF CALCIUM ION DEPENDENT EXOCYTOSIS	17	-0.61205	-2.11128	0.00417537	0.0259628	0.0173899	6504	tags=82%, list=33%, signal=55%	STX1A/DOC2B/CACNA1I/SYT1/CDK5/CACNA1H/CDK5R2/SYT4/CACNA1G/KCNB1/SYT9/ARF1/SYT7/SCAMP5
GOBP_DETECTION_OF_TEMPERATURE_STIMULUS	DETECTION OF TEMPERATURE STIMULUS	19	-0.546809	-1.96725	0.0041841	0.0259849	0.0174047	7300	tags=74%, list=37%, signal=46%	NTRK1/HTR2A/NTSR1/RHO/ADORA1/CXCL12/TRPM3/TRPM8/NR2F6/MMP24/EPHB1/CALCA/NGFR/ARRB2
GOBP_WOUND_HEALING	WOUND HEALING	493	-0.195372	-1.40943	0.00425532	0.0263946	0.0176791	6188	tags=36%, list=31%, signal=26%	P2RX1/VWF/FN1/KRT6A/MYOZ1/UBASH3B/TGFB2/GNA14/FOXA2/IFNA21/TLR4/HPSE/FER1L5/TYRO3/BLOC1S3/C1QTNF1/VEGFA/WNT7A/IFNA2/PLG/VAV2/CYP4F2/ZFPM1/PHF21A/GATA4/ODAM/MCAM/PTPN6/GNA11/KDR/CAV3/LACRT/ERBB2/F9/FGFR2/HMOX1/PRKCG/IGF1/FGF10/F11R/CYP4F11/PRKAR1B/DST/WNT4/SHH/CD151/TGFB3/IFNA14/ARHGAP24/DUOX1/SRF/CADM4/F11/REG1A/SDC1/FOXC2/CEACAM1/MERTK/GATA1/MPIG6B/TLN1/CD177/FBLN1/GLI3/DGKG/EXT1/COL1A1/FERMT1/W…
GOBP_SENSORY_PERCEPTION_OF_TEMPERATURE_STIMULUS	SENSORY PERCEPTION OF TEMPERATURE STIMULUS	21	-0.511993	-1.89839	0.00426439	0.0264182	0.0176949	7300	tags=67%, list=37%, signal=42%	NTRK1/HTR2A/NTSR1/RHO/ADORA1/CXCL12/TRPM3/TRPM8/NR2F6/MMP24/BTBD9/EPHB1/CALCA/ARRB2
GOBP_AXON_DEVELOPMENT	AXON DEVELOPMENT	487	-0.241299	-1.73453	0.00431035	0.0266043	0.0178196	7327	tags=49%, list=37%, signal=32%	GPC1/NTRK1/COBL/S100A6/NTRK2/CDH2/STK11/PICALM/ZSWIM6/NOTCH2/VASP/SEMA5B/MEGF8/OLFM1/SPTA1/NGF/PLXND1/KLK8/WNT5A/DSCAM/CRMP1/PLXNB3/NEFL/POU4F3/PLXNB2/APOA1/CNR1/ISLR2/SEMA4G/LGI1/EPHB2/PAX2/PRKCA/CYFIP1/SLITRK1/LLGL1/DSCAML1/FOXD1/FN1/SLIT1/ATP8A2/ZSWIM8/NRTN/ADGRB1/RAP1GAP/SPTBN5/LAMC2/NREP/SEMA3D/CRABP2/FGF8/MAP1S/LRTM1/ARTN/VEGFA/WNT7A/HDAC6/GAP43/LIMK1/LYPLA2/RTN4RL1/THY1/C9orf72/EPHA3/ENAH/…
GOBP_EMBRYONIC_HINDLIMB_MORPHOGENESIS	EMBRYONIC HINDLIMB MORPHOGENESIS	26	-0.517749	-2.04262	0.00431035	0.0266043	0.0178196	6934	tags=77%, list=35%, signal=50%	OSR1/CHD7/OSR2/TP63/FGF8/WNT7A/ALX4/RARB/SHH/TWIST1/MSX1/FGF4/GPC3/BMP4/RARG/PITX1/TBX3/RSPO2/ALX3/NOTCH1
GOBP_NEURON_FATE_SPECIFICATION	NEURON FATE SPECIFICATION	26	-0.525295	-2.07239	0.00431035	0.0266043	0.0178196	6698	tags=69%, list=34%, signal=46%	HOXD10/SIX1/MYT1L/FOXA1/GSX2/SUFU/OLIG3/ASCL1/POU3F2/HOXC10/LHX3/GLI3/POU4F1/SOX1/ATOH1/DMRT3/GLI2/MNX1
GOBP_SYNAPTIC_TRANSMISSION_DOPAMINERGIC	SYNAPTIC TRANSMISSION DOPAMINERGIC	24	-0.535899	-2.05983	0.004329	0.0266867	0.0178747	5942	tags=71%, list=30%, signal=50%	PRKN/CRHBP/SLC6A2/CDK5/DRD4/PINK1/DRD3/RAB3B/CHRNB2/DRD2/CRH/PNKD/SLC6A3/DRD5/FLOT1/CNTNAP4/ARRB2
GOBP_REGULATION_OF_HORMONE_LEVELS	REGULATION OF HORMONE LEVELS	485	-0.252867	-1.81376	0.00434783	0.0267297	0.0179036	7663	tags=52%, list=39%, signal=33%	PCSK1/IL6/PTPRN2/PCSK1N/STAR/STAT5B/UQCC2/CYP11A1/TFR2/ABCC8/ILDR1/KCNS3/AANAT/BAD/RAPGEF4/AKR1D1/GJA1/CMA1/FFAR4/MME/VSNL1/CYP2C18/CACNA1D/RDH16/CYP2W1/UCN3/RAF1/GCK/NGF/SRD5A2/CHD7/ENPEP/PDGFRA/ADCY5/RDH12/SCPEP1/LYN/CNR1/NNAT/STX1A/NPFF/PRKCA/DUOXA1/GALR1/PCSK2/LRAT/ALDH1A3/NKX3-1/AGT/FOXA1/HPN/GHSR/FOXD1/NEUROD1/FOXA2/DIO3/NOS2/TRH/PRKN/PNPLA2/GNB3/CRABP2/APLN/CAMK2G/PCSK6/C1QTNF1/LIF/RAPGEF3…
GOBP_NEGATIVE_CHEMOTAXIS	NEGATIVE CHEMOTAXIS	45	-0.397339	-1.83787	0.0043573	0.0267297	0.0179036	7099	tags=62%, list=36%, signal=40%	SEMA5B/WNT5A/APOA1/SEMA4G/SLIT1/SEMA3D/LRTM1/SEMA6C/NTN1/ROBO2/SEMA7A/SEMA6D/SLIT2/SEMA3E/SEMA5A/EPHA7/SEMA3F/PLXNA4/UNC5C/SEMA3C/NRG3/FLRT3/SEMA6A/SEMA6B/NRP2/SEMA4A/NRG1/SEMA4B
GOBP_POTASSIUM_ION_IMPORT_ACROSS_PLASMA_MEMBRANE	POTASSIUM ION IMPORT ACROSS PLASMA MEMBRANE	45	-0.394729	-1.8258	0.0043573	0.0267297	0.0179036	4754	tags=49%, list=24%, signal=37%	SLC12A8/HCN2/SLC12A3/KCNK9/KCNJ15/ATP4B/KCNJ8/ABCC9/WNK4/SLC12A4/ATP1A4/WNK2/KCNJ16/SLC12A5/KCNJ5/FXYD2/KCNJ4/KCNJ3/WNK3/KCNJ1/SLC12A9/KCNJ9
GOBP_REGULATION_OF_SYSTEMIC_ARTERIAL_BLOOD_PRESSURE_MEDIATED_BY_A_CHEMICAL_SIGNAL	REGULATION OF SYSTEMIC ARTERIAL BLOOD PRESSURE MEDIATED BY A CHEMICAL SIGNAL	45	-0.373638	-1.72825	0.0043573	0.0267297	0.0179036	4201	tags=44%, list=21%, signal=35%	ADRA1B/SOD2/HSD11B2/F2RL1/CTSZ/EDN3/ADRA1A/RASL10B/ADRA1D/AVPR1B/AGTR1/REN/AVPR2/CORIN/ACE2/ACE/DRD5/OR51E2/EDN1/ECE1
GOBP_POSITIVE_REGULATION_OF_MAPK_CASCADE	POSITIVE REGULATION OF MAPK CASCADE	480	-0.20588	-1.47964	0.00438597	0.02684	0.0179774	7300	tags=45%, list=37%, signal=29%	NTRK1/MAPK14/CSPG4/NTRK2/CDH2/ARHGEF5/CSK/TLR9/FFAR4/NOTCH2/MAP2K6/ADRA2B/GCNT2/PLCE1/NTF3/FLT3/PYCARD/HTR2A/WNT5A/ATP6AP1/PDGFRA/PDE6H/SLC30A10/ABCA7/RIT2/LRRK2/MAP2K7/PRKCA/EDAR/FLT4/AR/AGT/JCAD/TP73/MINK1/EDA2R/TGFB2/CCL22/PLA2G5/TLR4/SDCBP/CCL1/HCRTR1/TEK/MUL1/FGF8/C1QTNF1/LIF/VEGFA/WNT7A/ALOX12B/WNT7B/SH3RF2/GATA4/ALK/FGFR3/PROK1/MAPK8IP3/GADD45B/KDR/ERBB2/S100A7/NOX1/FGFR2/IGF1/CCL16/PSEN1/…
GOBP_REGULATION_OF_VESICLE_MEDIATED_TRANSPORT	REGULATION OF VESICLE MEDIATED TRANSPORT	480	-0.212522	-1.52738	0.00438597	0.02684	0.0179774	6941	tags=45%, list=35%, signal=30%	IL13RA2/NTF3/PYCARD/RAB5B/CPLANE2/HTR2A/WNT5A/SNAP91/ATP6AP1/RIMS4/MAGI2/ZFYVE16/DLG4/ABCA7/APOA1/LYN/CNR1/RIT2/APBA1/AP2S1/STX1A/LRRK2/GATA2/PRRT2/LRPAP1/P2RX1/HIP1/ANKRD13B/VAMP2/PLA2G5/VPS28/SDCBP/PRKN/PTPN23/FER1L5/APLN/SYT15/VEGFA/DOC2B/WNT7A/P2RY4/STXBP6/SH3GL3/LMAN2/TUB/EPHA3/NEDD4L/SYP/LRRTM2/GIT1/CPLX2/PACSIN3/CAV3/PLA2G3/RAB3C/AKT2/PICK1/HMOX1/RAB17/PRKCG/CACNA1I/SYT1/PPFIA2/UNC13D/CFTR…
GOBP_RESPONSE_TO_TEMPERATURE_STIMULUS	RESPONSE TO TEMPERATURE STIMULUS	212	0.253961	1.51836	0.00441826	0.026965	0.0180611	4627	tags=34%, list=23%, signal=27%	ADRB2/EIF2B2/DNAJB4/RPA2/NUP107/RBBP7/NDC1/DHX36/NUP43/RPA3/ATR/NUP35/CHORDC1/NUP160/ATM/PLAC8/PTGES3/DNAJA3/HSP90AA1/CAMK2D/SIRT1/TMEM135/RPS6KB1/NUP54/DNAJA2/BAG2/EIF2B1/EIF2AK3/HIKESHI/MICA/NUP155/GLRX2/RANBP2/MICB/DNAJC2/NUP205/HSPH1/SOD1/NUP210/SEH1L/EIF2S1/PSIP1/POLR2D/CXCL10/NUP133/HSP90AB1/ST8SIA1/PRKAA1/NUP153/NUP37/BAG5/CASP8/ATP2B1/SLU7/TPR/NUP85/EIF2B3/GCLC/NUP62/SUMO1/DAXX/DNAJA1/ATX…
GOBP_ARACHIDONIC_ACID_METABOLIC_PROCESS	ARACHIDONIC ACID METABOLIC PROCESS	54	-0.371901	-1.81422	0.00444444	0.026965	0.0180611	7763	tags=63%, list=39%, signal=38%	CYP1A1/CYP4F12/PTGES/GPX1/CYP2C18/CYP2C19/CYP2B6/CYP2S1/CYP4F3/ALOX12B/CYP2D6/CYP4F2/EPHX1/CYP4F11/CYP2C9/DAGLA/PTGIS/CYP4A11/CYP2A13/CYP2A7/CYP1A2/TBXAS1/CYP2J2/DAGLB/PTGES2/CYP2F1/CYP2C8/CYP2A6/FAAH2/CYP1B1/FAAH/ALOX5/ALOX15B/MAPK3
GOBP_FOREBRAIN_GENERATION_OF_NEURONS	FOREBRAIN GENERATION OF NEURONS	54	-0.3767	-1.83764	0.00444444	0.026965	0.0180611	5947	tags=59%, list=30%, signal=42%	GSX2/ATF5/FGF8/OTP/FOXG1/FGFR2/ASCL1/HES5/LHX6/DLX5/PROX1/SHANK3/SALL1/TBR1/RAPGEF2/ROBO2/DISC1/GBX2/ARX/GLI3/SLIT2/SOX1/DLX1/INHBA/LHX5/HES1/ZMIZ1/FEZF2/ERBB4/DCT/NRP2/NDNF
GOBP_METANEPHRIC_NEPHRON_DEVELOPMENT	METANEPHRIC NEPHRON DEVELOPMENT	38	-0.415785	-1.83422	0.00444444	0.026965	0.0180611	8078	tags=79%, list=41%, signal=47%	ADIPOQ/WT1/PDGFB/PDGFRB/OSR1/PDGFRA/TCF21/PAX2/FOXD1/LIF/NPHS2/HES5/LHX1/WNT4/EGR1/SALL1/CITED1/RET/GREM1/SOX9/PAX8/KIF26B/BMP4/WNT9B/TFAP2B/HES1/IRX2/SIX2/SMO/FMN1
GOBP_DOPAMINE_METABOLIC_PROCESS	DOPAMINE METABOLIC PROCESS	35	-0.441941	-1.90748	0.00446429	0.026965	0.0180611	6429	tags=66%, list=33%, signal=44%	LRTOMT/TGFB2/SNCB/PRKN/DBH/DRD4/HTR1A/DDC/DRD3/PDE1B/GPR37/NR4A2/CHRNB2/MAOA/NPR1/DRD2/COMT/PNKD/MAOB/SLC6A3/MOXD1/ITGAM/SNCAIP
GOBP_NEURON_PROJECTION_EXTENSION_INVOLVED_IN_NEURON_PROJECTION_GUIDANCE	NEURON PROJECTION EXTENSION INVOLVED IN NEURON PROJECTION GUIDANCE	35	-0.415662	-1.79406	0.00446429	0.026965	0.0180611	7099	tags=69%, list=36%, signal=44%	SEMA5B/MEGF8/WNT5A/DSCAM/SEMA4G/SLIT1/SEMA3D/VEGFA/SEMA6C/CXCL12/SEMA7A/SEMA6D/SLIT2/SEMA3E/SEMA5A/NRP1/SEMA3F/PLXNA4/SEMA3C/SEMA6A/SEMA6B/NRP2/SEMA4A/SEMA4B
GOBP_POSITIVE_REGULATION_OF_POTASSIUM_ION_TRANSMEMBRANE_TRANSPORT	POSITIVE REGULATION OF POTASSIUM ION TRANSMEMBRANE TRANSPORT	35	-0.449098	-1.93837	0.00446429	0.026965	0.0180611	5103	tags=51%, list=26%, signal=38%	KCNA1/ACTN2/RNF207/LRRC52/WNK4/EDN3/WNK2/TREM2/FXYD2/NPPA/NOS1AP/KCNE1/KCNC2/WNK3/KCNQ1/AKAP6/KCNIP2/DNM2
GOBP_REGULATION_OF_MYOTUBE_DIFFERENTIATION	REGULATION OF MYOTUBE DIFFERENTIATION	35	-0.448733	-1.9368	0.00446429	0.026965	0.0180611	5462	tags=71%, list=28%, signal=52%	TBX1/RBM38/TMEM119/SMYD1/MAPK14/MAMSTR/HDAC4/CAV3/MYF5/LMOD3/CEACAM5/MYOG/MYOD1/MYF6/DMPK/MMP14/TRIM72/MYOCD/PLPP7/SIK1/CYP26B1/SHOX2/NKX2-5/HDAC5/NOTCH1
GOBP_REGULATION_OF_SYSTEMIC_ARTERIAL_BLOOD_PRESSURE_BY_HORMONE	REGULATION OF SYSTEMIC ARTERIAL BLOOD PRESSURE BY HORMONE	35	-0.436518	-1.88407	0.00446429	0.026965	0.0180611	4015	tags=46%, list=20%, signal=36%	HSD11B2/F2RL1/CTSZ/EDN3/RASL10B/AVPR1B/AGTR1/REN/AVPR2/CORIN/ACE2/ACE/DRD5/OR51E2/EDN1/ECE1
GOBP_REGULATION_OF_TRIGLYCERIDE_METABOLIC_PROCESS	REGULATION OF TRIGLYCERIDE METABOLIC PROCESS	36	-0.444931	-1.91604	0.00448431	0.026965	0.0180611	6143	tags=64%, list=31%, signal=44%	THRSP/ABHD5/PNPLA2/GNB3/LDLR/CTDNEP1/GPLD1/APOE/PLIN5/RGN/SIK1/DAGLB/APOC3/MFSD2A/APOC2/SREBF1/MBOAT7/APOA5/FGF21/SLC27A1/DGAT2/SERPINA12/SCARB1
GOBP_TRIGLYCERIDE_CATABOLIC_PROCESS	TRIGLYCERIDE CATABOLIC PROCESS	36	-0.423504	-1.82377	0.00448431	0.026965	0.0180611	6763	tags=72%, list=34%, signal=48%	APOA4/SORL1/APOB/APOA1/FABP3/FABP7/ABHD5/PNPLA2/LIPH/LPL/GPLD1/PNPLA5/LIPE/FABP6/PNPLA3/PLIN5/FABP4/DAGLB/FABP1/APOC3/APOC2/LIPG/APOA5/FGF21/CPS1/PNPLA1
GOBP_ACID_SECRETION	ACID SECRETION	37	-0.432062	-1.88043	0.00449438	0.026965	0.0180611	7379	tags=65%, list=37%, signal=41%	CHRM5/SLC51B/OXT/NTSR1/APBA1/UMOD/TRH/SLC22A16/SLC26A7/PTGER3/TRPC4/CASR/DRD3/NMU/SLC51A/ABCC2/DRD2/TFF2/HTR1B/CCKBR/KCNQ1/ABCB11/GHRL/HRH2
GOBP_ACUTE_PHASE_RESPONSE	ACUTE PHASE RESPONSE	42	-0.400943	-1.81052	0.00449438	0.026965	0.0180611	9715	tags=79%, list=49%, signal=40%	PLSCR1/TNFSF11/SERPINF2/TNFRSF11A/REG3A/INS/UGT1A1/REG3G/IL1B/IL6/AHSG/PTGES/TFR2/ITIH4/CNR1/FN1/IL6R/PTGER3/CEBPB/LBP/TNF/SERPINA3/EPO/CRP/CD163/APCS/IL22/F2/ORM1/SERPINA1/HFE/HP/EDNRB
GOBP_REGULATION_OF_MORPHOGENESIS_OF_AN_EPITHELIUM	REGULATION OF MORPHOGENESIS OF AN EPITHELIUM	59	-0.375703	-1.87172	0.00449438	0.026965	0.0180611	6815	tags=76%, list=35%, signal=50%	SULF1/SOX8/TACSTD2/FGF1/WNT2B/AGTR2/ABL1/WNT2/GJA1/WNT5A/SIX4/SIX1/PAX2/AR/AGT/LIF/VEGFA/FGF7/CAV3/FGF10/LHX1/ESR1/WNT4/SHH/RNF207/TBX2/HGF/GREM1/ADAMTS12/WNT5B/TNF/SOX9/PAX8/HOXD13/BMP4/NKD1/FKBPL/PIK3CD/SIX2/MDK/SMO/ITGAX/SIRT6/BMP7/SFRP1
GOBP_REGULATION_OF_NEURONAL_SYNAPTIC_PLASTICITY	REGULATION OF NEURONAL SYNAPTIC PLASTICITY	44	-0.395729	-1.81235	0.00449438	0.026965	0.0180611	8905	tags=75%, list=45%, signal=41%	EGR2/CLN3/SLC4A10/GRIK2/NSMF/GRM5/ARC/SLC8A2/STAR/CAMK2A/DLG4/EPHB2/SHISA7/PPFIA3/NCDN/JPH3/SYNGR1/RASGRF1/SYP/DBN1/SHANK3/SYNGAP1/MCTP1/ACP4/CAMK2B/APOE/SHISA9/DRD2/RAB3A/NETO1/SHISA8/SHISA6/NEURL1
GOBP_SARCOMERE_ORGANIZATION	SARCOMERE ORGANIZATION	37	-0.421805	-1.83579	0.00449438	0.026965	0.0180611	6875	tags=59%, list=35%, signal=39%	SYNPO2L/CSRP2/SIX4/KLHL41/KRT19/MYLK3/MYOZ1/CAV3/ACTN2/PROX1/SRF/MYH6/TNNT3/ANKRD1/KRT8/LDB3/OBSCN/CSRP3/CASQ1/EDN1/TNNT1/TNNT2
GOBP_POSITIVE_REGULATION_OF_IMMUNE_EFFECTOR_PROCESS	POSITIVE REGULATION OF IMMUNE EFFECTOR PROCESS	200	0.259311	1.5436	0.00449775	0.026965	0.0180611	4411	tags=32%, list=22%, signal=25%	KLRD1/TBX21/IFNG/SH2D1A/XCL1/PTPN22/SLAMF6/CRTAM/DDX60/CD81/CD160/LAG3/RASGRP1/CD226/GATA3/SNX4/ZBTB1/DHX36/SOCS5/CD84/RIF1/EXOSC6/RPS19/HLA-F/IL12RB1/CADM1/MSH2/XBP1/SH2D1B/ANKRD17/MAP3K7/MR1/EXOSC3/HLA-G/MALT1/PHB/DDX21/CD244/HLA-B/NCR3/RIPK2/VAMP8/B2M/PAXIP1/HLA-DRA/RSAD2/MLH1/CD28/NSD2/VAMP7/RAC2/HLA-A/MAD2L2/IL23A/PTPRC/TRAF6/DDX58/MAVS/FER/HSPD1/HLA-DMB/C12orf4/FADD/HLA-E
GOBP_PRESYNAPSE_ORGANIZATION	PRESYNAPSE ORGANIZATION	47	-0.384757	-1.79387	0.00452489	0.0270953	0.0181484	6815	tags=57%, list=35%, signal=38%	WNT5A/NLGN4X/GPC4/CBLN2/SLITRK1/WNT7A/MDGA1/PPFIA2/LRFN4/C5AR1/CNTN5/LRFN5/SLITRK2/NTNG2/GPC6/IL1RAPL1/PTPRD/PCDH17/PTEN/LRP4/CEL/CBLN1/NLGN3/LRRTM1/NLGN2/SLITRK6/PCLO
GOBP_MUSCLE_FILAMENT_SLIDING	MUSCLE FILAMENT SLIDING	39	-0.428853	-1.89293	0.00455581	0.0272155	0.0182289	10039	tags=87%, list=51%, signal=43%	TCAP/TNNC1/MYH3/MYL3/MYBPC1/DMD/MYH2/TTN/TNNC2/MYL6/TPM1/MYL2/TMOD1/TNNI1/DES/MYL1/MYBPC2/MYH4/MYL4/ACTC1/MYH7/ACTN2/MYH8/MYH6/TNNT3/MYL6B/MYLK2/TNNI2/TPM3/ACTN3/TNNI3/MYBPC3/TNNT1/TNNT2
GOBP_POSITIVE_REGULATION_OF_STRIATED_MUSCLE_CELL_DIFFERENTIATION	POSITIVE REGULATION OF STRIATED MUSCLE CELL DIFFERENTIATION	39	-0.410992	-1.81409	0.00455581	0.0272155	0.0182289	6457	tags=56%, list=33%, signal=38%	MYLK3/MAMSTR/MESP1/CAV3/MYF5/IGF1/PROX1/SHH/LMOD3/MYOG/GREM1/MYOD1/MYF6/MMP14/BMP4/MYOCD/CYP26B1/AKAP6/SHOX2/EDN1/NRG1/ARRB2
GOBP_CALCIUM_ION_REGULATED_EXOCYTOSIS	CALCIUM ION REGULATED EXOCYTOSIS	61	-0.371148	-1.85081	0.00456621	0.0272452	0.0182488	6504	tags=61%, list=33%, signal=41%	STX1A/UNC13A/VAMP2/SYT15/DOC2B/ZP4/CACNA1I/SYT1/CDK5/UNC13C/SYT5/SYT13/DOC2A/CACNA1H/CDK5R2/SYT4/CACNA1G/SYT12/KCNB1/RIMS1/STX1B/EQTN/RAB3A/SYT8/SYT9/ARF1/SYT7/BAIAP3/CADPS/SYT2/TRIM9/SCAMP5/CADPS2/SYN2/RIMS2/NOTCH1/GNAI2
GOBP_NEGATIVE_REGULATION_OF_PEPTIDE_HORMONE_SECRETION	NEGATIVE REGULATION OF PEPTIDE HORMONE SECRETION	40	-0.408549	-1.80624	0.00465116	0.0276863	0.0185443	2610	tags=38%, list=13%, signal=33%	KCNB1/PIM3/DRD2/STXBP5L/CRH/CHGA/FAM3D/KLF7/SREBF1/KALRN/MIDN/GHRL/PSMD9/SFRP1/INHBB
GOBP_VASCULAR_ENDOTHELIAL_GROWTH_FACTOR_SIGNALING_PATHWAY	VASCULAR ENDOTHELIAL GROWTH FACTOR SIGNALING PATHWAY	40	-0.400115	-1.76895	0.00465116	0.0276863	0.0185443	6932	tags=57%, list=35%, signal=37%	FLT3/PDGFRA/TSPAN12/FLT4/JCAD/ADGRA2/VEGFA/KDR/DAB2IP/CADM4/XDH/PRKD1/FLT1/CCBE1/GAB1/NRP1/SMOC2/PIK3CD/SEMA6A/DCN/NRP2/IL12B/FOXC1
GOBP_REGULATION_OF_CELL_CYCLE_G1_S_PHASE_TRANSITION	REGULATION OF CELL CYCLE G1 S PHASE TRANSITION	158	0.302578	1.7331	0.00468019	0.0277491	0.0185863	2966	tags=26%, list=15%, signal=22%	WEE1/ID2/LSM11/RPA2/RBL2/TFDP2/RBL1/CCND2/CNOT6L/PSME1/PKD2/ADAMTS1/CDKN1B/ATM/APPL1/TMEM14B/PCNA/DLG1/PRMT2/KMT2E/APEX1/CNOT7/SLFN11/RDX/EZH2/ZNF655/CDC73/CNOT11/PLRG1/CDK2AP2/CNOT9/CNOT6/ANKRD17/CNOT4/INO80/CDK4/BRD7/ATP2B4/CNOT8/PHB2/FHL1
GOBP_DETECTION_OF_LIGHT_STIMULUS	DETECTION OF LIGHT STIMULUS	72	-0.345333	-1.7908	0.00468384	0.0277491	0.0185863	6859	tags=56%, list=35%, signal=36%	RS1/GUCA1C/CACNA2D4/CRB1/RHO/EYS/ATP8A2/CEP250/GRK4/GUCA1A/GNA11/GPR88/GNAT2/ASIC2/GUCY2F/CNGA1/PDE6A/AIPL1/CACNA1F/GUCA1B/GNAQ/PPEF1/PLEKHB1/RCVRN/TULP1/REEP6/ABCA4/GRM6/RP1/ROM1/RGR/OPN4/GUCY2D/PDE6G/CDS1/NR2E3/CNGB1/BEST1/SAG/UNC119
GOBP_ORGANIC_HYDROXY_COMPOUND_CATABOLIC_PROCESS	ORGANIC HYDROXY COMPOUND CATABOLIC PROCESS	72	-0.332957	-1.72662	0.00468384	0.0277491	0.0185863	6727	tags=56%, list=34%, signal=37%	FAH/MIOX/NTSR1/LRTOMT/DIO3/CYP4F3/CYP4F2/CYP27A1/DBH/CYP46A1/CYP4F11/MT3/FGF23/CYP39A1/CYP4A11/TKFC/AKR1B10/APOE/MAOA/INPP5K/INPP5J/PTEN/SULT1A1/OCRL/CEL/COMT/ADH4/SULT1A2/MAOB/SLC6A3/LDHD/MOXD1/INPP5A/IMPA2/SULT1E1/DIO2/SCARB1/ALDH3B1/HAO1/SULT1B1
GOBP_POSITIVE_REGULATION_OF_REPRODUCTIVE_PROCESS	POSITIVE REGULATION OF REPRODUCTIVE PROCESS	72	-0.333632	-1.73012	0.00468384	0.0277491	0.0185863	7427	tags=57%, list=38%, signal=36%	BNC1/DEFB1/OXT/PDE3A/PIWIL2/WNT5A/CCDC87/OOEP/PRDM9/CFAP69/AR/VEGFA/HDAC4/ZP4/NPM2/WNT4/SHH/MSX1/RETN/PRDM7/DHX37/AGO2/MEIOC/CACNA1H/VIP/MAPK15/SOX9/SRC/PTAFR/CDC25A/GLRA1/INHBA/CDC25C/SRY/IQCF1/OVOL1/SYDE1/ACVR1B/EDNRB/PLB1/INHBB
GOBP_MITOTIC_CELL_CYCLE_CHECKPOINT	MITOTIC CELL CYCLE CHECKPOINT	153	0.308738	1.76018	0.00470958	0.0278687	0.0186664	4397	tags=35%, list=22%, signal=27%	WEE1/BUB3/RPA2/RBL2/ZWILCH/TFDP2/NAE1/PCID2/CNOT6L/RINT1/CDKN1B/RAD17/ATM/FAM122A/MRE11/ZNF830/NDC80/MDC1/SPDL1/PCNA/DONSON/ATF2/PSMG2/CNOT7/MAD2L1/MSH2/CNOT11/CNOT9/ZNF207/CNOT6/MUS81/CNOT4/KNTC1/CNOT8/GEN1/CNOT2/TOPBP1/HUS1/RPS27L/RFWD3/IK/TPR/PRMT1/TIPIN/MAD1L1/MAD2L2/MDM4/ZW10/TAOK3/MAD2L1BP/BLM/MRNIP/TRIAP1
GOBP_EXTRACELLULAR_MATRIX_DISASSEMBLY	EXTRACELLULAR MATRIX DISASSEMBLY	76	-0.361601	-1.89613	0.00475059	0.0280783	0.0188068	7976	tags=66%, list=40%, signal=39%	TLL2/KLK7/PDPN/CAPNS2/KLK5/IL6/MMP12/ADAMTS5/CMA1/FAP/MMP3/CTRB2/MELTF/HPN/MMP10/DDR2/PLG/MMP20/MMP8/CTSK/BSG/MMP13/SCUBE3/TMPRSS6/KLK4/MMP15/LAMC1/MMP7/TPSAB1/MMP16/ADAM8/TIMP2/MMP14/KLK2/CARMIL2/MMP19/KIF9/MMP11/MMP2/BMP1/FURIN/NOXO1/A2M/LRP1/HTRA1/FLOT1/ADAM15/MMP9/SH3PXD2B/ELANE
GOBP_REGULATION_OF_VIRAL_LIFE_CYCLE	REGULATION OF VIRAL LIFE CYCLE	136	0.31388	1.75752	0.00479233	0.0282373	0.0189133	4684	tags=38%, list=24%, signal=29%	CCL5/APOBEC3G/HACD3/FMR1/TRIM13/APOBEC3C/TOP2B/TRIM68/PPIA/TRIM32/PPIE/PDE12/IFIT5/TRIM5/TRIM35/TRIM22/CNOT7/OAS2/FAM111A/IFITM1/MORC2/VPS4B/PPIH/LAMP3/ILF3/IFIT1/ISG15/MPHOSPH8/PPARA/OAS1/RSAD2/OASL/MX1/KPNA6/TRIM14/KPNA2/CD28/VAPB/P4HB/IFI16/CHMP2B/OAS3/TMEM39A/MAVS/ZNF502/ZC3HAV1/BST2/TRIM38/EIF2AK2/ISG20/PPID
GOBP_REGULATION_OF_NEUROTRANSMITTER_RECEPTOR_ACTIVITY	REGULATION OF NEUROTRANSMITTER RECEPTOR ACTIVITY	77	-0.348209	-1.83265	0.00479616	0.0282373	0.0189133	6766	tags=62%, list=34%, signal=41%	DLGAP2/DLG4/NEFL/CACNG4/EPHB2/SHANK1/SHISA7/DAPK1/MINK1/NPTX2/PSCA/CACNG8/RASGRF1/CRHBP/CNIH3/GRIA2/ACTN2/CDK5/NPTXR/PINK1/SHANK3/LYNX1/OPRM1/DLGAP3/DLG2/GRIA1/SRC/GRIA4/NPTX1/CACNG2/SHISA9/PATE1/GRIN1/PTK2B/CRH/DLGAP1/NLGN3/NETO1/CACNG5/GRIN2B/CNIH2/SHANK2/SLC6A9/NLGN2/BEGAIN/SHISA8/SHISA6/GRIA3
GOBP_ESTABLISHMENT_OF_TISSUE_POLARITY	ESTABLISHMENT OF TISSUE POLARITY	120	0.298309	1.64475	0.0048	0.0282373	0.0189133	4279	tags=34%, list=22%, signal=27%	PSMB2/PSMD10/PSMA5/PSMD14/FZD3/PSME1/JHY/PSMD5/PSMB8/RYK/PSMC2/PSMA2/VANGL1/SMURF2/PSMC6/PSMA4/PSME4/PSMB10/SEC24B/PSMA1/MLLT3/PSMB9/PSMA3/NPHP3/PSMD6/DAAM1/PSMB4/PSMD12/PSMC3/PSMB1/PSMC5/PSMD8/PSMC4/PSMD7/PSMD11/PSMD3/PSMB6/PFN1/PSMA7/DVL1/FZD6
GOBP_POSITIVE_REGULATION_OF_CANONICAL_WNT_SIGNALING_PATHWAY	POSITIVE REGULATION OF CANONICAL WNT SIGNALING PATHWAY	139	0.294477	1.65316	0.0048	0.0282373	0.0189133	3425	tags=29%, list=17%, signal=25%	LGR6/PSMB2/PSMD10/PSMA5/PSMD14/PSME1/USP47/PSMD5/XIAP/TNKS2/PSMB8/PSMC2/PSMA2/RUVBL1/SMURF2/PSMC6/PSMA4/PSME4/CSNK1G1/PSMB10/PSMA1/PSMB9/PSMA3/PSMD6/CAPRIN2/PPM1B/PSMB4/RECK/PSMD12/UBR5/PSMC3/PSMB1/PSMC5/TBL1XR1/PSMD8/USP34/GSKIP/PSMC4/PSMD7/PSMD11/CSNK1G3
GOBP_VASOCONSTRICTION	VASOCONSTRICTION	78	-0.348306	-1.83435	0.00483092	0.0283859	0.0190128	7208	tags=62%, list=36%, signal=39%	HRH1/GJA1/ADRA2B/HTR2A/BDKRB2/EDNRA/AGT/HTR7/P2RX1/APLN/ADM/SLC8A1/AVP/DBH/SMTNL1/KCNMB2/ASIC2/HTR1A/CASR/ADRA1B/EDN3/ADRA1A/ADRA1D/ADRA2C/AVPR1B/PTAFR/AGTR1/CRP/FGA/FGB/KEL/ICAM1/SNTA1/HTR1B/DOCK5/TRPM4/AVPR2/ACE2/ACE/DRD5/EGFR/COMP/CHRM3/EDN1/HRH2/KCNMB4/EDNRB/ECE1
GOBP_EMBRYONIC_SKELETAL_SYSTEM_MORPHOGENESIS	EMBRYONIC SKELETAL SYSTEM MORPHOGENESIS	87	-0.30834	-1.65386	0.00498753	0.0292278	0.0195768	8218	tags=67%, list=42%, signal=39%	TBX1/HOXB8/HYAL1/HOXA5/DLX2/PRRX1/HOXA11/FUZ/MEGF8/OSR1/HOXB6/PDGFRA/HOXD10/SIX4/PCGF2/SIX1/DSCAML1/OSR2/HOXD4/IFT140/TBX15/FGF8/HOXA6/ALX4/HOXB1/MYF5/FGFR2/GRHL2/LHX1/HOXB9/HOXA7/TFAP2A/TGFB3/TWIST1/MTHFD1L/FOXC2/GLI3/HOXC9/HOXA2/MMP16/MMP14/MDFI/BMP4/WNT9B/HOXD9/NODAL/IRX5/NDST1/SLC39A1/SIX2/SOX11/HOXA3/SHOX2/ALX3/BMP7/ALX1/HOXB5/COL11A1
GOBP_POSITIVE_REGULATION_OF_CHROMATIN_ORGANIZATION	POSITIVE REGULATION OF CHROMATIN ORGANIZATION	96	0.323857	1.69944	0.00499168	0.0292278	0.0195768	4379	tags=41%, list=22%, signal=32%	AUTS2/GATA3/CTR9/FMR1/ATM/SART3/MTF2/DNMT1/ZNF304/UBE2N/RIF1/SIRT1/KMT2A/KMT2E/NAP1L2/PAXBP1/MORC2/SETDB2/SNW1/CTBP1/WDR61/BRD7/ATF7IP/MPHOSPH8/PPHLN1/PAXIP1/SIN3A/PIH1D1/CDK9/TPR/MECP2/NIPBL/KDM1A/SMAD4/PHF19/RTF1/OGT/KAT7/AKAP8
GOBP_THIOESTER_METABOLIC_PROCESS	THIOESTER METABOLIC PROCESS	96	0.3249	1.70492	0.00499168	0.0292278	0.0195768	4306	tags=34%, list=22%, signal=27%	ELOVL6/GPAM/ACSL5/DLAT/PDP2/SCD5/OXSM/SUCLA2/PDHB/PDP1/PPCS/HACD2/PDHA1/MCEE/SUCLG2/AASS/TECR/ACBD6/PDHX/HMGCS1/FITM2/CBR4/ACAT1/THEM4/ELOVL4/DLD/ACOT13/MPC2/DIP2A/PDK4/ACLY/DBI/ACOT4
GOBP_NUCLEOSIDE_TRIPHOSPHATE_METABOLIC_PROCESS	NUCLEOSIDE TRIPHOSPHATE METABOLIC PROCESS	94	0.336667	1.76122	0.00501672	0.0293402	0.0196521	5568	tags=50%, list=28%, signal=36%	AK3/ADA/GIMAP7/SLC25A12/CMPK1/NME7/ATP5F1C/RAN/PARP1/ATP5PF/ATP5MC3/ATP5PO/DUT/CMPK2/ATP5MG/ATP5PB/TBPL1/PPARA/CTPS2/DGUOK/OPA1/SAMHD1/AK9/CTPS1/NUDT15/EFL1/ATP5PD/ATP5ME/RAB23/ENTPD4/UQCC3/DCTPP1/TMSB4X/MFN1/IMPDH2/ADK/ATP5F1B/ATP5F1D/NME1/ATP5MC2/ATP5F1E/NME3/NME6/NUDT2/TYMS/VCP/PRKAG2
GOBP_ICOSANOID_METABOLIC_PROCESS	ICOSANOID METABOLIC PROCESS	108	-0.295169	-1.66712	0.00503778	0.0294291	0.0197116	6129	tags=44%, list=31%, signal=31%	CYP2B6/PLA2G5/GGT1/CYP2S1/CYP4F3/ALOX12B/CYP2D6/CYP4F2/AVP/PRG3/PLA2G3/GSTM1/EPHX1/CYP4F11/CYP2C9/DAGLA/PTGIS/CYP4A11/CYP2A13/CYP2A7/CYP1A2/TLR2/TNFRSF1A/TBXAS1/PON1/ACOX1/CYP2J2/SYK/MGST2/LTC4S/DAGLB/PTGES2/CYP2F1/CYP2C8/DPEP1/PLA2G4F/CYP2A6/PTGR1/FAAH2/CPA1/CYP1B1/DPEP2/EDN1/FAAH/ALOX5/GGTLC1/ALOX15B/MAPK3
GOBP_MESONEPHROS_DEVELOPMENT	MESONEPHROS DEVELOPMENT	90	-0.298382	-1.61811	0.00505051	0.0294691	0.0197384	6695	tags=70%, list=34%, signal=46%	CRLF1/SOX8/FAT4/TACSTD2/FGF1/WNT2B/AGTR2/WNT1/CTNNBIP1/WT1/ADAMTS16/HOXA11/CER1/OSR1/SIX4/SMAD1/TCF21/SIX1/PAX2/AGT/FOXD1/OSR2/FGF8/VEGFA/RARB/FGFR2/FGF10/LHX1/WNT4/SHH/SALL1/ROBO2/SDC1/CITED1/FOXC2/LAMA5/RET/FOXJ1/GREM1/GPC3/SMAD6/GLI3/HOXD11/BMPER/SOX9/SLIT2/PAX8/KIF26B/BMP4/WNT9B/REN/WNT6/GZF1/HES1/WNT11/SIX2/BMP2/SMO/BMP7/FMN1/BASP1/FOXC1/SFRP1
GOBP_NEGATIVE_REGULATION_OF_VIRAL_PROCESS	NEGATIVE REGULATION OF VIRAL PROCESS	80	0.333264	1.69566	0.00508475	0.0296344	0.0198491	4653	tags=40%, list=24%, signal=31%	CCL5/APOBEC3G/STAT1/TRIM13/APOBEC3C/PPIA/TRIM32/IFIT5/TRIM5/TRIM35/OAS2/FAM111A/IFITM1/MORC2/UBP1/ILF3/IFIT1/ISG15/MPHOSPH8/OAS1/RSAD2/OASL/MX1/TRIM14/IFI16/OAS3/MAVS/ZC3HAV1/BST2/EIF2AK2/ISG20/LARP7
GOBP_CAMERA_TYPE_EYE_MORPHOGENESIS	CAMERA TYPE EYE MORPHOGENESIS	114	-0.284708	-1.61801	0.00514139	0.0299298	0.020047	7534	tags=53%, list=38%, signal=33%	WNT2/WNT9A/NTRK2/OBSL1/NOTCH2/NRL/RS1/WNT5A/DSCAM/CRB1/EPHB2/PAX2/TSPAN12/ALDH1A3/AQP5/ATP8A2/PITX3/DIO3/VEGFA/SLC1A1/COL8A1/THY1/IGFN1/MEGF11/RPGRIP1/LHX1/HCN1/PROX1/EPHA2/TFAP2A/TWIST1/NECTIN1/FOXE3/TBX2/IHH/FZD5/FOXN4/GLI3/STRA6/LRP5/SOX9/TENM3/LRP6/SIX3/SOX1/USH1C/PAX6/BMP4/TFAP2B/MFSD2A/RP1/ROM1/SOX11/VSX1/COL8A2/SDK2/BMP7/IFT122/RBP4/JAG1
GOBP_B_CELL_RECEPTOR_SIGNALING_PATHWAY	B CELL RECEPTOR SIGNALING PATHWAY	66	0.364028	1.78299	0.00516351	0.0299801	0.0200807	4876	tags=39%, list=25%, signal=30%	PTPN22/NFATC2/PRKCH/PLEKHA1/CD81/LCK/CBFB/ITK/SLC39A10/FCRL3/RFTN1/ELF1/TRBC1/CD38/LPXN/PRKCB/LIME1/GCSAM/PTPRC/GCSAML/IGHD/MS4A1/MEF2C/BLNK/STAP1/KLHL6
GOBP_ACTIN_MEDIATED_CELL_CONTRACTION	ACTIN MEDIATED CELL CONTRACTION	116	-0.291374	-1.65665	0.00516796	0.0299801	0.0200807	10039	tags=75%, list=51%, signal=37%	MYH3/RYR2/MYL3/SCN5A/MYBPC1/VIL1/DMD/MYH2/TTN/ANK2/TNNC2/ATP1A2/CACNA2D1/MYL6/KCNJ2/TPM1/MYL2/SCN1B/GJA5/SCN1A/SHTN1/KCND3/TMOD1/PDPN/TNNI1/KCNH2/KCNE2/DES/KCNE5/ATP2A1/MYL1/FGF12/KCNE3/GJA1/CACNA1D/MYBPC2/MYH4/EPDR1/MYL4/SCN4B/ACTC1/GATA4/ADORA1/NEDD4L/FGF13/CAV3/MYH7/CACNA1C/SCN2B/ACTN2/RNF207/PKP2/GJC1/MYH8/CTNNA3/MYH6/KCNJ8/TNNT3/STC1/CACNA1G/LIMCH1/PARVA/KCNE4/SLC9A1/MYL6B/MYLK2/KCNJ5/SNTA1/…
GOBP_MUCOPOLYSACCHARIDE_METABOLIC_PROCESS	MUCOPOLYSACCHARIDE METABOLIC PROCESS	113	-0.291926	-1.6528	0.00516796	0.0299801	0.0200807	5729	tags=42%, list=29%, signal=30%	IDUA/SPOCK3/PRELP/B3GNT3/ITIH5/VCAN/CHPF/ITIH6/PIM1/CHP1/ITIH3/HGF/AP2A1/HYAL4/CHPF2/GNS/EXT1/CSPG5/SPAM1/STAB2/HYAL2/NDST4/SLC9A1/CHST3/ST3GAL3/DSE/B3GNT4/HAS1/NDST3/OMD/CHST1/NDST1/BCAN/CHST9/DCN/ITIH1/LYVE1/NDNF/ACAN/ST3GAL6/ST3GAL2/CHST13/EGFLAM/GALNS/NDST2/CHST15/ST3GAL4
GOBP_REGULATION_OF_LEUKOCYTE_MEDIATED_CYTOTOXICITY	REGULATION OF LEUKOCYTE MEDIATED CYTOTOXICITY	72	0.352047	1.74235	0.00521739	0.030232	0.0202493	4411	tags=40%, list=22%, signal=31%	KLRD1/SH2D1A/XCL1/SLAMF6/CRTAM/CD160/LAG3/RASGRP1/CD226/IL7R/HLA-F/IL12RB1/MICA/CADM1/SERPINB9/DNASE1/MR1/HLA-G/PPP3CB/HLA-B/NCR3/B2M/HLA-DRA/HLA-A/IL23A/PTPRC/NCR1/FADD/HLA-E
GOBP_SINGLE_FERTILIZATION	SINGLE FERTILIZATION	137	-0.271063	-1.60888	0.00526316	0.030462	0.0204034	8687	tags=62%, list=44%, signal=35%	KDM5B/LY6K/SERPINA5/ATP8B3/ADAM2/TRPC7/HSPA1L/ADAM18/HOXA10/TRPC3/ABHD2/OVGP1/ADCY3/PRSS37/TRIM36/IGSF8/CATSPERG/ZP2/PLCZ1/SPA17/HOXA11/SPINK1/TNP1/CLGN/SYT6/ALDOA/UNC13B/FOLR2/ADAM30/ZAN/AKAP3/SPATA46/ADAM20/CCDC87/HOXD10/TMPRSS12/AR/IZUMO1/SMCP/TEX101/CECR2/SLC22A16/SPAG8/ACR/ZP4/DEFB126/GLIPR1L1/FETUB/SPINK13/NPM2/PLCD4/ELSPBP1/GLRB/SPACA3/CRISP1/CATSPER3/CACNA1H/TMEM95/AKAP4/C16orf92/SPACA7/S…
GOBP_PROTEIN_TRANSPORT_ALONG_MICROTUBULE	PROTEIN TRANSPORT ALONG MICROTUBULE	62	0.384086	1.84809	0.00527241	0.0304803	0.0204157	5266	tags=47%, list=27%, signal=34%	KIFAP3/KIF3A/HSPB11/PURA/TNPO1/IFT74/DYNC2LI1/PCM1/TRIP11/IFT80/KIF5C/SFPQ/BBS12/SSX2IP/HNRNPU/WDR35/TTC30B/DYNLL1/KIF3B/IFT43/IFT57/KIF5B/IFT22/RAB27B/IFT46/TRAF3IP1/BAG3/DYNLL2/TERF2
GOBP_CELLULAR_RESPONSE_TO_IONIZING_RADIATION	CELLULAR RESPONSE TO IONIZING RADIATION	61	0.387296	1.85085	0.00531915	0.0306799	0.0205494	4426	tags=43%, list=22%, signal=33%	NUCKS1/TMEM109/RAD1/GATA3/ATR/ATM/INTS7/CLOCK/RHNO1/SIRT1/WRN/FIGNL1/XRCC6/INO80/FBXO4/GTF2H5/XRCC5/HUS1/RAD51AP1/NIPBL/KDM1A/IFI16/LIG4/BLM/SWI5/ECT2
GOBP_NEPHRON_DEVELOPMENT	NEPHRON DEVELOPMENT	136	-0.270793	-1.60129	0.00531915	0.0306799	0.0205494	8989	tags=65%, list=46%, signal=35%	IRX1/CALB1/SULF1/ANGPT2/SOX8/FAT4/TACSTD2/FGF1/WNT2B/AGTR2/WNT1/ADIPOQ/CTNNBIP1/WT1/ADAMTS16/NPHS1/PDGFB/PDGFRB/COL4A3/DCHS2/HOXA11/NOTCH2/PLCE1/OSR1/ENPEP/MAGI2/PDGFRA/SIX4/TCF21/SIX1/PAX2/UMOD/AGT/FOXD1/ITGA3/TEK/IL6R/FGF8/LIF/VEGFA/WNT7B/SERPINB7/NPHS2/HEYL/HES5/LHX1/WNT4/SHH/EGR1/SALL1/CITED1/FOXC2/LAMA5/RET/FOXJ1/GREM1/GPC3/SULF2/GLI3/EXT1/HOXD11/WNK4/SOX9/KLF15/GPR4/PAX8/YAP1/KIF26B/BMP4/WN…
GOBP_DNA_REPLICATION_INITIATION	DNA REPLICATION INITIATION	39	0.438576	1.90733	0.0053286	0.0306991	0.0205622	4913	tags=51%, list=25%, signal=39%	ORC5/PURA/MCM3/NOC3L/POLE3/PRIM2/PRIM1/ORC2/POLA1/ORC3/MCM6/MCM7/TOPBP1/GINS3/POLE2/ORC4/KAT7/CCNE2/NBN/MCM4
GOBP_INTRACILIARY_TRANSPORT	INTRACILIARY TRANSPORT	47	0.403637	1.83294	0.00535714	0.0307928	0.020625	5127	tags=45%, list=26%, signal=33%	KIFAP3/KIF3A/HSPB11/TNPO1/IFT74/DYNC2LI1/PCM1/TRIP11/IFT80/BBS12/SSX2IP/WDR35/TTC30B/DYNLL1/KIF3B/IFT43/IFT57/IFT22/IFT46/TRAF3IP1/DYNLL2
GOBP_NEGATIVE_REGULATION_OF_VIRAL_GENOME_REPLICATION	NEGATIVE REGULATION OF VIRAL GENOME REPLICATION	47	0.419205	1.90364	0.00535714	0.0307928	0.020625	4914	tags=51%, list=25%, signal=38%	CCL5/APOBEC3G/APOBEC3C/IFIT5/OAS2/FAM111A/IFITM1/MORC2/ILF3/IFIT1/ISG15/MPHOSPH8/OAS1/RSAD2/OASL/MX1/IFI16/OAS3/MAVS/ZC3HAV1/BST2/EIF2AK2/ISG20/SRPK2
GOBP_PROTEIN_K63_LINKED_DEUBIQUITINATION	PROTEIN K63 LINKED DEUBIQUITINATION	33	0.45922	1.91124	0.005386	0.0309233	0.0207124	4950	tags=48%, list=25%, signal=36%	PSMD14/USP16/ABRAXAS2/OTUD4/ABRAXAS1/STAMBPL1/USP25/DESI2/BRCC3/USP13/CYLD/ATXN3/USP20/USP33/OTUD7A/USP27X
GOBP_REGULATION_OF_RESPONSE_TO_WOUNDING	REGULATION OF RESPONSE TO WOUNDING	151	-0.256078	-1.55362	0.00540541	0.0309844	0.0207533	4784	tags=34%, list=24%, signal=26%	RGMA/SIGLEC10/WNT4/DUOX1/CADM4/F11/PTPRF/FOXC2/CEACAM1/TNR/FERMT1/WFDC1/F2RL1/F7/TNF/ADAMTS18/APOE/PTPRS/EPPK1/GRN/FGA/FGB/MIR34A/F3/APOH/PTEN/AJAP1/SMOC2/SERPINE1/TNFRSF12A/INSL3/CLDN19/PLAU/LRP1/CLDN1/APCS/HBEGF/MDK/KIAA0319/KNG1/PLAUR/F2/PRKCD/KREMEN1/F12/EDN1/ALOX5/SERPINB2/THBD/PLPP3/ST3GAL4/IL10
GOBP_RNA_DESTABILIZATION	RNA DESTABILIZATION	34	0.460605	1.92816	0.00541516	0.0309844	0.0207533	2491	tags=32%, list=13%, signal=28%	HNRNPR/DHX36/CNOT6L/YTHDF2/FTO/METTL14/METTL3/MOV10/HNRNPD/TARDBP/PUM1
GOBP_SNRNA_METABOLIC_PROCESS	SNRNA METABOLIC PROCESS	35	0.449538	1.9022	0.00541516	0.0309844	0.0207533	4891	tags=57%, list=25%, signal=43%	EXOSC9/EXOSC8/MTREX/INTS2/INTS7/EXOSC6/METTL4/RBM7/EXOSC7/INTS6L/EXOSC3/INTS14/ZCCHC8/INTS10/INTS12/EXOSC10/INTS6/LARP7/NHP2/EXOSC2
GOBP_NEURON_PROJECTION_EXTENSION	NEURON PROJECTION EXTENSION	156	-0.261923	-1.60034	0.00544959	0.0311458	0.0208615	7099	tags=60%, list=36%, signal=38%	MAP2/PLXNA3/ALCAM/CPNE9/MAG/SHTN1/NRCAM/ITSN2/RNF157/NKX6-1/CACNG7/GSK3B/ZFYVE27/ABL1/SMURF1/STK11/SEMA5B/MEGF8/OLFM1/WNT5A/DSCAM/POU4F3/ISLR2/SEMA4G/UNC13A/CYFIP1/FN1/SLIT1/PRKN/SEMA3D/MUL1/VEGFA/LIMK1/C9orf72/NEDD4L/NDEL1/SEMA6C/NTN1/CXCL12/CPNE1/SYT1/ANAPC2/MT3/CDK5/PRKCZ/CDH4/DBN1/SRF/SEMA7A/REG1A/DISC1/TNR/MAP1B/SEMA6D/FLRT1/RASAL1/SYT4/SLIT2/APOE/SEMA3E/PTPRS/SEMA5A/CDKL5/RIMS1/MAPT/EMX1/NR…
GOBP_LEARNING	LEARNING	127	-0.279903	-1.62043	0.00546448	0.0311814	0.0208853	8202	tags=59%, list=42%, signal=35%	ADCY3/TH/NEUROD2/GRM5/PTN/ARC/SNAP25/MAPK8IP2/MAP1A/BTG2/SLC8A2/TTC36/PPP1R1B/GRIN2A/NTRK2/HRH1/NLGN4X/LRRN4/DLG4/ABCA7/NTSR1/EPHB2/SHANK1/JPH3/NPTX2/PRKN/PAK5/NPAS4/SLC6A1/GIT1/FGF13/FOSL1/GPR88/SORCS3/DBH/BCHE/NRXN1/CDK5/SRF/SHANK3/BRSK1/SYNGAP1/TBR1/TNR/C1QL1/NRXN2/DRD3/EN1/TANC1/STRA6/PDE1B/TLR2/ADGRB3/RGS14/CHRNB2/SLC8A3/SLC12A5/ASIC1/DRD2/GRIN1/AAAS/GABRA5/CIC/CRH/MEIS2/INSR/NLGN3/PPP1R9B/K…
GOBP_POSITIVE_REGULATION_OF_VIRAL_GENOME_REPLICATION	POSITIVE REGULATION OF VIRAL GENOME REPLICATION	31	0.450013	1.83433	0.00547445	0.0311814	0.0208853	4914	tags=48%, list=25%, signal=36%	CCL5/HACD3/TOP2B/PPIA/PPIE/PDE12/CNOT7/PPIH/IFIT1/PPARA/CD28/VAPB/TMEM39A/PPID/SRPK2
GOBP_RIBONUCLEOSIDE_MONOPHOSPHATE_BIOSYNTHETIC_PROCESS	RIBONUCLEOSIDE MONOPHOSPHATE BIOSYNTHETIC PROCESS	31	0.44981	1.8335	0.00547445	0.0311814	0.0208853	4916	tags=58%, list=25%, signal=44%	ADA/GART/CMPK1/PRPS1/UPRT/GMPS/PRPS2/HPRT1/PPAT/ATIC/RFK/PFAS/APRT/PAICS/IMPDH2/ADSL/ADK/UMPS
GOBP_POSITIVE_REGULATION_OF_CELL_KILLING	POSITIVE REGULATION OF CELL KILLING	57	0.407286	1.90747	0.00549451	0.0312601	0.020938	4411	tags=44%, list=22%, signal=34%	KLRD1/PRF1/IFNG/SH2D1A/XCL1/SLAMF6/CRTAM/CD160/LAG3/RASGRP1/CD226/HLA-F/IL12RB1/CADM1/MR1/HLA-G/HLA-B/NCR3/B2M/HLA-DRA/HLA-A/IL23A/PTPRC/FADD/HLA-E
GOBP_REGULATION_OF_MITOTIC_SISTER_CHROMATID_SEGREGATION	REGULATION OF MITOTIC SISTER CHROMATID SEGREGATION	45	0.409181	1.83261	0.00552486	0.0313972	0.0210298	5231	tags=53%, list=26%, signal=39%	BUB3/FBXO5/PCID2/ATM/NDC80/SPDL1/PSMG2/MAD2L1/RAD21/ZNF207/HNRNPU/KNTC1/GEN1/BECN1/IK/TPR/MAD1L1/MAD2L2/ZW10/MAD2L1BP/NUMA1/LCMT1/CCNB1/ZWINT
GOBP_PROTEIN_LOCALIZATION_TO_ENDOSOME	PROTEIN LOCALIZATION TO ENDOSOME	24	0.486219	1.83459	0.00555556	0.0315359	0.0211228	1858	tags=38%, list=9%, signal=34%	ABHD17A/ABHD17B/ABHD17C/EZR/AKAP11/WASHC2C/ARF6/RDX/DTX3L
GOBP_NUCLEOBASE_CONTAINING_SMALL_MOLECULE_INTERCONVERSION	NUCLEOBASE CONTAINING SMALL MOLECULE INTERCONVERSION	26	0.485167	1.87223	0.00557621	0.0316174	0.0211773	5710	tags=58%, list=29%, signal=41%	CMPK1/DCTD/AK6/NUDT13/DUT/CTPS2/RRM2/RRM1/AK2/AK9/CTPS1/NME1/NME3/TYMS/GSR
GOBP_POSITIVE_REGULATION_OF_PROTEIN_KINASE_B_SIGNALING	POSITIVE REGULATION OF PROTEIN KINASE B SIGNALING	160	-0.251665	-1.53963	0.00558659	0.0316405	0.0211928	5994	tags=43%, list=30%, signal=30%	LRP2/HPSE/TEK/FGF8/MAZ/C1QTNF1/FGF7/FGFR3/MYOC/FGF22/ERBB2/FGF5/FGFR2/CPNE1/IRS1/PIK3R2/FGF10/CX3CL1/ESR1/CALCR/PINK1/FGF23/CCL19/RASD2/KITLG/HGF/RET/FGF18/FGF4/C1QTNF12/CCL21/RAMP3/ENG/F7/TNF/OSM/FGF20/ADAM8/NRG2/SEMA5A/SRC/GAB1/BTC/CD80/FGF3/F3/MC1R/THPO/F10/IGF1R/INSR/PIK3CD/ERBB4/AREG/HBEGF/EGFR/MET/RHOG/FGF6/IRS2/CSF3/KL/LIN28A/TGFA/FGF17/NRG4/NRG1/GAS6/ARRB2
GOBP_REGULATION_OF_ENDOTHELIAL_CELL_MIGRATION	REGULATION OF ENDOTHELIAL CELL MIGRATION	164	-0.243453	-1.49705	0.0056338	0.0318301	0.0213198	6474	tags=41%, list=33%, signal=28%	PRKCA/GATA2/FLT4/AGT/JCAD/ADGRB1/ADGRA2/DLL4/HDAC7/TEK/VEGFA/WNT7A/KDR/HMOX1/DAB2IP/MAP3K3/PROX1/EPHA2/PLK2/GPLD1/CARD10/FOXC2/CEACAM1/SVBP/FGF18/FGF4/PPARG/PRKD1/CCBE1/BMPER/TNF/STC1/MMRN2/SLIT2/BCAR1/MEOX2/APOE/SEMA5A/EFNA1/BMP4/GRN/NRP1/ATOH8/APOH/SH3BP1/PTK2B/FGFBP1/ANXA3/SMOC2/VASH1/PIK3CD/DCN/NRP2/GLUL/RHOJ/MET/EMP2/SEMA4A/RHOB/SP1/ADAMTS9/NR2F2/HDAC5/EDN1/NOTCH1/PLPP3/SCARB1/ZNF580
GOBP_BRANCHED_CHAIN_AMINO_ACID_METABOLIC_PROCESS	BRANCHED CHAIN AMINO ACID METABOLIC PROCESS	23	0.498656	1.84976	0.0056391	0.0318301	0.0213198	3907	tags=57%, list=20%, signal=45%	PPM1K/DBT/ACADSB/HIBCH/BCKDHB/HIBADH/AUH/MCCC1/ACAT1/IVD/DLD/ACAD8/ALDH6A1
GOBP_DNA_DOUBLE_STRAND_BREAK_PROCESSING	DNA DOUBLE STRAND BREAK PROCESSING	23	0.519541	1.92723	0.0056391	0.0318301	0.0213198	4903	tags=61%, list=25%, signal=46%	ATM/MRE11/UBE2N/RAD50/SMARCAD1/BARD1/BRIP1/UBE2V2/HELB/WDR70/BLM/RBBP8/RNF138/NBN
GOBP_MONOCARBOXYLIC_ACID_TRANSPORT	MONOCARBOXYLIC ACID TRANSPORT	165	-0.244376	-1.50551	0.00568182	0.0320352	0.0214572	8808	tags=59%, list=45%, signal=33%	AKR1C4/PLA2G1B/SLC10A1/SLC16A9/SLCO1B3/SLCO3A1/ABCC3/CD36/CES1/SLC6A11/SLC38A7/SLC16A8/SNAP25/PRAF2/IL1B/SLC6A8/NMUR2/PTGES/SLC51B/SLC1A6/SLC1A7/GRM7/NTRK2/SLC17A8/GJA1/UNC13B/OXT/MAP2K6/SLCO1A2/NTSR1/BDKRB2/APBA1/STX1A/PPFIA3/VAMP2/PLA2G5/NOS2/TRH/PLA2G2E/SLC1A1/ADORA1/AVP/PLA2G3/PSEN1/SLC16A14/SYT1/PPFIA2/SLC10A4/DRD4/PROCA1/SLC1A3/CASR/NR1H4/GRM1/CEACAM1/SLCO1C1/SLC22A13/SLC27A5/DRD3/STRA6/ABC…
GOBP_CELL_CELL_ADHESION_MEDIATED_BY_INTEGRIN	CELL CELL ADHESION MEDIATED BY INTEGRIN	17	0.546541	1.86297	0.00573614	0.0322329	0.0215895	403	tags=29%, list=2%, signal=29%	CCL5/ITGB1/ADA/SKAP1/ITGA4
GOBP_INTRA_S_DNA_DAMAGE_CHECKPOINT	INTRA S DNA DAMAGE CHECKPOINT	17	0.538964	1.83714	0.00573614	0.0322329	0.0215895	3852	tags=47%, list=20%, signal=38%	RAD17/MRE11/MDC1/ATF2/MSH2/MUS81/HUS1/TIPIN
GOBP_NEGATIVE_REGULATION_OF_TRANSLATIONAL_INITIATION	NEGATIVE REGULATION OF TRANSLATIONAL INITIATION	17	0.526276	1.79389	0.00573614	0.0322329	0.0215895	4168	tags=59%, list=21%, signal=46%	FMR1/RBM4/EIF2AK3/EIF3E/EIF2S1/PAIP2/BANK1/PAIP2B/TPR/EIF2AK4
GOBP_NOTCH_SIGNALING_PATHWAY	NOTCH SIGNALING PATHWAY	174	-0.24448	-1.52257	0.00574713	0.0322585	0.0216067	6529	tags=44%, list=33%, signal=29%	DTX1/KRT19/SREBF2/GATA2/PSEN2/LLGL1/FOXA1/TGFB2/DLL4/MESP1/GSX2/TP63/ARRDC1/NLE1/CNTN1/ONECUT1/CHAC1/HEYL/ASCL1/YJEFN3/PSEN1/HES5/FGF10/DLK2/BMP2K/DLK1/NR1H4/ELF3/NEURL1B/TBX2/ROBO2/NFKBIA/SORBS2/FOXC2/SNAI2/MESP2/SOX9/NCSTN/BCL6/NOTCH4/CDH6/SRC/YAP1/MMP14/S1PR3/DLX1/ATOH1/GATA5/TIMP4/PGAM2/MAGEA1/POSTN/BEND6/CEBPA/TRAF7/PLN/NRARP/HES1/JAG2/SNAI1/TSPEAR/NOTCH3/ZMIZ1/MDK/EGFR/WWC1/MAML3/BMP2/DTX2/…
GOBP_CELL_CELL_JUNCTION_ORGANIZATION	CELL CELL JUNCTION ORGANIZATION	199	-0.231546	-1.49282	0.00581395	0.0325971	0.0218335	7391	tags=49%, list=37%, signal=31%	CADM2/ESAM/CDH8/CDH2/CLDN15/CSK/GJA1/CDH9/FBF1/CLDN14/CLDN4/NLGN4X/MARVELD3/GRHL1/PRKCA/AGT/CLDN10/NECTIN4/CLDN20/TGFB2/PTPN23/LIMS2/CLDN8/CDH15/VEGFA/CLDN2/CLDN6/AJM1/GJB6/CDH18/CDHR3/CDH20/TLN2/CLDN9/GRHL2/PARD3/F11R/CDH4/EPHA2/CTNNA1/TGFB3/SRF/NR1H4/NECTIN1/RAMP2/PKP2/GJC1/TLN1/FZD5/SNAI2/GJB1/CD177/EXT1/TJP1/PKP1/CDH19/F2RL1/TNF/TBCD/PKHD1/GJA4/MICALL2/GJD3/KIFC3/CDH6/SRC/CDH22/FLCN/CRB3/ARVC…
GOBP_PROTECTION_FROM_NON_HOMOLOGOUS_END_JOINING_AT_TELOMERE	PROTECTION FROM NON HOMOLOGOUS END JOINING AT TELOMERE	10	0.672339	1.91318	0.00584795	0.0326287	0.0218547	6419	tags=90%, list=33%, signal=61%	DCLRE1C/ERCC4/DCLRE1A/TFIP11/TERF2IP/TERF2/ACD/ERCC1/DCLRE1B
GOBP_RESPONSE_TO_MECHANICAL_STIMULUS	RESPONSE TO MECHANICAL STIMULUS	196	-0.243166	-1.5579	0.00584795	0.0326287	0.0218547	5462	tags=37%, list=28%, signal=27%	HDAC4/CHRNA9/GATA4/SLC8A1/FOSL1/CAV3/KCNA1/CXCL12/CASP5/NRXN1/F11R/TNFRSF10B/AQP1/ASIC2/SHANK3/BCL10/NEUROG1/NFKBIA/IHH/RETN/MAP1B/PPARG/PKD1L1/NRXN2/COL1A1/ENG/STRA6/ANKRD1/SOX9/MMP7/PIEZO2/P2RX3/TNFRSF1A/SRC/MMP14/SLC9A1/FOSB/TLR8/TMC1/CHRNA10/LHFPL5/POSTN/PHF24/DRD2/PKDREJ/COL3A1/PTK2B/BACE1/NPPA/GDF5/SOST/STRC/CNN2/CSRP3/MEIS2/ADGRV1/PKD1L2/MPO/WNT11/DCN/PDZD7/TLR5/MDK/KIAA0319/EGFR/GSN/TNFRS…
GOBP_RRNA_3_END_PROCESSING	RRNA 3 END PROCESSING	10	0.672202	1.91279	0.00584795	0.0326287	0.0218547	4891	tags=80%, list=25%, signal=60%	EXOSC9/EXOSC8/EXOSC7/EXOSC3/ERI1/RPS21/EXOSC10/EXOSC2
GOBP_UDP_N_ACETYLGLUCOSAMINE_BIOSYNTHETIC_PROCESS	UDP N ACETYLGLUCOSAMINE BIOSYNTHETIC PROCESS	10	0.664579	1.8911	0.00584795	0.0326287	0.0218547	1295	tags=50%, list=7%, signal=47%	UAP1/GNPDA2/GFPT1/GNPNAT1/PGM3
GOBP_HISTONE_H3_K14_ACETYLATION	HISTONE H3 K14 ACETYLATION	14	0.601042	1.90532	0.00585938	0.0326287	0.0218547	4324	tags=64%, list=22%, signal=50%	MEAF6/GATA3/SIRT1/KMT2A/NAP1L2/PHF14/BRD1/BRPF1/KAT7
GOBP_MULTI_MULTICELLULAR_ORGANISM_PROCESS	MULTI MULTICELLULAR ORGANISM PROCESS	195	-0.250758	-1.60731	0.0058651	0.0326287	0.0218547	7901	tags=53%, list=40%, signal=32%	HAVCR2/ITGA5/IL1B/CYP1A1/AKT1/STAT5B/CAD/SLC6A4/PZP/PTGFR/IGFBP2/GJA1/SEMG1/OXT/ADRA2B/TEKT3/RGS2/CLDN4/CNR1/VMP1/NPFF/PRLR/IGFBP5/AR/GHSR/P2RX1/ITGA3/SMCP/EPOR/LIF/VEGFA/PAPPA/ADM/ACR/CRHBP/PSG9/FOSL1/ENDOU/TAC3/AMBP/ESR1/ITGB4/WNT4/PSG6/TGFB3/PSG2/TRO/RAMP2/BSG/TLE6/IHH/HSD11B2/COL16A1/CRHR1/AGO2/PSG11/PSG1/PSG3/JUNB/STC1/MMP7/FSHB/ADRA2C/SCGB1A1/FOSB/PTAFR/SLC38A3/PSG7/EPO/ABCC2/CALCA/NODAL/DD…
GOBP_REGULATION_OF_ENDOCYTOSIS	REGULATION OF ENDOCYTOSIS	195	-0.231572	-1.48433	0.0058651	0.0326287	0.0218547	6937	tags=52%, list=35%, signal=34%	NR1H2/ADIPOQ/SNX33/ARC/NR1H3/SFRP4/IL4/PROM2/SELE/ABL1/STON1/TFR2/TOR1A/RUFY1/PICALM/NTF3/RAB5B/WNT5A/SNAP91/MAGI2/ZFYVE16/DLG4/ABCA7/RIT2/AP2S1/LRRK2/GATA2/LRPAP1/HIP1/ANKRD13B/VPS28/SDCBP/APLN/VEGFA/SH3GL3/EPHA3/NEDD4L/LRRTM2/PACSIN3/CAV3/PICK1/RAB17/BMP2K/DRD4/CD151/RAB4B/CCL19/MCTP1/CLIP3/PCSK9/AP2A1/CD14/GREM1/GPC3/PPARG/RAB31/PRKD1/CD177/DRD3/CCL21/F2RL1/APOC1/CALY/CBL/SYT4/APOE/SRC/ABCA2/D…
GOBP_LEUKOCYTE_CHEMOTAXIS	LEUKOCYTE CHEMOTAXIS	203	-0.248596	-1.60528	0.00588235	0.0326884	0.0218947	4544	tags=33%, list=23%, signal=26%	CNR2/TIRAP/NBL1/CCL19/CCL25/BSG/LBP/CXCR1/IL34/GREM1/C5AR1/FPR2/DUSP1/CCL21/FLT1/F2RL1/EDN3/F7/TMEM102/SLIT2/CXCL14/CSF3R/CCL13/ADAM8/CSF1/SYK/CALCA/S100A8/AIF1/SCG2/PTK2B/JAML/PIP5K1C/CCL23/CXADR/TRPM4/S100A14/SERPINE1/S100A9/BST1/CCL26/CHGA/PADI2/PIK3CD/CH25H/DPEP1/MDK/TRPM2/CCL18/ADGRE2/C10orf99/IL17RC/CXCL2/EDN1/ALOX5/HSD3B7/C5AR2/CXCL16/GAS6/RIN3/SLC8B1/DAPK2/EDNRB/GPSM3/ZNF580/MAPK3/S100A12…
GOBP_AMINO_SUGAR_BIOSYNTHETIC_PROCESS	AMINO SUGAR BIOSYNTHETIC PROCESS	12	0.634293	1.89586	0.00590551	0.0327085	0.0219081	1386	tags=50%, list=7%, signal=47%	UAP1/GNPDA2/GFPT1/GNPNAT1/PGM3/GNE
GOBP_METHIONINE_BIOSYNTHETIC_PROCESS	METHIONINE BIOSYNTHETIC PROCESS	12	0.635724	1.90014	0.00590551	0.0327085	0.0219081	3235	tags=58%, list=16%, signal=49%	ENOPH1/MTR/MTHFD1/MTRR/MTAP/APIP/MRI1
GOBP_PEPTIDYL_METHIONINE_MODIFICATION	PEPTIDYL METHIONINE MODIFICATION	12	0.641156	1.91638	0.00590551	0.0327085	0.0219081	3729	tags=67%, list=19%, signal=54%	NAA35/METAP1/NAA16/NAA15/NAA20/METAP2/NAA30/NAA25
GOBP_DEFENSE_RESPONSE_TO_BACTERIUM	DEFENSE RESPONSE TO BACTERIUM	226	-0.23645	-1.54491	0.00597015	0.0329936	0.0220991	7235	tags=49%, list=37%, signal=31%	DEFB1/HTN3/TLR9/SEMG1/NOTCH2/PRG2/PYCARD/RNASE6/CST11/DEFB108B/CEBPE/DEFB125/UMOD/RNASE7/EPX/KRT6A/LPO/LYST/ADGRB1/TLR4/NOS2/NAIP/IRGM/WFDC10A/IL6R/WFDC9/DEFA4/PI3/DEFB126/SEMG2/LACRT/S100A7/LTF/SSC5D/DEFB123/LALBA/WFDC13/AQP1/TLR6/DCD/DEFB121/DEFB127/EPHA2/TIRAP/NR1H4/WFDC5/CEBPB/LBP/C5AR1/LYG2/FPR2/F2RL1/IL17F/TNF/WFDC10B/PLA2G2A/ZG16/STAB2/TLR2/TNFRSF1A/DEFB119/SYK/TF/GRN/SIGLEC16/TREM2/CRP/SP…
GOBP_HEART_MORPHOGENESIS	HEART MORPHOGENESIS	226	-0.238377	-1.5575	0.00597015	0.0329936	0.0220991	5175	tags=45%, list=26%, signal=33%	TGFB2/DLL4/LRP2/MESP1/SUFU/TEK/FGF8/VEGFA/ZFPM1/ACTC1/GATA4/DNAAF1/NPY1R/CAV3/MYH7/PIM1/RARB/HEYL/FGFR2/PSEN1/ALPK2/GRHL2/PROX1/SHH/TWIST1/SRF/MSX1/RNF207/TBR1/TBX2/PKP2/ROBO2/IHH/FOXC2/TBX5/SNAI2/MYH6/OVOL2/FOXN4/PPP1R13L/MESP2/SMAD6/EXT1/ENG/MICAL2/ANKRD1/SOX9/HAND1/SLIT2/SOX17/NPY2R/PARVA/POU4F1/TBX6/YAP1/DKK1/ELN/MYLK2/EFNA1/FKBP1A/GATA5/BMP4/NRP1/NODAL/FOLR1/TBX3/FOXH1/CCDC40/SEMA3C/HES1/INS…
GOBP_ENDOTHELIAL_CELL_MIGRATION	ENDOTHELIAL CELL MIGRATION	209	-0.231853	-1.50214	0.00598802	0.033056	0.0221409	8760	tags=55%, list=44%, signal=31%	LGALS12/FSTL1/ADTRP/NFE2L2/SOX18/TBXA2R/FGF1/GDF2/AGTR2/THBS1/PRCP/NR4A1/PTN/PDGFB/CLEC14A/PRSS3P2/NR2E1/MIR10A/ABL1/AKT1/NOS3/EGR3/STARD13/PDPK1/GADD45A/GPX1/PLXND1/FAP/WNT5A/S100A2/ACVRL1/APOA1/PRKCA/GATA2/FLT4/AGT/JCAD/S100P/ADGRB1/ADGRA2/DLL4/HDAC7/TEK/VEGFA/WNT7A/LOXL2/KDR/HMOX1/PXN/PLEKHG5/DAB2IP/MAP3K3/PROX1/EPHA2/SRF/PLK2/GPLD1/CARD10/FOXC2/CEACAM1/SVBP/FGF18/FGF4/GREM1/PPARG/PRKD1/CCBE1/…
GOBP_REGULATION_OF_CELL_SUBSTRATE_ADHESION	REGULATION OF CELL SUBSTRATE ADHESION	206	-0.234071	-1.51194	0.00600601	0.0331188	0.022183	5870	tags=40%, list=30%, signal=28%	TEK/LIMS2/SPRY4/VEGFA/PLG/COL8A1/THY1/EPHA3/MYOC/AGR2/ONECUT1/CORO2B/MAP4K4/KDR/PEAK1/MYF5/CORO1C/UNC13D/CX3CL1/ECM2/PRKCZ/WNT4/HOXA7/RELL2/CCL25/DUSP3/DISC1/COL16A1/GREM1/FBLN1/CCDC80/COL1A1/CCL21/FERMT1/CSPG5/TBCD/PKHD1/EFEMP2/LIMCH1/NEXMIF/SEMA3E/NPY2R/BCL6/COL26A1/FZD4/EMILIN1/SRC/MMP14/SLC9A1/CSF1/EPHA1/NRP1/POSTN/FGA/FGB/PPM1F/PTK2B/PTEN/AJAP1/ACTN4/DOCK5/SERPINE1/TRIOBP/BST1/CEACAM6/EDIL3/…
GOBP_DEVELOPMENTAL_CELL_GROWTH	DEVELOPMENTAL CELL GROWTH	205	-0.252471	-1.62884	0.0060423	0.0331703	0.0222174	7099	tags=49%, list=36%, signal=32%	SEMA5B/MEGF8/OLFM1/NGF/RGS2/WNT5A/DSCAM/POU4F3/ISLR2/SEMA4G/UNC13A/CYFIP1/FN1/SLIT1/PRKN/SEMA3D/CRABP2/MUL1/VEGFA/HDAC6/LIMK1/C9orf72/GATA4/NEDD4L/NDEL1/FGF13/SEMA6C/CAV3/NTN1/CXCL12/CPNE1/IGF1/SYT1/ANAPC2/MT3/RGS4/CDK5/PRKCZ/CDH4/LPAR3/DBN1/SRF/SEMA7A/REG1A/DISC1/SORBS2/TNR/MAP1B/SEMA6D/FLRT1/RASAL1/DCC/SOX9/SYT4/SLIT2/ADRA1A/APOE/SEMA3E/PTPRS/SEMA5A/EPHA7/KMT2D/CDKL5/RIMS1/MAPT/EMX1/NRP1/SEMA3F…
GOBP_NEGATIVE_REGULATION_OF_GROWTH	NEGATIVE REGULATION OF GROWTH	229	-0.236338	-1.54454	0.0060423	0.0331703	0.0222174	4710	tags=34%, list=24%, signal=26%	MT3/OSGIN1/RGS4/CDK5/APBB1/ESR2/FRZB/MSX1/SEMA7A/TNR/TBX5/TMPRSS4/DCSTAMP/GREM1/GPC3/PPARG/TP53TG5/SEMA6D/ST20/WFDC1/DCC/ENPP1/TSPYL2/SLIT2/SOX17/HNF4A/SEMA3E/PTPRS/BCL6/SEMA5A/HYAL2/EPHA7/APBB2/MEG3/FLCN/PTK6/BMP4/NRP1/SEMA3F/PSRC1/FBP1/NPR1/INHBA/MAPK11/SPHK2/CDK5R1/PTEN/NAIF1/NKD1/ARHGAP4/PML/SEMA3C/PI16/GNG4/SEMA6A/PPP2R1A/SEMA6B/WNT11/PPP1R9B/G6PD/KIAA0319/SERTAD3/ADAM15/WWC1/PAK1/SEMA4A/GSK…
GOBP_DETECTION_OF_MOLECULE_OF_BACTERIAL_ORIGIN	DETECTION OF MOLECULE OF BACTERIAL ORIGIN	11	-0.655921	-1.99193	0.00604839	0.0331703	0.0222174	5985	tags=91%, list=30%, signal=63%	TLR4/SSC5D/LY96/TLR6/TLR1/LBP/TLR2/TREM2/DMBT1/SCARB1
GOBP_ETHANOL_CATABOLIC_PROCESS	ETHANOL CATABOLIC PROCESS	11	-0.660004	-2.00433	0.00604839	0.0331703	0.0222174	1772	tags=45%, list=9%, signal=41%	SULT1A1/SULT1A2/SULT1E1/ALDH3B1/SULT1B1
GOBP_PRESYNAPTIC_MEMBRANE_ORGANIZATION	PRESYNAPTIC MEMBRANE ORGANIZATION	11	-0.659443	-2.00263	0.00604839	0.0331703	0.0222174	2545	tags=64%, list=13%, signal=55%	IL1RAPL1/PTPRD/PTEN/LRP4/CEL/NLGN3/NLGN2
GOBP_REGULATION_OF_CHEMOTAXIS	REGULATION OF CHEMOTAXIS	208	-0.230878	-1.49231	0.00606061	0.033201	0.022238	4478	tags=32%, list=23%, signal=25%	TIRAP/NBL1/CASR/CCL19/TBR1/LBP/ROBO2/SEMA7A/DUSP3/IL34/FGF18/FGF4/GREM1/C5AR1/FPR2/PRKD1/SEMA6D/DUSP1/CCL21/F2RL1/EDN3/F7/TMEM102/SLIT2/STX3/CXCL14/SEMA3E/SEMA5A/CSF1/NTRK3/TREM2/NRP1/SEMA3F/MIR34A/PLXNA4/F3/PPM1F/AIF1/SCG2/PTK2B/SMOC2/S100A14/SEMA3C/SERPINE1/BST1/CCL26/PADI2/SEMA6A/SEMA6B/FEZF2/MDK/MET/SEMA4A/AGER/EDN1/NOTCH1/ELANE/C5AR2/CORO1B/GAS6/RIN3/SLC8B1/DAPK2/GPSM3/ZNF580/SEMA4B/MAPK3
GOBP_CARDIAC_CHAMBER_FORMATION	CARDIAC CHAMBER FORMATION	12	-0.618542	-1.93606	0.00607287	0.0332319	0.0222587	4217	tags=67%, list=21%, signal=52%	TBX2/TBX5/HAND1/SOX11/BMP2/SOX4/NOTCH1/SMARCD3
GOBP_PHOSPHOLIPID_EFFLUX	PHOSPHOLIPID EFFLUX	13	-0.586827	-1.86211	0.00617284	0.0337422	0.0226005	7601	tags=92%, list=38%, signal=57%	APOA4/ABCA3/ABCA7/APOA1/ABCA1/APOC1/APOE/APOA2/ABCA12/APOC3/APOC2/APOA5
GOBP_NOREPINEPHRINE_TRANSPORT	NOREPINEPHRINE TRANSPORT	22	-0.499248	-1.89095	0.00625	0.0341268	0.0228581	8298	tags=73%, list=42%, signal=42%	AGTR2/OXTR/OXT/ADRA2B/STX1A/GHSR/SLC22A1/SLC22A2/SLC6A2/ADRA2C/HRH3/KCNB1/NISCH/CRH/SLC6A3/SLC29A4
GOBP_FUSION_OF_SPERM_TO_EGG_PLASMA_MEMBRANE_INVOLVED_IN_SINGLE_FERTILIZATION	FUSION OF SPERM TO EGG PLASMA MEMBRANE INVOLVED IN SINGLE FERTILIZATION	19	-0.53522	-1.92556	0.00627615	0.0342323	0.0229288	4134	tags=58%, list=21%, signal=46%	SPACA3/CRISP1/TMEM95/C16orf92/SPAM1/EQTN/FOLR1/LLCFC1/NOX5/FOLR3/SPACA6
GOBP_REGULATION_OF_UBIQUITIN_DEPENDENT_PROTEIN_CATABOLIC_PROCESS	REGULATION OF UBIQUITIN DEPENDENT PROTEIN CATABOLIC PROCESS	149	0.292741	1.6661	0.00630915	0.0343749	0.0230243	3803	tags=30%, list=19%, signal=24%	SMAD7/PYHIN1/UCHL5/RNF19A/SOCS4/UFL1/PSMD10/GLMN/NUB1/USP14/FAM122A/ARIH2/BBS7/STYX/SOCS5/MAPK9/UBE3A/ARIH1/RCHY1/CSNK2A2/RPS7/CSNK2A1/ANKIB1/HECTD1/SVIP/UBE2V2/FBXO22/RPL11/UBE2K/RNF144A/COMMD1/UBQLN4/TRIB2/UBQLN1/SMARCC1/RNF139/HSP90AB1/KEAP1/XPO1/BAG5/PARK7/DET1/CAMLG/SUMO1
GOBP_TRANSPORT_ALONG_MICROTUBULE	TRANSPORT ALONG MICROTUBULE	146	0.296752	1.68402	0.00633914	0.0345009	0.0231087	5266	tags=39%, list=27%, signal=29%	KIFAP3/FYCO1/KIF3A/HSPB11/FEZ1/MREG/SUN2/PURA/BLOC1S4/TNPO1/AP3M1/IFT74/DYNC2LI1/SYNE2/BLOC1S6/PCM1/ARMCX3/TRIP11/IFT80/LRPPRC/KIF5C/SFPQ/BICDL1/BBS12/FBXW11/SSX2IP/SOD1/HNRNPU/WDR35/UXT/ACTR10/SNAPIN/TTC30B/DTNBP1/OPA1/DYNLL1/KIF3B/BICD1/VAMP7/RAB6A/IFT43/IFT57/BLOC1S2/BORCS5/ARL8B/KIF5B/IFT22/DYNC1I2/RAB27B/IFT46/AP3S1/AP3D1/TRAF3IP1/BAG3/DYNLL2/PAFAH1B1/TERF2
GOBP_REGULATION_OF_T_CELL_DIFFERENTIATION	REGULATION OF T CELL DIFFERENTIATION	141	0.293431	1.65264	0.00634921	0.0345182	0.0231203	3276	tags=28%, list=17%, signal=23%	TBX21/RUNX3/TOX/SMAD7/IFNG/NFATC2/CD2/CRTAM/ADA/LAG3/GATA3/ZAP70/ZBTB1/CBFB/PRDM1/HMGB1/SOCS5/IL7R/SOS1/METTL3/IL12RB1/CARD11/DROSHA/IL7/DUSP10/XBP1/ZC3H8/IL15/RHOH/SOD1/ZNF683/HLA-G/MALT1/RC3H2/SH3RF1/RIPK2/HLA-DRA/PTPN2/IRF1
GOBP_REGULATION_OF_DNA_REPAIR	REGULATION OF DNA REPAIR	121	0.287796	1.58656	0.00645161	0.035037	0.0234678	5781	tags=48%, list=29%, signal=34%	USP1/RPA2/DEK/HMGB1/RNF168/PCNA/PARP1/UBE2N/RIF1/POT1/SIRT1/ABRAXAS1/FIGNL1/SLF1/ZNF365/WDR48/DTX3L/RPS3/UBE2V2/HELB/BRCC3/DHX9/UBQLN4/UBR5/SLF2/PARG/SETD2/ARID2/POLH/RAD51AP1/NSD2/CDK9/KDM1A/CUL4A/TFIP11/MAD2L2/FAM168A/TERF2IP/KAT7/CYREN/MRNIP/ACTR2/KMT5B/CEBPG/TIGAR/MMS19/KLHL15/ERCC6/ERCC8/TERF2/CGAS/MGMT/TIMELESS/PARP9/TRIM28/PPP4R2/FUS/SETMAR
GOBP_HEART_FORMATION	HEART FORMATION	27	-0.494633	-1.95942	0.00649351	0.0352264	0.0235946	6815	tags=74%, list=35%, signal=49%	WNT5A/AXIN2/SIX1/LRP2/MESP1/PIM1/ROBO2/TBX5/EXT1/SOX17/DKK1/GATA5/BMP4/FOLR1/FOXH1/HES1/WNT11/BMP2/NOTCH1/SMARCD3
GOBP_ORGANIC_ACID_TRANSPORT	ORGANIC ACID TRANSPORT	305	-0.203139	-1.38795	0.00655738	0.0355345	0.023801	7402	tags=46%, list=37%, signal=29%	SLC6A5/SLC51B/SLC1A6/SLC1A7/GRM7/NTRK2/SLC17A8/GJA1/UNC13B/OXT/MAP2K6/FOLR2/SLC7A2/SLCO1A2/RGS2/SLC7A13/SLC7A7/NTSR1/BDKRB2/FABP3/APBA1/STX1A/UMOD/SLC38A5/SLC25A44/PPFIA3/THRSP/VAMP2/PLA2G5/LRP2/TRH/ERFE/PLA2G2E/SLC1A1/CYP4F2/SLC26A7/SLC6A1/ADORA1/AVP/SLC7A14/SLC25A10/PLA2G3/AKT2/SLC38A10/SLC13A2/PSEN1/SYT1/PPFIA2/TRPC4/SLC22A2/SLC10A4/SLC7A3/RGS4/DRD4/PROCA1/SLC1A3/NR1H4/SLC7A4/GRM1/ACSL1/ACACA/…
GOBP_EMBRYONIC_EYE_MORPHOGENESIS	EMBRYONIC EYE MORPHOGENESIS	32	-0.45461	-1.8914	0.00659341	0.0356143	0.0238545	6815	tags=66%, list=35%, signal=43%	WNT5A/MFAP2/PAX2/ALDH1A3/RARB/PROX1/MFAP5/TFAP2A/TWIST1/FBN2/TBX2/IHH/FZD5/STRA6/EFEMP1/LRP6/SIX3/RARG/FBN1/SOX11/BMP7
GOBP_NEURONAL_ACTION_POTENTIAL	NEURONAL ACTION POTENTIAL	32	-0.454705	-1.8918	0.00659341	0.0356143	0.0238545	7360	tags=69%, list=37%, signal=43%	KCNMB3/FGF12/SCN7A/SCN2A/SCN8A/P2RX1/SCN4A/GPR88/KCNA1/CACNA1I/KCNMB2/MYH14/CACNA1H/CACNA1G/P2RX3/KCND2/SCN10A/KCNA2/SCN9A/GPER1/GPR35/KCNMB4
GOBP_REGULATION_OF_SENSORY_PERCEPTION	REGULATION OF SENSORY PERCEPTION	32	-0.450874	-1.87586	0.00659341	0.0356143	0.0238545	7917	tags=75%, list=40%, signal=45%	TMEM100/NMUR2/SMR3B/OXT/NTSR1/NPFF/SMR3A/ADORA1/ZFHX2/GRM1/GRIN2D/VIP/OPRM1/NMU/P2RX3/NPY2R/ADRA2C/SLC9A1/PTAFR/OPRD1/EDN1/EDNRB/CCK/IL10
GOBP_REGULATION_OF_MYOBLAST_DIFFERENTIATION	REGULATION OF MYOBLAST DIFFERENTIATION	49	-0.359046	-1.70716	0.00662252	0.0357331	0.023934	3880	tags=35%, list=20%, signal=28%	MYOG/TNF/SOX9/MYOD1/CXCL14/MYF6/BMP4/MYOCD/TBX3/ANKRD2/SRA1/RANBP3L/FLOT2/BOC/NOTCH1/DDIT3/PPARD
GOBP_NEGATIVE_REGULATION_OF_COAGULATION	NEGATIVE REGULATION OF COAGULATION	50	-0.370895	-1.76109	0.00663717	0.0357737	0.0239612	6822	tags=60%, list=35%, signal=39%	ADTRP/KRT1/THBS1/PDGFB/FGG/NOS3/FAP/PDGFRA/CPB2/UBASH3B/C1QTNF1/PLG/HS3ST5/F11/CEACAM1/ADAMTS18/APOE/FGA/FGB/APOH/SERPINE1/PLAU/KNG1/PLAUR/F2/PRKCD/F12/EDN1/SERPINB2/THBD
GOBP_ASTROCYTE_DEVELOPMENT	ASTROCYTE DEVELOPMENT	38	-0.39625	-1.74804	0.00666667	0.035779	0.0239647	6116	tags=55%, list=31%, signal=38%	C1QA/TLR4/LDLR/PSEN1/POU3F2/MT3/TTBK1/C5AR1/FPR2/TNF/IFNGR1/ROR1/MAPT/GRN/TREM2/S100A8/S100A9/LRP1/EGFR/SMO/AGER
GOBP_MAMMARY_GLAND_MORPHOGENESIS	MAMMARY GLAND MORPHOGENESIS	38	-0.395978	-1.74684	0.00666667	0.035779	0.0239647	6321	tags=63%, list=32%, signal=43%	IGFBP5/AR/SOSTDC1/CAV3/NTN1/FGFR2/FGF10/ESR1/WNT4/EPHA2/ELF3/TBX2/GLI3/LRP5/LRP6/SRC/CSF1/BMP4/TBX3/PML/GLI2/NRG3/ARG1/PGR
GOBP_MESENCHYMAL_CELL_PROLIFERATION	MESENCHYMAL CELL PROLIFERATION	38	-0.402144	-1.77404	0.00666667	0.035779	0.0239647	8258	tags=74%, list=42%, signal=43%	CHRD/TBX1/PTN/CTNNBIP1/PRRX1/WNT2/DCHS2/OSR1/WNT5A/SIX1/VEGFA/FGF7/FGFR2/SHH/MSX1/IHH/FGF4/GPC3/LRP5/SOX9/BMP4/WNT11/SIX2/SHOX2/BMP2/SMO/BMP7/IRS2
GOBP_PHOTOTRANSDUCTION	PHOTOTRANSDUCTION	54	-0.356419	-1.7387	0.00666667	0.035779	0.0239647	5543	tags=48%, list=28%, signal=35%	GRK4/GUCA1A/GNA11/GPR88/GNAT2/ASIC2/GUCY2F/CNGA1/PDE6A/AIPL1/GUCA1B/GNAQ/PPEF1/PLEKHB1/RCVRN/ABCA4/RP1/RGR/OPN4/GUCY2D/PDE6G/CDS1/NR2E3/CNGB1/SAG/UNC119
GOBP_PROTEIN_CONTAINING_COMPLEX_REMODELING	PROTEIN CONTAINING COMPLEX REMODELING	34	-0.42118	-1.80025	0.00669643	0.035882	0.0240337	7601	tags=74%, list=38%, signal=45%	APOA4/LPA/APOB/APOA1/PLTP/CETP/AGT/PLA2G5/APOM/PLA2G2E/PLA2G3/LPL/NR1H4/APOC1/PLA2G2A/APOE/APOA2/AGTR1/APOC3/APOC2/MPO/LIPG/ALB/APOA5/SCARB1
GOBP_CHROMATIN_ORGANIZATION_INVOLVED_IN_REGULATION_OF_TRANSCRIPTION	CHROMATIN ORGANIZATION INVOLVED IN REGULATION OF TRANSCRIPTION	84	0.333713	1.71123	0.00670017	0.035882	0.0240337	4205	tags=38%, list=21%, signal=30%	ATAD2/ASF1A/HMGB1/DPY30/EED/SMARCA5/POLE3/MORF4L1/DNMT1/ZNF304/RIF1/SIRT1/EZH2/MORC2/SETDB2/CTBP1/BAHD1/HAT1/ATF7IP/MPHOSPH8/PPHLN1/ATAD2B/FAM172A/SIN3A/HDAC1/HELLS/TPR/MECP2/ARID1B/CDCA4/HDAC2/HOTAIR
GOBP_ICOSANOID_TRANSPORT	ICOSANOID TRANSPORT	48	-0.378563	-1.77513	0.00671141	0.0359039	0.0240484	9697	tags=79%, list=49%, signal=40%	TNFSF11/SSTR4/TNFRSF11A/NMB/PLA2G2F/PLA2G1B/SLCO3A1/ABCC3/AGTR2/IL1B/NMUR2/PTGES/OXT/MAP2K6/NTSR1/BDKRB2/PLA2G5/NOS2/PLA2G2E/CYP4F2/PLA2G3/DRD4/PROCA1/CYP4A11/DRD3/ABCC11/PLA2G2A/AVPR1B/SYK/ABCC2/PLA2R1/ABCC6/DRD2/SLCO2A1/PLA2G12B/PLA2G4F/ACE/EDN1
GOBP_HINDLIMB_MORPHOGENESIS	HINDLIMB MORPHOGENESIS	33	-0.435448	-1.82963	0.00674157	0.0360269	0.0241308	6934	tags=76%, list=35%, signal=49%	OSR1/CHD7/HOXD10/OSR2/TP63/FGF8/WNT7A/ALX4/RARB/SHH/TWIST1/MSX1/FGF4/GPC3/BMP4/HOXD9/RARG/PITX1/TBX3/TFAP2B/GDF5/RSPO2/ALX3/FMN1/NOTCH1
GOBP_CATECHOL_CONTAINING_COMPOUND_METABOLIC_PROCESS	CATECHOL CONTAINING COMPOUND METABOLIC PROCESS	47	-0.38026	-1.7729	0.00678733	0.0362328	0.0242687	7543	tags=68%, list=38%, signal=42%	INSM1/RNF180/GRIN2A/MTPN/EPAS1/LRTOMT/TGFB2/SNCB/PRKN/DBH/DRD4/HTR1A/DDC/DRD3/PDE1B/GPR37/NR4A2/PNMT/CHRNB2/MAOA/NPR1/DRD2/SULT1A1/COMT/PNKD/SULT1A2/MAOB/SLC6A3/MOXD1/ITGAM/SNCAIP/AOC2
GOBP_CELL_FATE_DETERMINATION	CELL FATE DETERMINATION	39	-0.39355	-1.7371	0.00683371	0.0363258	0.024331	6487	tags=62%, list=33%, signal=41%	PAX2/GATA2/DSCAML1/IFRD1/MESP1/MCL1/WNT7A/FOXG1/ASCL1/EBF2/PROX1/TRIM15/TBX2/MYOD1/SOX17/HOXA2/NOTCH4/ATOH1/BMP4/CYP26B1/HES1/FEZF2/LBX1/JAG1
GOBP_GLUTAMATE_SECRETION	GLUTAMATE SECRETION	39	-0.39827	-1.75793	0.00683371	0.0363258	0.024331	7361	tags=69%, list=37%, signal=44%	SLC1A6/SLC1A7/GRM7/NTRK2/GJA1/UNC13B/NTSR1/APBA1/STX1A/PPFIA3/VAMP2/TRH/SLC1A1/ADORA1/AVP/SYT1/PPFIA2/SLC1A3/CPLX1/HRH3/RIMS1/RAB3A/SLC17A7/SLC1A2/GLS2/GRM2/CCK
GOBP_HYALURONAN_METABOLIC_PROCESS	HYALURONAN METABOLIC PROCESS	39	-0.395903	-1.74749	0.00683371	0.0363258	0.024331	8127	tags=59%, list=41%, signal=35%	HYAL1/PDGFB/IL1B/AKT1/HAS2/ITIH4/CEMIP/ABCC5/ITIH5/ITIH6/PIM1/CHP1/ITIH3/HGF/AP2A1/HYAL4/SPAM1/STAB2/HYAL2/SLC9A1/HAS1/ITIH1/LYVE1
GOBP_REGULATION_OF_CALCIUM_ION_DEPENDENT_EXOCYTOSIS	REGULATION OF CALCIUM ION DEPENDENT EXOCYTOSIS	39	-0.390369	-1.72306	0.00683371	0.0363258	0.024331	5789	tags=59%, list=29%, signal=42%	SYT15/DOC2B/CACNA1I/SYT1/CDK5/SYT5/SYT13/DOC2A/CACNA1H/CDK5R2/SYT4/CACNA1G/SYT12/KCNB1/SYT8/SYT9/ARF1/SYT7/SYT2/TRIM9/SCAMP5/NOTCH1/GNAI2
GOBP_GLOMERULUS_DEVELOPMENT	GLOMERULUS DEVELOPMENT	61	-0.346909	-1.72993	0.00684931	0.0363702	0.0243608	8078	tags=59%, list=41%, signal=35%	ADIPOQ/WT1/NPHS1/PDGFB/PDGFRB/COL4A3/NOTCH2/PLCE1/OSR1/ENPEP/MAGI2/PDGFRA/TCF21/PAX2/TEK/IL6R/SERPINB7/NPHS2/HEYL/LHX1/EGR1/FOXC2/RET/FOXJ1/SULF2/EXT1/KLF15/GPR4/BMP4/PECAM1/HES1/BMP7/JAG1/BASP1/NOTCH1/FOXC1
GOBP_NEGATIVE_REGULATION_OF_MRNA_METABOLIC_PROCESS	NEGATIVE REGULATION OF MRNA METABOLIC PROCESS	74	0.329996	1.6408	0.00695652	0.0368519	0.0246834	3858	tags=36%, list=20%, signal=29%	CTR9/FMR1/HNRNPA0/TAF15/PAIP1/RNPS1/CCNT1/SRSF7/ZC3H14/SRSF10/HNRNPD/BARD1/ANGEL2/SYNCRIP/C1QBP/TARDBP/THRAP3/HNRNPU/DHX9/SAP18/ELAVL1/HNRNPA2B1/HNRNPK/TOB1/CDK9/HNRNPC/SFSWAP
[truncated: 218 more rows]

## Sheet: KLRC4_gsea_c5.go.bp
ID	Description	setSize	enrichmentScore	NES	pvalue	p.adjust	qvalues	rank	leading_edge	core_enrichment
[truncated: 1,282 more rows]

[truncated: 5 more sheets: KLRD1_gsea_c5.go.bp, NKG7_gsea_c5.go.bp, SMAD7_gsea_c5.go.bp, TBX21_gsea_c5.go.bp, TGFBR3_gsea_c5.go.bp]
