# Supplementary material for: Systematic Bioinformatics Analysis Based on Public and Second-Generation Sequencing Transcriptome Data: A Study on the Diagnostic Value and Potential Mechanisms of Immune-Related Genes in Acute Myocardial Infarction
Source: Front Cardiovasc Med. 2022 Apr 14;9:863248. doi: 10.3389/fcvm.2022.863248 (PMC9046674; doi:10.3389/fcvm.2022.863248)
Supplement: Supplementary file 9 [file Table_9.XLSX]

## Sheet: GZMA_gsea_c2.cp.kegg
ID	Description	setSize	enrichmentScore	NES	pvalue	p.adjust	qvalues	rank	leading_edge	core_enrichment
KEGG_HUNTINGTONS_DISEASE	HUNTINGTONS DISEASE	163	0.361973	2.0906	0.00158228	0.0135833	0.00955807	5168	tags=50%, list=26%, signal=37%	POLR2K/REST/CYCS/NDUFA5/NDUFB8/NDUFV2/ATP5F1C/UQCRC2/NDUFA9/COX7B/CASP3/COX6C/POLR2B/ATP5PF/NDUFB4/ATP5MC3/ATP5PO/COX7A2/NDUFA4/SDHA/CREB3L2/COX5A/POLR2G/TFAM/NDUFB7/NDUFB10/ITPR1/NDUFS3/NDUFS4/NDUFA6/COX7C/SOD1/VDAC3/NDUFA8/NDUFS1/NDUFB2/UQCRB/NDUFAB1/POLR2D/TBP/NDUFB1/ATP5PB/POLR2H/TBPL1/NDUFB5/VDAC1/SLC25A5/NDUFA1/VDAC2/NDUFB9/UQCRFS1/SIN3A/COX7A2L/SLC25A6/HDAC1/CASP8/COX4I1/NDUFC1/IFT57/SDHB/…
KEGG_ALZHEIMERS_DISEASE	ALZHEIMERS DISEASE	151	0.319075	1.82288	0.00162075	0.0135833	0.00955807	4406	tags=39%, list=22%, signal=31%	PPP3CC/NAE1/CYCS/NDUFA5/CASP7/CAPN2/NDUFB8/NDUFV2/ATP5F1C/UQCRC2/NDUFA9/COX7B/CASP3/COX6C/EIF2AK3/ATP5PF/NDUFB4/ATP5MC3/ATP5PO/COX7A2/NDUFA4/SDHA/COX5A/NDUFB7/NDUFB10/ITPR1/NDUFS3/NDUFS4/NDUFA6/COX7C/NDUFA8/PPP3CB/NDUFS1/NDUFB2/ITPR2/UQCRB/NDUFAB1/NDUFB1/ATP5PB/NDUFB5/NDUFA1/NDUFB9/UQCRFS1/COX7A2L/CASP8/COX4I1/NDUFC1/APH1A/SDHB/IDE/ATP5PD/UQCRQ/CYC1/NDUFS2/SDHC/COX8A/UQCR10/NDUFS6/FADD
KEGG_OXIDATIVE_PHOSPHORYLATION	OXIDATIVE PHOSPHORYLATION	111	0.445776	2.40337	0.00165837	0.0135833	0.00955807	4693	tags=51%, list=24%, signal=39%	NDUFA5/COX11/NDUFB8/NDUFV2/ATP5F1C/UQCRC2/PPA2/NDUFA9/COX7B/COX6C/ATP5PF/NDUFB4/ATP5MC3/ATP5PO/COX7A2/NDUFA4/SDHA/COX5A/COX17/NDUFB7/NDUFB10/NDUFS3/NDUFS4/NDUFA6/COX7C/NDUFA8/NDUFS1/NDUFB2/UQCRB/NDUFAB1/ATP5MG/ATP6V1H/NDUFB1/ATP5PB/NDUFB5/ATP6V0A2/NDUFA1/NDUFB9/ATP6V0E2/ATP6V1G1/UQCRFS1/COX7A2L/COX4I1/NDUFC1/SDHB/ATP5PD/ATP5ME/UQCRQ/CYC1/NDUFS2/SDHC/COX8A/UQCR10/NDUFS6/PPA1/ATP5F1B/ATP5F1D
KEGG_CELL_CYCLE	CELL CYCLE	122	0.414032	2.27056	0.00166667	0.0135833	0.00955807	5015	tags=49%, list=25%, signal=37%	YWHAQ/WEE1/BUB3/DBF4/RBL2/TFDP2/RBL1/ORC5/MCM3/CCND2/ATR/SMC3/CDC7/CDKN1B/ATM/YWHAZ/ANAPC10/CDC23/CDC25B/CUL1/ANAPC5/PCNA/CDC27/CDC26/MAD2L1/RAD21/ANAPC7/ORC2/CCNH/ORC3/CDC16/CDK4/MCM6/MCM7/CDK7/SMAD2/SKP2/CCNA2/YWHAB/CDC14B/ANAPC4/HDAC1/SKP1/SMAD3/MAD1L1/MAD2L2/SMAD4/HDAC2/ORC4/CDK6/RB1/RBX1/EP300/CDC14A/ANAPC13/CCNE2/STAG2/MCM4/CCNB1/STAG1
KEGG_PARKINSONS_DISEASE	PARKINSONS DISEASE	106	0.487189	2.60572	0.00166667	0.0135833	0.00955807	5168	tags=60%, list=26%, signal=45%	CYCS/NDUFA5/UBE2L6/NDUFB8/NDUFV2/ATP5F1C/UQCRC2/NDUFA9/COX7B/CASP3/COX6C/UBE2G1/ATP5PF/NDUFB4/ATP5MC3/ATP5PO/COX7A2/NDUFA4/SDHA/COX5A/NDUFB7/NDUFB10/NDUFS3/NDUFS4/NDUFA6/COX7C/VDAC3/UBE2L3/NDUFA8/NDUFS1/NDUFB2/UQCRB/NDUFAB1/UBE2G2/NDUFB1/ATP5PB/NDUFB5/VDAC1/SLC25A5/NDUFA1/VDAC2/NDUFB9/UQCRFS1/COX7A2L/PARK7/SLC25A6/COX4I1/NDUFC1/SDHB/ATP5PD/UQCRQ/CYC1/NDUFS2/SDHC/COX8A/UQCR10/NDUFS6/ATP5F1B/PPID/A…
KEGG_T_CELL_RECEPTOR_SIGNALING_PATHWAY	T CELL RECEPTOR SIGNALING PATHWAY	108	0.366813	1.97093	0.00166667	0.0135833	0.00955807	3601	tags=32%, list=18%, signal=27%	IFNG/CBLB/NFATC2/CD8A/CD247/PRKCQ/CD3G/PPP3CC/AKT3/FYN/RASGRP1/CD3D/ZAP70/LCK/NFATC3/CD8B/NCK1/LAT/ITK/SOS1/MAPK9/PIK3R1/DLG1/CARD11/MAP3K7/CDK4/MALT1/PPP3CB/PIK3CA/NRAS/CD3E/IKBKB/MAP2K1/PIK3CG/CD28
KEGG_NATURAL_KILLER_CELL_MEDIATED_CYTOTOXICITY	NATURAL KILLER CELL MEDIATED CYTOTOXICITY	128	0.326428	1.80698	0.00166945	0.0135833	0.00955807	4411	tags=37%, list=22%, signal=29%	KLRD1/PRF1/IFNG/SH2D1A/GZMB/NFATC2/CD247/HCST/FASLG/PPP3CC/FYN/KLRC3/ZAP70/LCK/NFATC3/LAT/SOS1/ITGAL/PIK3R1/CASP3/ICAM2/MICA/CD48/SH2D1B/MICB/HLA-G/PPP3CB/PIK3CA/CD244/NRAS/HLA-B/PRKCB/NCR3/PTPN11/MAP2K1/KIR2DL5A/PIK3CG/KIR2DL2/RAC2/HLA-A/TNFRSF10A/HLA-C/LCP2/KIR2DS5/NCR1/KIR2DL1/HLA-E
KEGG_SPLICEOSOME	SPLICEOSOME	115	0.602726	3.26329	0.00167504	0.0135833	0.00955807	5222	tags=70%, list=26%, signal=52%	DHX15/THOC2/SRSF8/SRSF3/BCAS2/SNRPD3/HNRNPA3/MAGOHB/PPIE/SNRNP40/SRSF7/PPIL1/SNRPG/SNRNP27/U2SURP/PRPF40A/WBP11/SNRPD2/SRSF10/SNRPD1/NCBP2/DDX46/LSM8/LSM5/PLRG1/SNW1/TXNL4A/SMNDC1/CCDC12/PPIH/CWC15/THOC1/TCERG1/LSM2/PRPF19/HNRNPU/CDC40/SNRPF/PRPF38B/SNRPA1/SNRPB/CRNKL1/HNRNPA1/RBM17/HNRNPK/AQR/NCBP1/LSM3/PRPF38A/DDX42/SNRNP200/SNRPC/SF3A3/PRPF8/RBM25/LSM7/SNRPE/SLU7/HNRNPC/USP39/CTNNBL1/TRA2B/TRA…
KEGG_UBIQUITIN_MEDIATED_PROTEOLYSIS	UBIQUITIN MEDIATED PROTEOLYSIS	129	0.427815	2.36911	0.00168634	0.0135833	0.00955807	5816	tags=61%, list=29%, signal=43%	CBLB/UBE2Q2/UBA2/FANCL/KLHL9/CUL5/BIRC6/WWP1/ANAPC10/CDC23/UBE2L6/ELOC/XIAP/UBE2E3/TRIM32/UBA6/UBE3A/CUL1/ANAPC5/HERC2/UBE2N/CDC27/RCHY1/CDC26/SMURF2/UBE2Z/UBE2G1/UBE3C/ANAPC7/SAE1/UBE2Q1/FBXW11/CUL2/HERC1/PRPF19/PIAS3/UBE2L3/CDC16/UBE2E1/NEDD4/UBE2K/FBXO4/ITCH/UBE2G2/UBR5/BIRC3/RNF7/SKP2/KEAP1/UBE2D2/ANAPC4/SKP1/DET1/CUL4A/VHL/UBE2I/TRAF6/HUWE1/BTRC/RBX1/PIAS2/DDB2/ANAPC13/UBE2NL/HERC4/SIAH1/UBE…
KEGG_ANTIGEN_PROCESSING_AND_PRESENTATION	ANTIGEN PROCESSING AND PRESENTATION	74	0.471333	2.34624	0.00169491	0.0135833	0.00955807	5120	tags=51%, list=26%, signal=38%	KLRD1/KLRC4/CD8A/KLRC3/RFXAP/PDIA3/CD8B/PSME1/NFYB/HSP90AA1/TAP2/HLA-F/TAP1/RFX5/CANX/HLA-G/HLA-DPB1/HLA-DPA1/HLA-B/B2M/HSP90AB1/HLA-DRA/KIR2DL5A/KIR2DL2/HLA-A/HLA-C/HSPA4/KIR2DS5/KIR3DL3/KIR2DL1/HLA-DMB/HLA-E/CREB1/HLA-DRB4/TAPBP/LGMN/KIR2DS4/CALR
KEGG_PYRIMIDINE_METABOLISM	PYRIMIDINE METABOLISM	90	0.374514	1.93347	0.00169491	0.0135833	0.00955807	5478	tags=51%, list=28%, signal=37%	AK3/DCK/POLR2K/CMPK1/NME7/POLR3GL/POLE3/UPRT/POLR1B/POLR1C/DCTD/POLR2B/POLR3F/PRIM2/DUT/PNPT1/POLR3A/PRIM1/POLR2G/POLA1/CMPK2/POLR2D/POLR2H/CTPS2/RRM2/RRM1/CTPS1/POLE2/ENTPD4/POLR1E/NT5E/POLR3K/POLR2I/POLR2E/POLR2C/UMPS/NME1/POLR1D/NME3/POLR3B/POLR2J/NT5C3A/NME6/POLR3G/NUDT2/TYMS
KEGG_RIBOSOME	RIBOSOME	70	0.6646	3.25327	0.0017301	0.0135833	0.00955807	4910	tags=80%, list=25%, signal=60%	RPL36AL/RPS25/RPS24/RPL15/RPS17/RPS19/RPL23A/RPL35/RPS4X/RPS7/RPS3/RPL14/RPL3/RPS18/RPL37/RPL24/RPL9/RSL24D1/RPL10A/RPL11/RPL19/RPS5/RPL32/RPL27/MRPL13/RPL37A/RPL10L/RPL34/RPL29/RPL6/RPL12/RPS6/RPL30/RPL22/RPL22L1/RPL36/RPLP0/RPL8/RPL39/FAU/RPL35A/RPS27L/RPL41/RPS2/RPS21/RPL18/RPS15/RPS16/RPS29/RPS10/RPS23/RPS27/RPS27A/RPS15A/RPS9/RPL7
KEGG_RNA_DEGRADATION	RNA DEGRADATION	56	0.617275	2.87726	0.00175131	0.0135833	0.00955807	4311	tags=68%, list=22%, signal=53%	XRN1/HSPA9/CNOT6L/EXOSC9/DCP1B/EXOSC8/TTC37/EXOSC1/DDX6/MTREX/DIS3/EXOSC6/CNOT7/LSM8/LSM5/PNPT1/CNOT9/CNOT6/EXOSC7/C1D/LSM2/WDR61/CNOT4/DCP1A/EXOSC3/CNOT8/LSM3/CNOT2/ZCCHC7/LSM7/PAPOLG/ENO2/PAPOLA/DCPS/LSM1/LSM6/HSPD1/EXOSC10
KEGG_N_GLYCAN_BIOSYNTHESIS	N GLYCAN BIOSYNTHESIS	44	0.478798	2.11984	0.00175747	0.0135833	0.00955807	4878	tags=55%, list=25%, signal=41%	MGAT2/DPM1/MAN1A2/MAN2A1/ALG10/DDOST/FUT8/ALG9/ALG13/MGAT4A/ST6GAL1/DAD1/ALG5/DPM3/ALG8/STT3A/RPN2/ALG6/GANAB/STT3B/ALG2/MAN1A1/MGAT4B/DPAGT1
KEGG_NUCLEOTIDE_EXCISION_REPAIR	NUCLEOTIDE EXCISION REPAIR	43	0.576207	2.54113	0.00176056	0.0135833	0.00955807	5199	tags=65%, list=26%, signal=48%	RPA2/GTF2H3/RPA3/RFC5/RFC1/POLE3/RFC4/PCNA/GTF2H1/XPA/ERCC4/RFC3/CCNH/ERCC3/CDK7/GTF2H5/ERCC5/MNAT1/LIG1/POLE2/CUL4A/CETN2/RBX1/DDB2/RPA1/GTF2H4/ERCC6/ERCC8
KEGG_VALINE_LEUCINE_AND_ISOLEUCINE_DEGRADATION	VALINE LEUCINE AND ISOLEUCINE DEGRADATION	43	0.49538	2.18467	0.00176056	0.0135833	0.00955807	5654	tags=65%, list=29%, signal=47%	ACADM/DBT/ACADSB/ACAT2/HIBCH/HADH/BCKDHB/HIBADH/OXCT1/MCEE/AUH/MCCC1/ACAA2/HMGCS1/ACAT1/IVD/DLD/HADHA/ACAD8/ALDH6A1/ALDH3A2/ECHS1/ALDH9A1/MCCC2/HSD17B10/EHHADH/PCCB/PCCA
KEGG_PROTEASOME	PROTEASOME	41	0.660109	2.87678	0.00177936	0.0135833	0.00955807	5469	tags=83%, list=28%, signal=60%	IFNG/PSMB2/PSMA5/PSMD14/PSME1/PSMB8/PSMC2/PSMA2/PSMC6/PSMA4/PSME4/PSMB10/PSMA1/PSMB9/PSMA3/PSMD6/PSMB4/SEM1/PSMD12/PSMC3/PSMB1/PSMC5/PSMD8/PSMC4/PSMD7/PSMD11/PSMD3/PSMB6/PSMA7/POMP/PSMB7/PSMB5/PSMA8/PSMD1
KEGG_DNA_REPLICATION	DNA REPLICATION	36	0.634856	2.71987	0.00178571	0.0135833	0.00955807	3819	tags=61%, list=19%, signal=49%	RPA2/MCM3/RPA3/RFC5/RFC1/POLE3/FEN1/RFC4/RNASEH1/PCNA/SSBP1/PRIM2/RFC3/PRIM1/RNASEH2C/POLA1/RNASEH2B/MCM6/MCM7/RNASEH2A/LIG1/POLE2
KEGG_GRAFT_VERSUS_HOST_DISEASE	GRAFT VERSUS HOST DISEASE	35	0.577637	2.44701	0.00179533	0.0135833	0.00955807	4598	tags=57%, list=23%, signal=44%	KLRD1/PRF1/IFNG/GZMB/FASLG/HLA-F/HLA-G/HLA-DPB1/HLA-DPA1/HLA-B/HLA-DRA/KIR2DL5A/CD28/KIR2DL2/HLA-A/HLA-C/KIR2DL1/HLA-DMB/HLA-E/HLA-DRB4
KEGG_PRIMARY_IMMUNODEFICIENCY	PRIMARY IMMUNODEFICIENCY	35	0.548324	2.32283	0.00179533	0.0135833	0.00955807	2012	tags=40%, list=10%, signal=36%	CD8A/ADA/CD3D/UNG/ZAP70/RFXAP/LCK/CD8B/IL7R/TAP2/IL2RG/DCLRE1C/TAP1/RFX5
KEGG_ALLOGRAFT_REJECTION	ALLOGRAFT REJECTION	33	0.461295	1.9167	0.00182815	0.0135833	0.00955807	4598	tags=48%, list=23%, signal=37%	PRF1/IFNG/GZMB/FASLG/HLA-F/HLA-G/HLA-DPB1/HLA-DPA1/HLA-B/HLA-DRA/CD28/HLA-A/HLA-C/HLA-DMB/HLA-E/HLA-DRB4
KEGG_CITRATE_CYCLE_TCA_CYCLE	CITRATE CYCLE TCA CYCLE	29	0.526436	2.10595	0.00185185	0.0135833	0.00955807	4864	tags=62%, list=25%, signal=47%	DLAT/SUCLA2/PDHB/PDHA1/MDH1/FH/SUCLG2/SDHA/DLD/IDH2/MDH2/SDHB/CS/SDHC/ACLY/IDH3A/IDH3B/PCK2
KEGG_BASAL_TRANSCRIPTION_FACTORS	BASAL TRANSCRIPTION FACTORS	32	0.531415	2.18891	0.00185529	0.0135833	0.00955807	3615	tags=47%, list=18%, signal=38%	GTF2H3/GTF2E1/GTF2H1/GTF2A1/TAF2/TAF11/TAF5/TAF5L/GTF2I/GTF2F2/TBP/TBPL1/GTF2E2/GTF2A2/GTF2B
KEGG_PROTEIN_EXPORT	PROTEIN EXPORT	23	0.687493	2.56312	0.00189036	0.0135833	0.00955807	5019	tags=87%, list=25%, signal=65%	SPCS2/SRP9/SRP72/SRP19/SRPRB/IMMP1L/SRP54/SEC63/SRP14/SPCS1/SEC11C/SEC62/SEC61G/SRP68/SRPRA/SEC11A/OXA1L/SPCS3/SEC61A1/SEC61B
KEGG_MISMATCH_REPAIR	MISMATCH REPAIR	22	0.659477	2.4331	0.00191571	0.0135833	0.00955807	3746	tags=59%, list=19%, signal=48%	RPA2/RPA3/RFC5/RFC1/MSH6/RFC4/PCNA/SSBP1/MSH2/MSH3/RFC3/MLH1/LIG1
KEGG_RNA_POLYMERASE	RNA POLYMERASE	26	0.593229	2.28029	0.00191939	0.0135833	0.00955807	5657	tags=77%, list=29%, signal=55%	POLR2K/POLR3GL/POLR1B/POLR1C/POLR2B/POLR3F/POLR3A/POLR2G/POLR2D/POLR2H/POLR1E/POLR3K/POLR2I/POLR2E/POLR2C/POLR1D/POLR3B/POLR2J/POLR3G/POLR3C
KEGG_DRUG_METABOLISM_CYTOCHROME_P450	DRUG METABOLISM CYTOCHROME P450	57	-0.426227	-2.12819	0.00231482	0.0153333	0.0107895	7415	tags=65%, list=38%, signal=41%	GSTA3/FMO4/CYP2C18/CYP3A43/CYP2C19/ALDH1A3/CYP2B6/GSTM2/CYP2D6/UGT2B15/GSTM1/GSTM4/CYP2C9/GSTT1/CYP3A4/ADH1B/CYP2A13/CYP2A7/CYP1A2/ADH6/MGST1/FMO1/MAOA/FMO2/ADH1A/MGST2/ALDH3A1/AOX1/FMO3/ADH4/MAOB/CYP2C8/CYP3A5/CYP2A6/GSTM5/GSTO2/ALDH3B1
KEGG_COMPLEMENT_AND_COAGULATION_CASCADES	COMPLEMENT AND COAGULATION CASCADES	67	-0.435622	-2.2671	0.00234742	0.0153333	0.0107895	6736	tags=60%, list=34%, signal=39%	SERPINC1/CPB2/BDKRB2/F13B/C8B/C1R/C6/VWF/C1QA/C8G/PLG/BDKRB1/MASP1/F9/CD55/F11/C1QC/C2/C5AR1/F7/C1S/FGA/FGB/F3/SERPIND1/SERPINE1/F10/F5/PLAU/A2M/KNG1/PLAUR/C7/F2/MASP2/CR1/SERPINA1/F12/C8A/THBD
KEGG_AXON_GUIDANCE	AXON GUIDANCE	129	-0.325733	-1.93373	0.00244499	0.0153333	0.0107895	5612	tags=46%, list=28%, signal=33%	LIMK1/PAK5/EPHA3/EFNA3/ABLIM2/SEMA6C/NTN1/NFATC4/CXCL12/CHP1/CDK5/UNC5B/EPHA2/PLXNC1/EPHA8/ROBO2/SEMA7A/RND1/SEMA6D/CHP2/DCC/LIMK2/PLXNB1/SLIT2/PAK4/SEMA3E/SEMA5A/SRGAP1/NGEF/EFNA2/EPHA7/EFNA1/EPHA1/EPHB1/SRGAP3/NRP1/SEMA3F/L1CAM/LRRC4C/EPHA5/UNC5C/SEMA3C/PAK3/SEMA6A/SEMA6B/EPHB3/RAC3/EPHB4/MET/PAK1/SEMA4A/DPYSL5/NTN3/UNC5A/SEMA4B/FES/GNAI2/MAPK3/PLXNA2
KEGG_OLFACTORY_TRANSDUCTION	OLFACTORY TRANSDUCTION	110	-0.372436	-2.15538	0.0025	0.0153333	0.0107895	8418	tags=64%, list=43%, signal=37%	OR10A4/PDC/OR8G1/OR2S2/OR2W1/PRKACG/ADCY3/OR10H2/OR1F1/OR5P2/OR10H1/OR4D2/OR1C1/CAMK2A/OR1E1/OR2C1/OR1G1/OR2F1/OR2F2/OR2J2/GUCA1C/OR1I1/OR5J2/OR10C1/OR4D1/OR2H2/OR7A5/CAMK2G/OR7C1/OR11A1/OR2C3/GUCA1A/OR51B5/OR12D2/CALML3/OR10A5/OR1J2/OR1A1/OR51B2/OR51M1/OR10A3/OR1J4/OR51B4/GUCA1B/OR8B8/CALML5/CAMK2B/CLCA1/OR5L2/OR51I1/CALML6/OR2H1/OR7C2/OR2B6/OR5P3/PDE1C/CLCA4/OR13C4/OR10H3/OR6A2/GUCY2D/OR3A1/CNG…
KEGG_CALCIUM_SIGNALING_PATHWAY	CALCIUM SIGNALING PATHWAY	174	-0.288435	-1.80374	0.00274725	0.0163063	0.0114741	8253	tags=63%, list=42%, signal=37%	PRKACG/LHCGR/ADCY3/OXTR/GRM5/GRIN2C/PDGFRB/PLCD1/ATP2A1/SLC8A2/ERBB3/NOS3/CHRM2/PLCZ1/CAMK2A/CHRM5/PTGFR/GRIN2A/HRH1/CACNA1D/PLCE1/HTR2A/PDGFRA/PPP3R2/NTSR1/ATP2A3/BDKRB2/PRKCA/MYLK3/EDNRA/CACNA1S/HTR7/P2RX1/GNA14/NOS2/PLCB4/CAMK2G/BDKRB1/SLC8A1/PTGER3/GNA11/HTR6/ERBB2/TRHR/PRKCG/RYR3/CACNA1I/PLCB3/CALML3/CACNA1C/CHP1/PLCD4/HTR2C/GRM1/ADRA1B/CACNA1A/GRIN2D/CACNA1F/CACNA1H/GRPR/CHP2/ADCY2/PDE1B/AD…
KEGG_NEUROACTIVE_LIGAND_RECEPTOR_INTERACTION	NEUROACTIVE LIGAND RECEPTOR INTERACTION	263	-0.367758	-2.46256	0.0031348	0.0180251	0.0126836	6681	tags=57%, list=34%, signal=39%	GABRD/NTSR1/GABRG2/GABRG3/BDKRB2/CNR1/HRH4/GALR1/EDNRA/CHRNB3/PRLR/GCGR/P2RY2/HTR7/TAAR1/GHSR/P2RX1/GABRA6/GABRA1/GRID1/GPR156/VIPR2/HCRTR1/PTH1R/HTR1F/GPR50/NMUR1/GIPR/GABRA2/P2RY4/PLG/BDKRB1/S1PR4/OPRK1/CHRNA9/SCTR/ADORA1/CHRM4/PTGER3/ADCYAP1R1/HTR6/NPY1R/GRIA2/TRHR/GLP1R/PARD3/HTR2C/DRD4/LPAR3/CALCR/RXFP2/CNR2/GH2/SSTR3/HTR1A/MC2R/BRS3/GABRR2/GLRB/CHRNA3/GRM1/FPR1/P2RY13/ADRA1B/GALR3/CRHR1/C5A…
KEGG_AMINOACYL_TRNA_BIOSYNTHESIS	AMINOACYL TRNA BIOSYNTHESIS	21	0.575843	2.09038	0.00382409	0.0213222	0.0150036	5534	tags=76%, list=28%, signal=55%	YARS2/NARS2/LARS2/IARS2/SEPSECS/FARSB/DARS2/FARSA/MARS2/WARS2/EARS2/HARS2/PSTK/RARS2/VARS2/PARS2
KEGG_ECM_RECEPTOR_INTERACTION	ECM RECEPTOR INTERACTION	81	-0.321063	-1.73853	0.00483092	0.0261438	0.0183964	6238	tags=46%, list=32%, signal=31%	ITGA11/COL4A2/VWF/FN1/ITGA3/LAMC2/SV2C/ITGA8/LAMB4/ITGB4/COL4A1/SDC1/LAMA5/TNR/ITGA7/COL6A1/COL4A6/COL1A1/IBSP/LAMC1/LAMA3/HSPG2/COL1A2/LAMA4/SDC3/TNXB/LAMA1/COL3A1/ITGA9/TNN/THBS3/SDC2/SV2B/COMP/COL11A1/COL5A1/COL11A2
KEGG_CYTOKINE_CYTOKINE_RECEPTOR_INTERACTION	CYTOKINE CYTOKINE RECEPTOR INTERACTION	250	-0.21757	-1.44728	0.00600601	0.0315744	0.0222177	6037	tags=38%, list=31%, signal=27%	TGFB2/IFNA21/CCL22/CCL1/EPOR/IL6R/LIF/IL9/VEGFA/IFNA2/IL20RA/OSMR/CNTFR/KDR/BMPR1B/CXCL12/CCL16/CX3CL1/TNFRSF10B/AMHR2/GH2/TGFB3/IFNA14/CTF1/CCL19/CCR8/KITLG/CCL25/IFNK/HGF/CXCR1/IL4R/CSF2RB/TPO/TNFRSF13B/CCL21/FLT1/TNF/OSM/GH1/IFNW1/IFNB1/IFNGR1/CXCL14/CSF3R/CCL13/TNFRSF1A/IL21/XCR1/TNFRSF10C/CSF1/IL11/EPO/TNFRSF10D/INHBA/IFNA7/GDF5/NGFR/CCL23/TNFRSF12A/TNFRSF19/CCL26/IFNA16/IL17A/TNFSF13/TNFRSF…
KEGG_MATURITY_ONSET_DIABETES_OF_THE_YOUNG	MATURITY ONSET DIABETES OF THE YOUNG	23	-0.500783	-1.94163	0.0063425	0.0324172	0.0228107	8998	tags=91%, list=46%, signal=50%	IAPP/INS/NEUROG3/NKX6-1/PKLR/GCK/FOXA3/NEUROD1/FOXA2/NR5A2/ONECUT1/HNF4G/HNF4A/PAX4/PDX1/PAX6/HES1/HNF1A/SLC2A2/MNX1/HNF1B
KEGG_PEROXISOME	PEROXISOME	77	0.335746	1.68986	0.00672269	0.0334318	0.0235246	5506	tags=45%, list=28%, signal=33%	SCP2/PEX3/ACSL5/ECI2/CROT/PEX13/PEX1/PEX12/HACL1/SLC25A17/ABCD2/ABCD3/PEX7/SOD1/PEX11B/NUDT19/PEX2/AGPS/ABCD4/GSTK1/GNPAT/PEX11A/IDH2/PHYH/MPV17L/PEX26/PECR/PRDX1/ECH1/PEX19/SLC27A2/MPV17/PXMP4/ACSL6/EHHADH
KEGG_PURINE_METABOLISM	PURINE METABOLISM	148	0.2651	1.51178	0.00809062	0.0391756	0.0275664	5449	tags=42%, list=28%, signal=31%	ADA/DCK/POLR2K/GART/NME7/POLR3GL/POLE3/PRPS1/POLR1B/POLR1C/GMPS/PRPS2/HPRT1/POLR2B/PPAT/ADCY7/POLR3F/PRIM2/PNPT1/POLR3A/PRIM1/POLR2G/PDE6D/POLA1/ATIC/NUDT9/POLR2D/POLR2H/PFAS/ADPRM/RRM2/PDE7A/RRM1/DGUOK/PDE3B/AK2/APRT/PDE8A/POLE2/NUDT5/ENTPD4/POLR1E/PAICS/NT5E/POLR3K/POLR2I/IMPDH2/ADSL/PDE4D/ADK/POLR2E/POLR2C/NME1/PDE4B/POLR1D/NME3/POLR3B/POLR2J/NT5C3A/NME6/POLR3G/NUDT2
KEGG_METABOLISM_OF_XENOBIOTICS_BY_CYTOCHROME_P450	METABOLISM OF XENOBIOTICS BY CYTOCHROME P450	55	-0.336029	-1.66007	0.00923787	0.0435838	0.0306683	6618	tags=51%, list=34%, signal=34%	CYP3A43/CYP2C19/ALDH1A3/CYP2B6/GSTM2/CYP2S1/UGT2B15/GSTM1/EPHX1/GSTM4/CYP2C9/GSTT1/CYP3A4/ADH1B/CYP1A2/ADH6/MGST1/ADH1A/MGST2/ALDH3A1/ADH4/CYP2F1/CYP2C8/CYP3A5/CYP1B1/GSTM5/GSTO2/ALDH3B1
KEGG_MELANOGENESIS	MELANOGENESIS	97	-0.288601	-1.62834	0.00970874	0.0446602	0.0314257	8476	tags=63%, list=43%, signal=36%	WNT16/WNT8B/WNT2B/PRKACG/FZD10/ADCY3/WNT1/FZD1/GSK3B/WNT2/WNT9A/CAMK2A/RAF1/WNT5A/ADCY5/WNT8A/PRKCA/GNAO1/ASIP/PLCB4/ADCY6/CAMK2G/WNT7A/WNT7B/CREB3L3/POMC/CREB3/PRKCG/PLCB3/CALML3/WNT4/DVL3/KITLG/FZD5/ADCY2/WNT5B/CALML5/CAMK2B/GNAQ/MITF/FZD4/FZD9/CALML6/WNT9B/WNT6/MC1R/CREB3L1/WNT10A/MAP2K2/DCT/WNT11/ADCY1/TYR/CREBBP/EDN1/PLCB2/ADCY4/PRKACA/EDNRB/GNAI2/MAPK3
KEGG_NON_HOMOLOGOUS_END_JOINING	NON HOMOLOGOUS END JOINING	12	0.620086	1.87187	0.0103734	0.0461963	0.0325066	4266	tags=58%, list=22%, signal=46%	MRE11/FEN1/RAD50/DCLRE1C/XRCC6/XRCC5/LIG4
KEGG_TYPE_I_DIABETES_MELLITUS	TYPE I DIABETES MELLITUS	39	0.402141	1.74906	0.0105448	0.0461963	0.0325066	4598	tags=44%, list=23%, signal=34%	PRF1/IFNG/GZMB/FASLG/HLA-F/HLA-G/HLA-DPB1/HLA-DPA1/HLA-B/HLA-DRA/CD28/HLA-A/HLA-C/HSPD1/HLA-DMB/HLA-E/HLA-DRB4
KEGG_BASE_EXCISION_REPAIR	BASE EXCISION REPAIR	32	0.416555	1.71579	0.0111317	0.0469867	0.0330627	3819	tags=38%, list=19%, signal=30%	UNG/HMGB1/POLE3/FEN1/PCNA/PARP1/APEX1/PARP2/TDG/MUTYH/LIG1/POLE2
KEGG_HOMOLOGOUS_RECOMBINATION	HOMOLOGOUS RECOMBINATION	28	0.445013	1.75849	0.011236	0.0469867	0.0330627	4903	tags=50%, list=25%, signal=38%	RPA2/RPA3/MRE11/RAD50/SSBP1/RAD51C/MUS81/SEM1/RAD51D/BRCA2/BLM/RAD54B/RPA1/NBN

## Sheet: KLRC4_gsea_c2.cp.kegg
ID	Description	setSize	enrichmentScore	NES	pvalue	p.adjust	qvalues	rank	leading_edge	core_enrichment
KEGG_HUNTINGTONS_DISEASE	KEGG_HUNTINGTONS_DISEASE	163	0.353614	2.10875	0.00166945	0.012877	0.00861907	4989	tags=47%, list=25%, signal=35%	REST/NDUFA5/POLR2K/CYCS/COX7B/CREB3L2/CASP3/NDUFB8/POLR2B/ATP5F1C/NDUFA9/UQCRC2/ITPR1/NDUFS1/NDUFV2/ATP5MC3/COX6C/NDUFB10/ATP5PO/COX7A2/ATP5PF/COX5A/NDUFB4/NDUFB5/CASP8/SDHA/POLR2D/TBP/NDUFB1/POLR2G/TFAM/VDAC3/VDAC1/NDUFS4/NDUFA4/COX7C/NDUFS3/ATP5PB/NDUFA6/UQCRFS1/SOD1/SIN3A/NDUFA1/NDUFAB1/NDUFA8/COX7A2L/UQCRB/CLTC/POLR2H/NDUFB2/VDAC2/NDUFS2/TBPL1/NDUFB9/SDHB/NDUFB7/COX4I1/SDHC/SLC25A5/HDAC2/CREB…
KEGG_ALZHEIMERS_DISEASE	KEGG_ALZHEIMERS_DISEASE	151	0.303689	1.78004	0.00169492	0.012877	0.00861907	5437	tags=44%, list=28%, signal=32%	NDUFA5/PPP3CC/CASP7/CYCS/COX7B/CAPN2/CASP3/NAE1/NDUFB8/ATP5F1C/NDUFA9/UQCRC2/ITPR1/NDUFS1/NDUFV2/ATP5MC3/ITPR2/COX6C/NDUFB10/ATP5PO/COX7A2/ATP5PF/COX5A/NDUFB4/NDUFB5/CASP8/SDHA/NDUFB1/NDUFS4/EIF2AK3/NDUFA4/COX7C/NDUFS3/ATP5PB/NDUFA6/UQCRFS1/PPP3CB/NDUFA1/NDUFAB1/NDUFA8/COX7A2L/APH1A/UQCRB/NDUFB2/NDUFS2/NDUFB9/SDHB/NDUFB7/COX4I1/SDHC/CYC1/IDE/ERN1/NDUFC1/ATP5F1B/NDUFS6/COX5B/COX8A/UQCRQ/ATP5PD/UQC…
KEGG_UBIQUITIN_MEDIATED_PROTEOLYSIS	KEGG_UBIQUITIN_MEDIATED_PROTEOLYSIS	129	0.451902	2.57793	0.00175747	0.012877	0.00861907	4915	tags=56%, list=25%, signal=42%	CBLB/FANCL/UBE2Q2/UBE2L6/CUL5/XIAP/UBA6/UBE3A/UBA2/UBE2Z/BIRC6/KLHL9/SMURF2/ELOC/HERC1/TRIM32/ANAPC10/ANAPC5/UBE3C/WWP1/CDC23/UBE2N/FBXO4/RCHY1/CUL1/ITCH/PIAS3/CDC16/NEDD4/UBE2E3/UBE2G1/HERC2/UBE2K/UBE2G2/FBXW11/UBR5/SAE1/CDC26/ANAPC7/KEAP1/HUWE1/DET1/BIRC3/CUL2/TRIM37/ANAPC4/UBE2E1/BTRC/UBE2I/CDC27/PRPF19/DDB2/RNF7/PIAS2/MAP3K1/UBE2D2/UBE2L3/CUL4A/UBE2Q1/VHL/RBX1/SKP2/HERC4/MDM2/ERCC8/FBXW7/ANAP…
KEGG_T_CELL_RECEPTOR_SIGNALING_PATHWAY	KEGG_T_CELL_RECEPTOR_SIGNALING_PATHWAY	108	0.362676	2.01485	0.00176056	0.012877	0.00861907	4028	tags=35%, list=20%, signal=28%	IFNG/CD8A/CBLB/NFATC2/CD3G/PRKCQ/AKT3/RASGRP1/CD8B/PPP3CC/CD3D/ZAP70/CD247/NFATC3/FYN/NCK1/SOS1/DLG1/PIK3R1/LCK/LAT/MAP3K7/ITK/CARD11/MAPK9/PIK3CG/IKBKB/NRAS/PIK3CA/PPP3CB/MALT1/LCP2/PTPRC/MAP2K1/CD3E/PIK3R3/CD28/CDK4
KEGG_CELL_CYCLE	KEGG_CELL_CYCLE	122	0.40955	2.31299	0.00176367	0.012877	0.00861907	4970	tags=51%, list=25%, signal=38%	WEE1/YWHAQ/BUB3/RBL2/ATR/RBL1/DBF4/TFDP2/SMC3/ORC5/ATM/CCND2/CDC7/MCM3/ANAPC10/ANAPC5/CDC25B/CDKN1B/CDC23/CCNH/YWHAZ/ORC3/RAD21/CUL1/CDC16/CDK7/SMAD2/MCM7/PCNA/ORC2/CDC26/ANAPC7/YWHAB/MAD2L1/ANAPC4/CDK6/RB1/CCNA2/CDC27/SMAD3/SMAD4/ORC4/CDC14A/HDAC2/CDK4/STAG2/CDKN1C/RBX1/SKP2/CCNE2/CDC14B/MDM2/EP300/MCM6/STAG1/MAD2L2/MAD1L1/HDAC1/ANAPC13/SKP1/MCM4/YWHAG
KEGG_OXIDATIVE_PHOSPHORYLATION	KEGG_OXIDATIVE_PHOSPHORYLATION	111	0.427879	2.37994	0.00177305	0.012877	0.00861907	4978	tags=52%, list=25%, signal=39%	NDUFA5/COX17/COX7B/ATP6V0A2/PPA2/NDUFB8/ATP5F1C/NDUFA9/UQCRC2/COX11/NDUFS1/NDUFV2/ATP5MC3/COX6C/NDUFB10/ATP5PO/COX7A2/ATP5PF/COX5A/NDUFB4/NDUFB5/SDHA/ATP6V1H/NDUFB1/ATP5MG/NDUFS4/NDUFA4/COX7C/NDUFS3/ATP5PB/NDUFA6/UQCRFS1/ATP6V0E2/NDUFA1/NDUFAB1/ATP6V1G1/NDUFA8/COX7A2L/UQCRB/NDUFB2/NDUFS2/NDUFB9/SDHB/NDUFB7/COX4I1/COX15/SDHC/CYC1/NDUFC1/ATP5ME/PPA1/ATP5F1B/NDUFS6/COX5B/COX8A/UQCRQ/ATP5PD/UQCR10
KEGG_PARKINSONS_DISEASE	KEGG_PARKINSONS_DISEASE	106	0.463144	2.55919	0.00179533	0.012877	0.00861907	4978	tags=57%, list=25%, signal=43%	NDUFA5/UBE2L6/CYCS/COX7B/CASP3/NDUFB8/ATP5F1C/NDUFA9/UQCRC2/NDUFS1/NDUFV2/UBE2G1/ATP5MC3/COX6C/NDUFB10/UBE2G2/ATP5PO/COX7A2/ATP5PF/COX5A/NDUFB4/NDUFB5/SDHA/NDUFB1/VDAC3/VDAC1/NDUFS4/NDUFA4/COX7C/NDUFS3/ATP5PB/NDUFA6/UQCRFS1/NDUFA1/NDUFAB1/NDUFA8/COX7A2L/UQCRB/NDUFB2/VDAC2/NDUFS2/NDUFB9/SDHB/NDUFB7/COX4I1/SDHC/SLC25A5/UBE2L3/CYC1/PARK7/PPID/NDUFC1/ATP5F1B/NDUFS6/COX5B/COX8A/SLC25A6/UQCRQ/ATP5PD/UQ…
KEGG_ANTIGEN_PROCESSING_AND_PRESENTATION	KEGG_ANTIGEN_PROCESSING_AND_PRESENTATION	74	0.455808	2.34371	0.00181159	0.012877	0.00861907	5701	tags=54%, list=29%, signal=39%	KLRC4/KLRD1/CD8A/TAP2/CD8B/PSME1/RFXAP/TAP1/HLA-F/NFYB/PDIA3/HLA-DPB1/HSP90AA1/HLA-G/KLRC3/B2M/HLA-B/CANX/RFX5/HLA-A/HLA-DRA/HLA-C/HSPA4/HLA-DPA1/HLA-DMB/TAPBP/HLA-E/CREB1/HSP90AB1/CTSL/KIR2DL1/KIR2DL5A/KIR2DS5/HLA-DMA/HLA-DRB4/CALR/KIR2DL2/KIR2DS1/KIR2DS4/KIR3DL3
KEGG_SPLICEOSOME	KEGG_SPLICEOSOME	115	0.596955	3.30736	0.00182482	0.012877	0.00861907	5242	tags=70%, list=27%, signal=52%	DHX15/SRSF3/PRPF40A/THOC2/U2SURP/HNRNPA3/TCERG1/SRSF7/WBP11/LSM8/SRSF10/SNRPG/BCAS2/CDC40/DDX46/MAGOHB/HNRNPU/SNRNP40/SMNDC1/PPIE/THOC1/NCBP1/PPIL1/SNRNP27/SNRPD2/NCBP2/PLRG1/AQR/SNW1/RBM17/CWC15/SNRPD3/LSM5/RBM25/CRNKL1/SNRPD1/PRPF38B/HNRNPK/SNRNP200/SRSF8/HNRNPA1/CCDC12/DDX42/SLU7/SNRPA1/TXNL4A/PPIH/LSM2/HNRNPC/TRA2A/TRA2B/PRPF38A/SNRPB2/RBM8A/LSM6/PRPF19/PRPF8/PHF5A/PRPF6/SNRPB/LSM3/SNRPC/SNRP…
KEGG_RIBOSOME	KEGG_RIBOSOME	70	0.630664	3.20638	0.00183486	0.012877	0.00861907	4634	tags=74%, list=23%, signal=57%	RPL36AL/RPS7/RPL37A/RPS17/RPL35/RPS3/RPS24/RPS19/RPL37/RPL34/RPL24/RPS25/RPL9/RPL27/RPS18/RPL10A/RPL15/RSL24D1/RPL23A/RPL12/RPL14/RPL39/MRPL13/RPL3/RPL22L1/RPS21/RPS27L/RPS4X/RPS5/RPL19/RPL30/RPL36/RPL29/RPL6/RPL35A/RPL32/RPS6/RPL22/FAU/RPL11/RPS10/RPLP0/RPS23/RPS29/RPL8/RPS9/RPS27A/RPL10L/RPS16/RPS27/RPS2/RPL41
KEGG_RNA_DEGRADATION	KEGG_RNA_DEGRADATION	56	0.620581	2.97444	0.00189394	0.012877	0.00861907	4902	tags=71%, list=25%, signal=54%	XRN1/CNOT6L/DDX6/TTC37/EXOSC8/EXOSC1/EXOSC9/HSPA9/DCP1B/DIS3/CNOT6/LSM8/MTREX/CNOT7/CNOT4/PNPT1/C1D/DCP1A/CNOT9/EXOSC3/EXOSC6/WDR61/LSM5/PAPOLG/CNOT8/LSM2/ZCCHC7/CNOT2/PAPOLA/LSM6/LSM3/EXOSC7/EXOSC10/LSM1/LSM7/CNOT10/HSPD1/ENO2/DCPS/EXOSC2
KEGG_DNA_REPLICATION	KEGG_DNA_REPLICATION	36	0.593413	2.57138	0.00191205	0.012877	0.00861907	4953	tags=67%, list=25%, signal=50%	RPA2/RFC5/RPA3/RNASEH1/RFC1/MCM3/SSBP1/POLE3/RFC4/FEN1/MCM7/PCNA/RFC3/RNASEH2B/PRIM2/RNASEH2C/POLA1/PRIM1/POLE2/RNASEH2A/LIG1/MCM6/RFC2/MCM4
KEGG_BASAL_TRANSCRIPTION_FACTORS	KEGG_BASAL_TRANSCRIPTION_FACTORS	32	0.516257	2.14517	0.00192678	0.012877	0.00861907	6106	tags=75%, list=31%, signal=52%	GTF2H3/GTF2H1/GTF2E1/GTF2A1/TAF5L/TAF11/TAF2/TAF5/GTF2I/TBP/GTF2E2/GTF2F2/GTF2B/TBPL1/GTF2A2/TAF1/TAF13/TAF12/GTF2H4/TAF7/TAF6/TAF4B/TAF4/GTF2F1
KEGG_GRAFT_VERSUS_HOST_DISEASE	KEGG_GRAFT_VERSUS_HOST_DISEASE	35	0.532117	2.28472	0.00192678	0.012877	0.00861907	5845	tags=66%, list=30%, signal=46%	KLRD1/IFNG/PRF1/GZMB/FASLG/HLA-F/HLA-DPB1/HLA-G/HLA-B/HLA-A/HLA-DRA/HLA-C/HLA-DPA1/HLA-DMB/CD28/HLA-E/KIR2DL1/KIR2DL5A/HLA-DMA/HLA-DRB4/KIR2DL2/FAS/HLA-DQB1
KEGG_PRIMARY_IMMUNODEFICIENCY	KEGG_PRIMARY_IMMUNODEFICIENCY	35	0.510792	2.19316	0.00192678	0.012877	0.00861907	2031	tags=37%, list=10%, signal=33%	CD8A/TAP2/ADA/CD8B/CD3D/ZAP70/UNG/RFXAP/TAP1/LCK/IL7R/DCLRE1C/RFX5
KEGG_CITRATE_CYCLE_TCA_CYCLE	KEGG_CITRATE_CYCLE_TCA_CYCLE	29	0.53326	2.14669	0.00194175	0.012877	0.00861907	4593	tags=62%, list=23%, signal=48%	DLAT/SUCLA2/IDH2/PDHB/PDHA1/MDH1/SDHA/SUCLG2/FH/DLD/MDH2/IDH3A/SDHB/ACLY/SDHC/PCK2/SUCLG1/CS
KEGG_LINOLEIC_ACID_METABOLISM	KEGG_LINOLEIC_ACID_METABOLISM	23	-0.50275	-1.97071	0.00194175	0.012877	0.00861907	8995	tags=87%, list=46%, signal=47%	CYP2C19/PLA2G3/AKR1B10/PLA2G2E/PLA2G1B/CYP3A43/CYP1A2/CYP2E1/PLA2G2D/PLA2G5/PLA2G6/PLA2G2F/CYP2C18/CYP2C9/PLA2G2A/CYP3A4/CYP2J2/PLA2G12B/CYP3A5/CYP2C8
KEGG_MATURITY_ONSET_DIABETES_OF_THE_YOUNG	KEGG_MATURITY_ONSET_DIABETES_OF_THE_YOUNG	23	-0.610915	-2.3947	0.00194175	0.012877	0.00861907	6473	tags=83%, list=33%, signal=56%	NEUROG3/NEUROD1/FOXA3/ONECUT1/GCK/PKLR/HNF4G/HNF1A/FOXA2/NKX6-1/NR5A2/MNX1/PAX6/PAX4/HES1/PDX1/HNF4A/HNF1B/SLC2A2
KEGG_ALLOGRAFT_REJECTION	KEGG_ALLOGRAFT_REJECTION	33	0.467024	1.96056	0.00194553	0.012877	0.00861907	4013	tags=45%, list=20%, signal=36%	IFNG/PRF1/GZMB/FASLG/HLA-F/HLA-DPB1/HLA-G/HLA-B/HLA-A/HLA-DRA/HLA-C/HLA-DPA1/HLA-DMB/CD28/HLA-E
KEGG_PROTEASOME	KEGG_PROTEASOME	41	0.670106	2.99806	0.00195312	0.012877	0.00861907	4504	tags=76%, list=23%, signal=58%	IFNG/PSMB2/PSME1/PSMA5/PSMA4/PSMA3/PSMD14/PSMA2/PSMB9/PSMC6/PSMB8/PSMC2/PSMB10/PSMD6/PSMD12/PSME4/PSMA1/PSMD11/PSMB4/PSMB1/PSMD7/PSMD3/SEM1/PSMB7/PSMC5/POMP/PSMD8/PSMA7/PSMC3/PSMC4/PSMB6
KEGG_N_GLYCAN_BIOSYNTHESIS	KEGG_N_GLYCAN_BIOSYNTHESIS	44	0.478026	2.16152	0.00196078	0.012877	0.00861907	5526	tags=61%, list=28%, signal=44%	MGAT2/MAN1A2/ALG10/FUT8/MAN2A1/DPM1/DDOST/ALG9/ALG13/ST6GAL1/MGAT4A/ALG8/STT3A/DAD1/DPM3/GANAB/ALG5/RPN2/STT3B/ALG6/ALG14/ALG2/DPAGT1/MAN1A1/ALG1/MGAT4B/RPN1
KEGG_NUCLEOTIDE_EXCISION_REPAIR	KEGG_NUCLEOTIDE_EXCISION_REPAIR	43	0.57964	2.60768	0.0019685	0.012877	0.00861907	5230	tags=67%, list=26%, signal=50%	RPA2/GTF2H3/RFC5/GTF2H1/RPA3/RFC1/POLE3/ERCC4/CCNH/RFC4/XPA/CDK7/GTF2H5/PCNA/RFC3/ERCC3/ERCC5/DDB2/CUL4A/RBX1/POLE2/LIG1/ERCC8/RFC2/CUL4B/MNAT1/GTF2H4/CETN2/ERCC6
KEGG_VALINE_LEUCINE_AND_ISOLEUCINE_DEGRADATION	KEGG_VALINE_LEUCINE_AND_ISOLEUCINE_DEGRADATION	43	0.525311	2.36326	0.0019685	0.012877	0.00861907	4142	tags=60%, list=21%, signal=48%	DBT/ACADM/MCEE/ACADSB/HIBCH/ACAT2/OXCT1/HIBADH/BCKDHB/AUH/HMGCS1/ACAT1/HADH/MCCC2/ACAA2/MCCC1/IVD/ALDH9A1/PCCB/DLD/ACAD8/PCCA/ALDH3A2/ALDH6A1/EHHADH/HADHA
KEGG_AMINOACYL_TRNA_BIOSYNTHESIS	KEGG_AMINOACYL_TRNA_BIOSYNTHESIS	21	0.561916	2.08174	0.0019802	0.012877	0.00861907	5136	tags=62%, list=26%, signal=46%	YARS2/IARS2/SEPSECS/LARS2/NARS2/WARS2/FARSB/RARS2/PSTK/HARS2/VARS2/MARS2/FARSA
KEGG_TYPE_I_DIABETES_MELLITUS	KEGG_TYPE_I_DIABETES_MELLITUS	39	0.395539	1.73715	0.00198413	0.012877	0.00861907	5140	tags=49%, list=26%, signal=36%	IFNG/PRF1/GZMB/FASLG/HLA-F/HLA-DPB1/HLA-G/HLA-B/HLA-A/HLA-DRA/HLA-C/HLA-DPA1/HLA-DMB/CD28/HLA-E/HSPD1/IL12A/HLA-DMA/HLA-DRB4
KEGG_RNA_POLYMERASE	KEGG_RNA_POLYMERASE	26	0.534759	2.10715	0.00199203	0.012877	0.00861907	3963	tags=46%, list=20%, signal=37%	POLR2K/POLR3A/POLR2B/POLR3GL/POLR1B/POLR1C/POLR3F/POLR2D/POLR2G/POLR2H/POLR1E/POLR3K
KEGG_MISMATCH_REPAIR	KEGG_MISMATCH_REPAIR	22	0.632308	2.36881	0.00202429	0.012877	0.00861907	3000	tags=55%, list=15%, signal=46%	RPA2/RFC5/RPA3/RFC1/SSBP1/MSH3/RFC4/PCNA/RFC3/MSH6/MLH1/MSH2
KEGG_PROTEIN_EXPORT	KEGG_PROTEIN_EXPORT	23	0.700789	2.64549	0.00205339	0.012877	0.00861907	4977	tags=87%, list=25%, signal=65%	SPCS2/SRP9/SRP54/SRP72/IMMP1L/SRP14/SRPRB/SEC63/SRP19/SPCS1/SRPRA/SEC11C/SEC11A/SEC61G/SRP68/SEC61A1/SPCS3/SEC62/SEC61B/OXA1L
KEGG_DRUG_METABOLISM_CYTOCHROME_P450	KEGG_DRUG_METABOLISM_CYTOCHROME_P450	57	-0.430405	-2.15977	0.00211864	0.012877	0.00861907	5390	tags=53%, list=27%, signal=38%	UGT2B15/GSTA3/CYP2C18/CYP2C9/ADH6/CYP2A7/ADH1A/MGST1/GSTM4/MGST2/ALDH3A1/ADH1B/CYP3A4/FMO2/FMO1/ADH4/AOX1/MAOA/GSTM2/CYP2A13/CYP2D6/CYP3A5/FMO3/MAOB/GSTM5/GSTM1/GSTO2/CYP2C8/CYP2A6/ALDH3B1
KEGG_COMPLEMENT_AND_COAGULATION_CASCADES	KEGG_COMPLEMENT_AND_COAGULATION_CASCADES	67	-0.419109	-2.18474	0.00217865	0.012877	0.00861907	7664	tags=66%, list=39%, signal=40%	SERPINF2/C5/CD55/FGB/F9/SERPINC1/C1R/VWF/PLG/SERPINA5/BDKRB1/C8G/F7/C4BPB/C2/C1QA/MASP1/C5AR1/C1QC/F13B/C8B/KNG1/C1S/CPB2/F11/C6/BDKRB2/FGA/SERPIND1/SERPINE1/F3/PLAUR/F5/SERPINA1/A2M/F10/C8A/CR1/MASP2/PLAU/F12/F2/C7/THBD
KEGG_OLFACTORY_TRANSDUCTION	KEGG_OLFACTORY_TRANSDUCTION	110	-0.385216	-2.20972	0.00226757	0.012877	0.00861907	9030	tags=69%, list=46%, signal=38%	OR2W1/OR1E1/PRKG1/PRKG2/CLCA2/OR10A4/OR51I2/OR5P2/OR4D1/PDC/OR1F1/OR8G2P/PRKACG/OR8B8/OR7A5/OR10A5/OR10C1/OR2F1/OR7A10/OR4D2/OR10A3/OR5L2/GUCA1C/OR5J2/OR2F2/OR10H1/CAMK2A/OR1C1/OR1J4/OR51B5/OR1J2/OR1I1/OR2C3/CAMK2G/CLCA1/OR51B4/OR2C1/OR1A1/OR10H2/OR2S2/OR2J2/CLCA4/OR52A1/ADCY3/GUCA1B/OR7C1/OR1G1/OR12D2/OR3A2/GUCA1A/CAMK2B/CNGA4/OR1Q1/OR51B2/CALML5/OR5P3/OR2L2/OR51I1/OR2H1/PDE1C/OR6A2/OR2B6/OR2H2/…
KEGG_MELANOGENESIS	KEGG_MELANOGENESIS	97	-0.308005	-1.73168	0.00228833	0.012877	0.00861907	6582	tags=51%, list=33%, signal=34%	DVL3/CAMK2A/KITLG/ASIP/WNT16/FZD7/WNT2/FZD4/CAMK2G/WNT8A/GNAQ/WNT2B/ADCY5/GNAO1/POMC/ADCY3/WNT5B/PRKCA/MITF/PRKCG/ADCY2/CAMK2B/WNT9B/WNT6/WNT7A/WNT11/CREB3L3/WNT7B/CALML5/ADCY1/WNT4/WNT10A/ADCY6/DCT/CREBBP/CREB3L1/MC1R/CALML3/MAP2K2/TYR/PRKACA/FZD5/ADCY4/EDN1/EDNRB/GNAI2/CALML6/PLCB2/MAPK3
KEGG_AXON_GUIDANCE	KEGG_AXON_GUIDANCE	129	-0.314797	-1.88463	0.00230947	0.012877	0.00861907	6350	tags=47%, list=32%, signal=32%	EPHA5/PPP3R2/EPHB2/CHP1/SLIT2/PLXNA3/CDK5/SRGAP1/LIMK2/EFNB3/SLIT1/SEMA3F/SEMA3D/SEMA3C/UNC5B/ABLIM2/LIMK1/SRGAP3/EPHA7/SEMA6D/CXCL12/PLXNB1/NFATC4/NGEF/CHP2/RND1/NTN1/SEMA4G/SEMA3A/SEMA5A/PAK1/EFNA3/EPHA8/EFNA2/PAK4/PAK3/NRP1/MET/LRRC4C/RAC3/L1CAM/DCC/SEMA7A/SEMA6B/EPHB4/SEMA6C/SEMA3E/SEMA6A/NTN3/EFNA1/EPHB3/UNC5A/UNC5C/EPHA1/DPYSL5/SEMA4A/GNAI2/SEMA4B/FES/MAPK3/PLXNA2
KEGG_CALCIUM_SIGNALING_PATHWAY	KEGG_CALCIUM_SIGNALING_PATHWAY	174	-0.301502	-1.90066	0.00245098	0.0132641	0.00887816	6285	tags=50%, list=32%, signal=34%	SLC8A1/PPP3R2/CHP1/CACNA1D/MYLK3/PHKG2/TRHR/CAMK2G/GRIN2A/ERBB2/BDKRB1/GNAQ/AVPR1B/OXTR/BST1/PTGFR/ADCY3/PTAFR/CACNA1I/PDE1B/PLCE1/GNA11/ERBB3/ADRA1B/PRKCA/PRKCG/CHRM2/CACNA1H/ADCY2/HTR7/NOS3/AGTR1/CAMK2B/CHP2/ATP2B3/CACNA1A/HTR4/ATP2A1/PTGER3/HTR6/ADRA1A/SLC8A3/PDE1A/ADRA1D/ERBB4/GNA14/BDKRB2/CALML5/P2RX1/P2RX2/GRIN2D/MYLK2/P2RX6/PLCD3/GNA15/HTR5A/CACNA1B/ADCY1/GRPR/PLN/ATP2B2/PLCG2/P2RX3/PTGER1…
KEGG_NEUROACTIVE_LIGAND_RECEPTOR_INTERACTION	KEGG_NEUROACTIVE_LIGAND_RECEPTOR_INTERACTION	263	-0.385152	-2.5637	0.00277008	0.0145627	0.00974736	7403	tags=63%, list=37%, signal=40%	LEPR/GABRG2/GRM5/P2RY2/GPR50/S1PR4/MC2R/NTSR1/TAAR2/HTR2A/P2RY13/GABRD/P2RY4/TAAR5/CSH1/TBXA2R/GRID2/HRH1/GALR2/CHRM4/NPBWR1/BRS3/GABRA2/GRIA2/TAAR9/HTR1A/PRLR/PLG/RXFP2/NPY2R/GLRA2/TRHR/CALCR/GRIN2A/BDKRB1/GABRA6/MAS1/AVPR1B/GRIK4/GABRA4/GPR156/OPRM1/NPBWR2/GRIA1/MCHR1/F2RL1/OXTR/GABRG3/GRIK2/GRIK5/ADRA2B/NMUR1/TSPO/SCTR/C5AR1/GHSR/CGA/PTGFR/ADORA1/ADRA2C/VIPR2/FPR1/GIPR/LTB4R/HTR1E/S1PR3/GH1/PT…
KEGG_NATURAL_KILLER_CELL_MEDIATED_CYTOTOXICITY	KEGG_NATURAL_KILLER_CELL_MEDIATED_CYTOTOXICITY	128	0.291298	1.66289	0.00347826	0.0175121	0.0117215	3364	tags=27%, list=17%, signal=23%	KLRD1/IFNG/SH2D1A/PRF1/NFATC2/GZMB/HCST/FASLG/PPP3CC/ZAP70/CD247/ITGAL/NFATC3/FYN/SOS1/CASP3/PIK3R1/LCK/LAT/HLA-G/PTPN11/KLRC3/HLA-B/PRKCB/HLA-A/CD48/PIK3CG/NRAS/PIK3CA/PPP3CB/ICAM2/LCP2/HLA-C/MICB/MICA
KEGG_PYRIMIDINE_METABOLISM	KEGG_PYRIMIDINE_METABOLISM	90	0.329665	1.77122	0.00356506	0.0175121	0.0117215	5961	tags=49%, list=30%, signal=34%	AK3/POLR2K/DCK/NME7/UPRT/POLR3A/POLR2B/POLR3GL/POLR1B/POLE3/PNPT1/CMPK2/CMPK1/POLR1C/DCTD/DUT/ENTPD4/POLR3F/PRIM2/POLR2D/POLR2G/POLA1/RRM2/PRIM1/CTPS2/POLR2H/CTPS1/POLR1E/POLR3K/POLE2/RRM1/NME1/NME3/UMPS/NME6/POLR2E/ITPA/POLR3B/NT5E/POLD2/TYMS/NT5C3A/POLR2I/POLR3G
KEGG_PEROXISOME	KEGG_PEROXISOME	77	0.333734	1.73283	0.00361664	0.0175121	0.0117215	4505	tags=38%, list=23%, signal=29%	SCP2/PEX3/ACSL5/PEX1/CROT/ABCD2/PEX13/PEX2/AGPS/PEX12/IDH2/ABCD3/ECI2/HACL1/NUDT19/ABCD4/SLC25A17/PEX7/PEX11B/SOD1/GNPAT/GSTK1/EHHADH/PHYH/PXMP4/PEX11A/MPV17L/PEX26/NUDT12
KEGG_PROPANOATE_METABOLISM	KEGG_PROPANOATE_METABOLISM	31	0.425346	1.73861	0.00391389	0.0184656	0.0123597	4497	tags=52%, list=23%, signal=40%	ACADM/SUCLA2/MCEE/HIBCH/ACAT2/ACAT1/SUCLG2/ALDH9A1/PCCB/PCCA/ALDH3A2/LDHB/ALDH6A1/EHHADH/HADHA/SUCLG1
KEGG_VASCULAR_SMOOTH_MUSCLE_CONTRACTION	KEGG_VASCULAR_SMOOTH_MUSCLE_CONTRACTION	106	-0.29635	-1.69422	0.00674157	0.0310112	0.0207569	7986	tags=57%, list=40%, signal=34%	KCNMB2/PLA2G2E/PLA2G1B/ADCY8/ARHGEF12/PRKACG/RAF1/PTGIR/KCNMB3/KCNMB1/CACNA1C/PLCB3/ARAF/ACTA2/CACNA1D/MYLK3/PLA2G2D/KCNMA1/PLA2G5/GNAQ/AVPR1B/RAMP1/PLA2G6/ADCY5/PLA2G2F/ADCY3/RAMP3/GNA11/PLA2G2A/ADRA1B/GUCY1A2/PRKCA/PRKCG/ADCY2/AGTR1/ADRA1A/ACTG2/ADRA1D/PLA2G12B/CALML5/MYLK2/ADCY1/CYP4A11/MYL6B/ADORA2B/RAMP2/CACNA1F/ADCY6/MYH11/PRKCD/CALML3/MAP2K2/PRKACA/ADCY4/NPR1/ARHGEF11/CALML6/KCNMB4/PLCB2/M…
KEGG_METABOLISM_OF_XENOBIOTICS_BY_CYTOCHROME_P450	KEGG_METABOLISM_OF_XENOBIOTICS_BY_CYTOCHROME_P450	55	-0.347371	-1.72992	0.00838574	0.0376336	0.0251895	8317	tags=64%, list=42%, signal=37%	AKR1C1/AKR1C4/GSTT2/GSTM3/CYP1A1/UGT1A1/ALDH1A3/CYP3A43/CYP1A2/CYP2E1/GSTT1/UGT2B15/GSTA3/CYP2C18/EPHX1/CYP2C9/DHDH/ADH6/ADH1A/MGST1/GSTM4/MGST2/CYP1B1/ALDH3A1/ADH1B/CYP3A4/ADH4/GSTM2/CYP3A5/CYP2F1/GSTM5/GSTM1/GSTO2/CYP2C8/ALDH3B1
KEGG_ECM_RECEPTOR_INTERACTION	KEGG_ECM_RECEPTOR_INTERACTION	81	-0.306685	-1.66978	0.00877193	0.0384294	0.0257222	7092	tags=51%, list=36%, signal=33%	LAMC3/TNR/THBS4/LAMB2/LAMC1/ITGB4/VWF/SV2C/COL4A1/SDC1/FN1/SDC2/ITGA8/LAMC2/COMP/ITGA10/LAMA3/COL4A6/SDC3/COL3A1/ITGA5/COL4A2/IBSP/COL1A1/COL5A1/COL6A2/COL1A2/TNN/ITGA11/ITGA7/COL6A1/ITGA9/HSPG2/THBS3/LAMA4/COL11A1/LAMA5/TNXB/COL11A2/LAMA1/SV2B
KEGG_GNRH_SIGNALING_PATHWAY	KEGG_GNRH_SIGNALING_PATHWAY	93	-0.28597	-1.59394	0.00913242	0.0390783	0.0261565	5956	tags=47%, list=30%, signal=33%	MAPK10/MAP2K7/CAMK2G/PLA2G2D/PLA2G5/GNAQ/MAPK13/PLA2G6/ADCY5/PLA2G2F/MAPK12/CGA/ADCY3/GNA11/PLA2G2A/FSHB/PRKCA/ADCY2/CAMK2B/MAPK11/PLA2G12B/CALML5/HBEGF/ADCY1/CACNA1F/PTK2B/PLD2/ELK1/GNRH2/ADCY6/SRC/EGFR/PRKCD/MMP2/MMP14/GNRHR/CALML3/MAP2K2/PRKACA/ADCY4/CALML6/PLD1/PLCB2/MAPK3

## Sheet: KLRD1_gsea_c2.cp.kegg
ID	Description	setSize	enrichmentScore	NES	pvalue	p.adjust	qvalues	rank	leading_edge	core_enrichment
KEGG_HUNTINGTONS_DISEASE	HUNTINGTONS DISEASE	163	0.314694	1.73003	0.00182815	0.0140116	0.0100999	4774	tags=44%, list=24%, signal=33%	REST/POLR2K/NDUFA5/CREB3L2/CASP3/CYCS/COX7B/CASP8/ATP5F1C/POLR2B/NDUFB1/UQCRC2/NDUFB8/TBPL1/SDHB/NDUFS1/NDUFV2/VDAC3/ATP5MC3/ATP5PF/NDUFA9/NDUFB4/NDUFS4/NDUFB10/ATP5PO/COX6C/NDUFB7/NDUFA4/COX7A2/POLR2G/NDUFB5/VDAC1/TBP/POLR2D/NDUFS3/SIN3A/TFAM/NDUFA1/COX5A/NDUFA6/ITPR1/NDUFA8/EP300/UQCRB/CREB1/COX7C/NDUFB2/COX7A2L/HDAC2/ATP5F1E/CLTC/SLC25A5/UQCRFS1/POLR2J/NDUFAB1/SOD1/SDHA/SDHC/ATP5PB/COX8A/SLC25…
KEGG_NATURAL_KILLER_CELL_MEDIATED_CYTOTOXICITY	NATURAL KILLER CELL MEDIATED CYTOTOXICITY	128	0.410583	2.16681	0.00194553	0.0140116	0.0100999	3739	tags=40%, list=19%, signal=33%	KLRD1/PRF1/GZMB/IFNG/FASLG/SH2D1A/NFATC2/CD247/KLRC3/HCST/PPP3CC/FYN/SH2D1B/ITGAL/CASP3/ZAP70/NFATC3/NCR1/HLA-G/SOS1/HLA-B/CD244/PIK3CG/PIK3R1/HLA-A/KIR2DL5A/HLA-C/PTPN11/LAT/LCK/KIR2DS5/CD48/PRKCB/MICA/LCP2/MICB/PIK3CA/PIK3R3/KIR2DS4/KIR2DL2/KIR2DL1/NCR3/KIR2DS1/NRAS/HLA-E/PPP3CB/KIR3DL1/RAC2/ICAM2/HRAS/MAP2K1
KEGG_UBIQUITIN_MEDIATED_PROTEOLYSIS	UBIQUITIN MEDIATED PROTEOLYSIS	129	0.456388	2.40894	0.00194932	0.0140116	0.0100999	4646	tags=53%, list=24%, signal=41%	CBLB/XIAP/UBE2Q2/NEDD4/UBE2E3/UBE2L6/KLHL9/FANCL/SMURF2/ITCH/CUL5/CDC27/UBA2/ELOC/UBE3C/BIRC6/UBA6/PIAS3/TRIM32/HERC1/CDC23/ANAPC5/ANAPC10/FBXW11/UBE3A/RCHY1/UBE2Z/WWP1/FBXO4/UBE2G1/CUL1/UBE2Q1/VHL/UBR5/BTRC/HERC2/SAE1/UBE2N/CUL2/UBE2K/CDC26/RNF7/CDC16/MDM2/CUL4A/ANAPC7/RBX1/UBE2E1/UBE2G2/UBE2L3/TRAF6/ANAPC4/PRPF19/SKP1/UBE2D3/ANAPC13/KEAP1/UBE2A/MID1/UBE2I/SIAH1/MAP3K1/DET1/SKP2/HERC4/UBE2NL/UBE…
KEGG_CELL_CYCLE	CELL CYCLE	122	0.38474	1.99941	0.00195312	0.0140116	0.0100999	3906	tags=39%, list=20%, signal=32%	TFDP2/WEE1/YWHAQ/RBL2/BUB3/ATR/ATM/DBF4/RBL1/CDKN1B/CDC27/SMC3/YWHAZ/CDC7/CCND2/MCM3/ORC5/CDC23/ANAPC5/ANAPC10/RAD21/CCNH/CUL1/SMAD2/CDK7/ORC2/PCNA/CCNA2/CDC14B/CDC26/CDC25B/CDKN1C/CDC16/MDM2/ANAPC7/RBX1/MAD2L1/YWHAB/EP300/HDAC2/SMAD4/CDKN2C/ANAPC4/MCM7/ORC3/SKP1/ANAPC13/MCM6
KEGG_PARKINSONS_DISEASE	PARKINSONS DISEASE	106	0.430449	2.17355	0.00195695	0.0140116	0.0100999	4972	tags=56%, list=25%, signal=42%	NDUFA5/UBE2L6/CASP3/CYCS/COX7B/ATP5F1C/NDUFB1/UQCRC2/NDUFB8/SDHB/NDUFS1/UBE2G1/NDUFV2/VDAC3/ATP5MC3/ATP5PF/NDUFA9/NDUFB4/NDUFS4/NDUFB10/ATP5PO/COX6C/NDUFB7/NDUFA4/COX7A2/NDUFB5/VDAC1/NDUFS3/NDUFA1/COX5A/NDUFA6/UBE2G2/NDUFA8/UBE2L3/UQCRB/COX7C/NDUFB2/COX7A2L/ATP5F1E/SLC25A5/UQCRFS1/NDUFAB1/SDHA/SDHC/ATP5PB/COX8A/SLC25A4/NDUFB9/CYC1/UQCRQ/NDUFC1/PARK7/ATP5F1B/COX4I1/VDAC2/NDUFS2/SLC25A6/COX5B/SDHD
KEGG_RNA_DEGRADATION	RNA DEGRADATION	56	0.545774	2.43387	0.00195695	0.0140116	0.0100999	4055	tags=57%, list=21%, signal=46%	XRN1/DDX6/EXOSC1/CNOT6L/CNOT6/EXOSC8/C1D/DIS3/TTC37/HSPA9/CNOT4/MTREX/CNOT9/DCP1B/EXOSC9/CNOT7/PAPOLG/CNOT8/LSM8/PNPT1/EXOSC3/LSM5/EXOSC6/DCP1A/WDR61/PAPOLA/EXOSC7/LSM1/DCPS/LSM3/CNOT2/LSM2
KEGG_T_CELL_RECEPTOR_SIGNALING_PATHWAY	T CELL RECEPTOR SIGNALING PATHWAY	108	0.365148	1.85532	0.00196078	0.0140116	0.0100999	2461	tags=28%, list=12%, signal=24%	IFNG/CBLB/NFATC2/CD8A/CD247/AKT3/PRKCQ/CD3G/PPP3CC/FYN/CD8B/ZAP70/RASGRP1/NFATC3/CD3D/NCK1/SOS1/CARD11/DLG1/PIK3CG/PIK3R1/LAT/LCK/ITK/IKBKB/MAPK9/PTPRC/MAP3K7/LCP2/PIK3CA
KEGG_SPLICEOSOME	SPLICEOSOME	115	0.524101	2.68053	0.00196464	0.0140116	0.0100999	5663	tags=64%, list=29%, signal=46%	SRSF3/DHX15/PRPF40A/THOC2/HNRNPA3/SMNDC1/PPIE/U2SURP/SRSF8/TCERG1/SNRPG/RBM25/SRSF7/PRPF38B/CRNKL1/CDC40/MAGOHB/SRSF10/TRA2A/SNRNP27/BCAS2/HNRNPK/DDX46/SNRNP40/SNRNP200/WBP11/RBM17/SNRPD2/SNRPD3/SLU7/PPIL1/LSM8/NCBP2/SNRPD1/LSM5/SNW1/DDX42/PLRG1/AQR/CWC15/HNRNPA1/HNRNPU/THOC1/TXNL4A/SNRPA1/RBM8A/CCDC12/PPIH/LSM3/PRPF19/USP39/HNRNPC/PRPF38A/LSM2/NCBP1/SNRPF/SRSF4/PRPF8/SNRPC/PCBP1/SNRPB2/PRPF3/SNR…
KEGG_BASAL_TRANSCRIPTION_FACTORS	BASAL TRANSCRIPTION FACTORS	32	0.531907	2.07425	0.0019685	0.0140116	0.0100999	3601	tags=44%, list=18%, signal=36%	GTF2H3/GTF2A1/GTF2E1/TAF5L/TAF11/TBPL1/GTF2H1/GTF2I/GTF2F2/TAF2/TAF5/TBP/GTF2B/GTF2E2
KEGG_COMPLEMENT_AND_COAGULATION_CASCADES	COMPLEMENT AND COAGULATION CASCADES	67	-0.399103	-1.89432	0.0019685	0.0140116	0.0100999	7348	tags=60%, list=37%, signal=38%	BDKRB2/F13B/BDKRB1/C1QC/C5/CPB2/PLG/FGB/CD55/C8B/F9/F7/C8G/C1S/CR2/C2/C5AR1/F11/C1R/C6/F3/VWF/C1QA/SERPINE1/FGA/KNG1/F5/A2M/F10/SERPIND1/C7/SERPINA1/PLAU/F12/C8A/CR1/F2/PLAUR/MASP2/THBD
KEGG_MISMATCH_REPAIR	MISMATCH REPAIR	22	0.595132	2.09474	0.0019685	0.0140116	0.0100999	5268	tags=68%, list=27%, signal=50%	RPA2/RFC5/RPA3/RFC1/SSBP1/MSH6/MSH3/RFC4/PCNA/RFC3/RFC2/RPA1/MSH2/LIG1/MLH1
KEGG_NUCLEOTIDE_EXCISION_REPAIR	NUCLEOTIDE EXCISION REPAIR	43	0.543169	2.24876	0.00197628	0.0140116	0.0100999	4918	tags=60%, list=25%, signal=46%	RPA2/GTF2H3/RFC5/RPA3/RFC1/CCNH/POLE3/GTF2H1/ERCC4/CDK7/POLE2/RFC4/PCNA/RFC3/XPA/CUL4A/RBX1/ERCC3/GTF2H5/MNAT1/ERCC5/RFC2/CETN2/RPA1/LIG1/ERCC8
KEGG_PROTEIN_EXPORT	PROTEIN EXPORT	23	0.667158	2.38197	0.00197628	0.0140116	0.0100999	5012	tags=83%, list=25%, signal=62%	SRP9/SPCS2/SRP54/SRP14/SRP72/SRP19/IMMP1L/SRPRB/SEC63/SEC11C/SPCS1/SRPRA/SEC11A/SEC62/SEC61A1/SEC61G/SPCS3/SEC61B/SRP68
KEGG_OXIDATIVE_PHOSPHORYLATION	OXIDATIVE PHOSPHORYLATION	111	0.387151	1.97066	0.00198413	0.0140116	0.0100999	4972	tags=50%, list=25%, signal=37%	COX17/NDUFA5/COX7B/ATP6V0A2/ATP5F1C/PPA2/NDUFB1/UQCRC2/NDUFB8/SDHB/NDUFS1/COX11/NDUFV2/ATP5MC3/ATP5PF/NDUFA9/NDUFB4/NDUFS4/NDUFB10/ATP5PO/COX6C/NDUFB7/NDUFA4/ATP5MG/COX7A2/ATP6V1H/NDUFB5/ATP6V1G1/NDUFS3/NDUFA1/COX5A/NDUFA6/NDUFA8/UQCRB/COX7C/NDUFB2/COX7A2L/ATP5F1E/UQCRFS1/NDUFAB1/SDHA/SDHC/ATP5PB/COX8A/NDUFB9/CYC1/UQCRQ/ATP5ME/NDUFC1/ATP5F1B/COX4I1/NDUFS2/COX5B/ATP6V0E2/SDHD
KEGG_RNA_POLYMERASE	RNA POLYMERASE	26	0.55559	2.03948	0.00198807	0.0140116	0.0100999	5080	tags=58%, list=26%, signal=43%	POLR2K/POLR3A/POLR3GL/POLR2B/POLR1C/POLR1B/POLR3F/POLR2G/POLR2D/POLR2J/POLR1E/POLR1D/POLR2H/POLR3K/POLR2E
KEGG_PROTEASOME	PROTEASOME	41	0.646391	2.64652	0.00199203	0.0140116	0.0100999	5430	tags=78%, list=27%, signal=57%	IFNG/PSMB2/PSME1/PSMB8/PSMA5/PSMA2/PSMB9/PSME4/PSMA4/PSMB10/PSMA3/PSMD14/PSMC6/PSMD6/PSMC2/PSMB1/PSMD12/PSMA1/PSMB4/POMP/PSMC3/SEM1/PSMD11/PSMD8/PSMD3/PSMB7/PSMD7/PSMC4/PSMB5/PSMC5/PSMA7/PSMB6
KEGG_CITRATE_CYCLE_TCA_CYCLE	CITRATE CYCLE TCA CYCLE	29	0.514445	1.93808	0.00200401	0.0140116	0.0100999	4974	tags=66%, list=25%, signal=49%	SUCLA2/DLAT/SDHB/PDHB/DLD/PDHA1/MDH1/SUCLG2/FH/IDH2/SDHA/SDHC/ACLY/PCK2/IDH3A/SUCLG1/MDH2/SDHD/CS
KEGG_DNA_REPLICATION	DNA REPLICATION	36	0.592447	2.35182	0.00201207	0.0140116	0.0100999	4798	tags=69%, list=24%, signal=53%	RPA2/RFC5/RPA3/MCM3/RFC1/RNASEH1/FEN1/PRIM2/POLE3/SSBP1/POLE2/RFC4/PCNA/RFC3/POLA1/PRIM1/RNASEH2C/MCM7/MCM6/MCM4/RNASEH2B/RFC2/RNASEH2A/RPA1/LIG1
KEGG_DRUG_METABOLISM_CYTOCHROME_P450	DRUG METABOLISM CYTOCHROME P450	57	-0.451486	-2.04803	0.00201207	0.0140116	0.0100999	7332	tags=65%, list=37%, signal=41%	UGT1A1/GSTM3/ALDH1A3/CYP2C18/UGT2B4/CYP1A2/CYP2C19/CYP2B6/FMO4/CYP2D6/CYP2C9/MAOA/ADH6/CYP2A7/CYP3A4/UGT2B15/ADH4/CYP2A13/GSTM2/MAOB/FMO1/CYP2C8/FMO3/GSTM4/ALDH3A1/GSTM1/FMO2/GSTT1/MGST2/MGST1/AOX1/ADH1A/CYP2A6/CYP3A5/GSTM5/GSTO2/ALDH3B1
KEGG_MATURITY_ONSET_DIABETES_OF_THE_YOUNG	MATURITY ONSET DIABETES OF THE YOUNG	23	-0.547624	-1.97718	0.00201613	0.0140116	0.0100999	5960	tags=65%, list=30%, signal=46%	HHEX/HNF1A/FOXA2/NEUROD1/ONECUT1/NR5A2/PDX1/HNF4A/PAX4/HNF4G/PAX6/HNF1B/MNX1/SLC2A2/HES1
KEGG_GRAFT_VERSUS_HOST_DISEASE	GRAFT VERSUS HOST DISEASE	35	0.614816	2.41772	0.00202429	0.0140116	0.0100999	3515	tags=51%, list=18%, signal=42%	KLRD1/PRF1/GZMB/IFNG/FASLG/HLA-F/HLA-G/HLA-B/HLA-A/KIR2DL5A/HLA-C/HLA-DPB1/KIR2DL2/KIR2DL1/HLA-DRB4/HLA-E/HLA-DPA1/KIR3DL1
KEGG_PRIMARY_IMMUNODEFICIENCY	PRIMARY IMMUNODEFICIENCY	35	0.501639	1.97266	0.00202429	0.0140116	0.0100999	2102	tags=37%, list=11%, signal=33%	CD8A/ADA/TAP2/CD8B/TAP1/ZAP70/CD3D/RFXAP/UNG/LCK/IL7R/DCLRE1C/PTPRC
KEGG_OLFACTORY_TRANSDUCTION	OLFACTORY TRANSDUCTION	110	-0.389706	-2.02742	0.0020284	0.0140116	0.0100999	7055	tags=51%, list=36%, signal=33%	CAMK2A/OR2C1/OR12D2/OR2H2/OR1J2/GUCA1B/OR1I1/OR2F2/GUCA1C/OR2J3/OR1C1/OR3A2/OR10A5/OR2C3/CAMK2G/CLCA1/OR5P2/OR7A5/PRKG2/CALML3/CAMK2B/OR51I1/GUCA1A/OR1J4/OR5J2/ADCY3/OR2B6/CALML5/OR51B2/OR8B8/OR7C1/OR51M1/OR10A3/OR2H1/OR1A1/OR7C2/OR2W1/CALML6/OR5L2/CLCA4/OR51B4/PDE1C/OR13C4/OR10H3/OR5P3/GUCY2D/OR6A2/OR1Q1/CNGB1/CNGA4/OR2L2/PRKACA/OR3A1/OR51E2/ARRB2/OR6B1
KEGG_AXON_GUIDANCE	AXON GUIDANCE	129	-0.330505	-1.75608	0.00204499	0.0140116	0.0100999	6875	tags=52%, list=35%, signal=34%	ABLIM2/LIMK1/ROBO2/SEMA6C/SRGAP1/NGEF/SEMA3D/PLXNA3/SLIT1/CHP1/NFATC4/PLXNB1/SRGAP3/PPP3R2/SEMA6D/EPHA2/SEMA3F/EFNA3/LIMK2/SEMA5A/SEMA7A/GSK3B/CXCL12/PLXNC1/SEMA5B/EPHA8/UNC5B/CHP2/NTN1/PLXNB2/EFNA2/EFNA1/EPHB1/NRP1/SLIT2/SEMA3C/EPHA3/SEMA3E/NFATC1/SEMA4G/EPHA5/SEMA6B/RND1/EPHA7/PAK4/SEMA6A/UNC5C/PAK3/EPHB4/L1CAM/CDK5/RAC3/DCC/DPYSL5/MET/SEMA4A/LRRC4C/UNC5A/PAK1/EPHB3/NTN3/GNAI2/MAPK3/EPHA1/SEMA4…
KEGG_RIBOSOME	RIBOSOME	70	0.574746	2.65461	0.00204918	0.0140116	0.0100999	5805	tags=76%, list=29%, signal=54%	RPL36AL/RPS24/RPS7/RPS3/RPS17/RPS25/RPL37A/RPL24/RPL35/RPL9/RPL37/RSL24D1/RPL23A/RPL15/RPS19/RPS27/RPL34/RPL27/RPS5/MRPL13/RPS18/RPL30/RPL11/RPL10A/RPL19/RPL14/RPL3/RPL6/RPL39/RPL32/RPS27L/RPS4X/RPS6/RPL10L/FAU/RPL12/RPS21/RPL35A/RPL29/RPL22/RPL8/RPS10/RPL36/RPL41/RPL22L1/RPS29/RPS9/RPS15/RPLP0/RPS16/RPS2/RPL18/RPS27A
KEGG_ANTIGEN_PROCESSING_AND_PRESENTATION	ANTIGEN PROCESSING AND PRESENTATION	74	0.54293	2.55551	0.00207039	0.0140116	0.0100999	3515	tags=47%, list=18%, signal=39%	KLRD1/KLRC4/CD8A/KLRC3/TAP2/HLA-F/CD8B/TAP1/PSME1/PDIA3/HLA-G/RFXAP/B2M/HLA-B/NFYB/HLA-A/KIR2DL5A/HLA-C/CANX/HSP90AA1/HLA-DPB1/KIR2DS5/KIR2DS4/KIR2DL2/KIR2DL1/KIR2DS1/CTSL/HLA-DRB4/TAPBP/HLA-E/RFX5/KIR3DL3/HLA-DPA1/CREB1/KIR3DL1
KEGG_NEUROACTIVE_LIGAND_RECEPTOR_INTERACTION	NEUROACTIVE LIGAND RECEPTOR INTERACTION	263	-0.371707	-2.21726	0.00209205	0.0140116	0.0100999	7464	tags=61%, list=38%, signal=39%	NTSR1/CHRNB3/GRM7/PTGFR/ADORA1/TBXA2R/BDKRB2/GPR156/CALCR/NPY2R/APLNR/GRIA1/NPFFR1/GLP1R/HRH1/BDKRB1/LPAR1/GRID1/MCHR1/ADCYAP1R1/HTR1D/GRIA2/GABRA6/CHRM2/PLG/HCRTR1/MAS1/NPBWR2/PTH1R/NMUR1/GRIK5/GIPR/MC2R/GRIK3/HTR1F/P2RX1/RXFP2/GH2/CHRNA3/CNR1/GALR1/P2RY13/TAAR2/GRIK4/GRIK1/GRM5/LEP/OXTR/GRIN2D/ADRA2B/BRS3/P2RY4/AVPR1B/VIPR2/TAAR9/GABRG3/FPR1/CHRM5/PTGER1/GLRB/ADRA2C/P2RY2/GABRA1/HTR1A/PTGER3/TR…
KEGG_CALCIUM_SIGNALING_PATHWAY	CALCIUM SIGNALING PATHWAY	174	-0.297451	-1.66778	0.0021322	0.0140116	0.0100999	7771	tags=57%, list=39%, signal=35%	PLCE1/ATP2A3/NOS3/EDNRA/NTSR1/PTGFR/CACNA1S/SLC25A31/TBXA2R/BDKRB2/ERBB3/HRH1/BDKRB1/SLC8A2/CAMK2A/PRKCG/CHRM2/PLCZ1/GNA14/MYLK3/CACNA1C/CHP1/PTK2B/CACNA1D/P2RX1/PPP3R2/ADCY2/GRM5/GNAQ/CAMK2G/OXTR/PLCB3/GRIN2D/AVPR1B/CHRM5/PLCB4/PTGER1/CALML3/CACNA1F/CACNA1I/CACNA1H/GNA11/CAMK2B/PTGER3/TRHR/PDE1B/CHP2/PLCD1/P2RX2/MYLK2/CACNA1G/ADCY3/P2RX6/HTR6/CALML5/PRKCA/ADCY1/HTR2C/PLCD3/ADRA1A/HTR4/ATP2B3/AGT…
KEGG_NON_HOMOLOGOUS_END_JOINING	NON HOMOLOGOUS END JOINING	12	0.634842	1.86639	0.00389105	0.0225283	0.0162389	3609	tags=58%, list=18%, signal=48%	MRE11/FEN1/DCLRE1C/XRCC6/XRCC5/RAD50/LIG4
KEGG_N_GLYCAN_BIOSYNTHESIS	N GLYCAN BIOSYNTHESIS	44	0.442609	1.85082	0.00393701	0.0225283	0.0162389	5165	tags=55%, list=26%, signal=40%	MGAT2/MAN1A2/ALG10/DPM1/MAN2A1/FUT8/DDOST/ALG9/DAD1/ALG13/MAN1A1/MGAT4A/STT3A/ALG6/DPM3/ALG8/GANAB/ALG5/ST6GAL1/RPN2/MGAT4B/ALG1/ALG2/STT3B
KEGG_VALINE_LEUCINE_AND_ISOLEUCINE_DEGRADATION	VALINE LEUCINE AND ISOLEUCINE DEGRADATION	43	0.446766	1.84965	0.00395257	0.0225283	0.0162389	5010	tags=53%, list=25%, signal=40%	ACADM/DBT/HIBADH/ACAT2/IVD/ACADSB/AUH/HIBCH/MCEE/DLD/ACAA2/HADH/HMGCS1/BCKDHB/OXCT1/ACAT1/ACAD8/ALDH3A2/HADHA/MCCC1/PCCA/PCCB/ALDH6A1
KEGG_ALLOGRAFT_REJECTION	ALLOGRAFT REJECTION	33	0.484555	1.88847	0.00403226	0.0225283	0.0162389	3325	tags=39%, list=17%, signal=33%	PRF1/GZMB/IFNG/FASLG/HLA-F/HLA-G/HLA-B/HLA-A/HLA-C/HLA-DPB1/HLA-DRB4/HLA-E/HLA-DPA1
KEGG_VIRAL_MYOCARDITIS	VIRAL MYOCARDITIS	65	0.365195	1.68034	0.0040404	0.0225283	0.0162389	3582	tags=31%, list=18%, signal=25%	PRF1/HLA-F/FYN/ITGAL/CASP3/CYCS/HLA-G/SGCB/CASP8/HLA-B/HLA-A/HLA-C/HLA-DPB1/EIF4G3/HLA-DRB4/LAMA2/HLA-E/EIF4G1/HLA-DPA1/RAC2
KEGG_ALZHEIMERS_DISEASE	ALZHEIMERS DISEASE	151	0.279822	1.51971	0.00558659	0.0302333	0.0217929	4972	tags=40%, list=25%, signal=30%	CASP7/NDUFA5/PPP3CC/CASP3/CYCS/COX7B/CASP8/NAE1/ATP5F1C/CAPN2/NDUFB1/UQCRC2/NDUFB8/SDHB/NDUFS1/NDUFV2/ATP5MC3/ATP5PF/NDUFA9/NDUFB4/NDUFS4/NDUFB10/ATP5PO/COX6C/NDUFB7/NDUFA4/ITPR2/COX7A2/NDUFB5/ERN1/FADD/NDUFS3/NDUFA1/COX5A/NDUFA6/EIF2AK3/ITPR1/NDUFA8/PPP3CB/UQCRB/COX7C/NDUFB2/COX7A2L/ATP5F1E/UQCRFS1/NDUFAB1/SDHA/SDHC/ATP5PB/COX8A/APH1A/NDUFB9/CYC1/UQCRQ/NDUFC1/ATP5F1B/COX4I1/NDUFS2/PSENEN/COX5B/S…
KEGG_TYPE_I_DIABETES_MELLITUS	TYPE I DIABETES MELLITUS	39	0.437115	1.76632	0.00795229	0.0410142	0.029564	1891	tags=26%, list=10%, signal=23%	PRF1/GZMB/IFNG/FASLG/HLA-F/HLA-G/HLA-B/HLA-A/HLA-C/HLA-DPB1
KEGG_METABOLISM_OF_XENOBIOTICS_BY_CYTOCHROME_P450	METABOLISM OF XENOBIOTICS BY CYTOCHROME P450	55	-0.35302	-1.58475	0.00814664	0.0410142	0.029564	7332	tags=55%, list=37%, signal=34%	UGT1A1/GSTM3/ALDH1A3/CYP2C18/UGT2B4/CYP1A2/CYP2C19/EPHX1/CYP2B6/CYP2C9/ADH6/CYP3A4/UGT2B15/ADH4/GSTM2/CYP2S1/CYP2C8/GSTM4/ALDH3A1/GSTM1/GSTT1/MGST2/CYP1B1/MGST1/ADH1A/CYP2F1/CYP3A5/GSTM5/GSTO2/ALDH3B1
KEGG_MELANOGENESIS	MELANOGENESIS	97	-0.32197	-1.63057	0.00824742	0.0410142	0.029564	5586	tags=45%, list=28%, signal=33%	ADCY2/GNAQ/CAMK2G/WNT9B/ADCY5/FZD9/PLCB3/CREB3/WNT2B/ADCY6/PLCB4/WNT7B/GSK3B/CALML3/CAMK2B/ADCY3/CALML5/PRKCA/ADCY1/KITLG/WNT5A/MC1R/CREB3L3/FZD5/MAP2K2/WNT4/CREBBP/TYR/CALML6/WNT7A/CREB3L1/FZD4/WNT11/DCT/WNT10A/WNT6/ADCY4/PRKACA/MITF/EDN1/PLCB2/GNAI2/MAPK3/EDNRB
KEGG_VASCULAR_SMOOTH_MUSCLE_CONTRACTION	VASCULAR SMOOTH MUSCLE CONTRACTION	106	-0.307335	-1.58427	0.0101833	0.0493086	0.0355428	5730	tags=44%, list=29%, signal=32%	MYLK3/CACNA1C/CACNA1D/PLA2G2E/ADCY2/GNAQ/ADCY5/PLCB3/PLA2G3/AVPR1B/ADCY6/PLCB4/CALML3/KCNMB3/CACNA1F/GNA11/ACTG2/MYLK2/ADCY3/GUCY1A2/ARAF/CALML5/PRKCA/ADCY1/RAMP2/ADRA1A/AGTR1/MYH11/RAMP3/PLA2G12B/MAP2K2/PLA2G2A/ADRA1B/ACTA2/ADRA1D/CALML6/NPR1/ARHGEF11/ADCY4/ADORA2B/PRKACA/KCNMA1/PRKCD/MYL6B/PLCB2/MAPK3/KCNMB4

## Sheet: NKG7_gsea_c2.cp.kegg
ID	Description	setSize	enrichmentScore	NES	pvalue	p.adjust	qvalues	rank	leading_edge	core_enrichment
KEGG_SPLICEOSOME	KEGG_SPLICEOSOME	115	0.5957	3.24146	0.0017094	0.0118687	0.00814783	5587	tags=73%, list=28%, signal=53%	THOC2/DHX15/SRSF3/HNRNPA3/BCAS2/PRPF40A/SRSF8/SNRPD3/SNRNP27/U2SURP/SNRNP40/PPIE/SNRPG/WBP11/CCDC12/SMNDC1/SRSF7/MAGOHB/SRSF10/DDX46/SNW1/PPIL1/CDC40/SNRPD1/NCBP2/CRNKL1/PRPF38B/SNRPD2/LSM8/LSM2/TCERG1/RBM25/LSM5/PRPF19/SLU7/TXNL4A/HNRNPU/PLRG1/DDX42/CWC15/HNRNPK/PRPF8/AQR/THOC1/RBM17/SNRPA1/LSM3/PRPF38A/HNRNPA1/SNRPF/SNRPB/HNRNPC/PPIH/SNRNP200/USP39/NCBP1/SNRPC/RBM8A/SF3A3/CTNNBL1/TRA2A/TRA2B/SN…
KEGG_HUNTINGTONS_DISEASE	KEGG_HUNTINGTONS_DISEASE	163	0.3607	2.08013	0.00171233	0.0118687	0.00814783	4715	tags=47%, list=24%, signal=36%	REST/POLR2K/CYCS/CASP3/NDUFA5/CREB3L2/COX7B/NDUFA9/ATP5F1C/NDUFB10/NDUFB8/NDUFV2/UQCRC2/ATP5MC3/POLR2B/ATP5PF/POLR2G/NDUFS1/SDHB/COX6C/NDUFB4/COX5A/NDUFB7/COX7A2/NDUFB2/NDUFB1/TBPL1/NDUFA4/NDUFS3/VDAC1/POLR2D/ATP5PO/NDUFA8/SLC25A5/SDHA/TBP/ITPR1/UQCRFS1/NDUFA6/NDUFB5/VDAC3/COX7C/CASP8/NDUFS4/TFAM/NDUFA1/NDUFAB1/VDAC2/COX7A2L/ATP5PB/SOD1/NDUFC1/UQCRB/COX8A/POLR2H/NDUFB9/EP300/HDAC1/SIN3A/CYC1/NDUF…
KEGG_ALZHEIMERS_DISEASE	KEGG_ALZHEIMERS_DISEASE	151	0.325625	1.85544	0.00171821	0.0118687	0.00814783	4709	tags=42%, list=24%, signal=32%	PPP3CC/CASP7/CYCS/CASP3/NDUFA5/NAE1/COX7B/CAPN2/NDUFA9/ATP5F1C/NDUFB10/NDUFB8/NDUFV2/UQCRC2/ATP5MC3/ATP5PF/NDUFS1/SDHB/COX6C/NDUFB4/COX5A/ITPR2/NDUFB7/COX7A2/NDUFB2/NDUFB1/PPP3CB/NDUFA4/NDUFS3/EIF2AK3/ATP5PO/NDUFA8/SDHA/ITPR1/UQCRFS1/NDUFA6/NDUFB5/COX7C/CASP8/NDUFS4/NDUFA1/NDUFAB1/COX7A2L/ATP5PB/ERN1/NDUFC1/UQCRB/COX8A/NDUFB9/FADD/APH1A/CYC1/NDUFS2/IDE/SDHC/UQCRQ/COX4I1/ATP5F1B/NDUFS6/ATP5PD/UQCR…
KEGG_OXIDATIVE_PHOSPHORYLATION	KEGG_OXIDATIVE_PHOSPHORYLATION	111	0.436574	2.36048	0.00171821	0.0118687	0.00814783	5070	tags=53%, list=26%, signal=40%	NDUFA5/COX7B/NDUFA9/ATP5F1C/NDUFB10/NDUFB8/COX17/NDUFV2/UQCRC2/ATP5MC3/PPA2/ATP5PF/COX11/ATP6V1H/NDUFS1/SDHB/COX6C/NDUFB4/COX5A/NDUFB7/COX7A2/NDUFB2/NDUFB1/ATP6V0A2/NDUFA4/NDUFS3/ATP5PO/NDUFA8/SDHA/UQCRFS1/NDUFA6/NDUFB5/ATP6V1G1/COX7C/NDUFS4/ATP5MG/NDUFA1/NDUFAB1/COX7A2L/ATP5PB/NDUFC1/UQCRB/COX8A/NDUFB9/CYC1/NDUFS2/SDHC/UQCRQ/COX4I1/ATP6V0E2/ATP5ME/ATP5F1B/NDUFS6/ATP5PD/UQCR10/ATP5F1E/COX5B/PPA1/…
KEGG_CELL_CYCLE	KEGG_CELL_CYCLE	122	0.420169	2.30165	0.00172712	0.0118687	0.00814783	5361	tags=52%, list=27%, signal=38%	YWHAQ/WEE1/TFDP2/RBL2/BUB3/DBF4/RBL1/ATR/MCM3/CCND2/CDC7/ANAPC10/SMC3/ORC5/ATM/YWHAZ/CUL1/ANAPC5/CDKN1B/CDC27/CDC23/PCNA/ANAPC7/RAD21/CDC25B/CCNH/CDC26/YWHAB/ORC2/SMAD2/CDK7/CDC16/MAD2L1/SKP2/ORC3/MCM7/ANAPC4/CDK4/MCM6/CCNA2/CDC14B/MAD1L1/EP300/HDAC1/RB1/SMAD4/MAD2L2/HDAC2/SKP1/CDKN1C/SMAD3/ORC4/ANAPC13/MDM2/STAG1/CCNE2/STAG2/RBX1/CDK6/YWHAG/MCM4/TGFB1/CDC14A/CDKN2C
KEGG_T_CELL_RECEPTOR_SIGNALING_PATHWAY	KEGG_T_CELL_RECEPTOR_SIGNALING_PATHWAY	108	0.379434	2.04771	0.0017331	0.0118687	0.00814783	3829	tags=34%, list=19%, signal=28%	IFNG/NFATC2/CBLB/CD8A/CD247/PRKCQ/FYN/PPP3CC/CD3G/AKT3/ZAP70/CD8B/RASGRP1/NFATC3/NCK1/CD3D/SOS1/LCK/MAPK9/CARD11/LAT/PIK3R1/ITK/DLG1/PIK3CG/PPP3CB/MAP3K7/NRAS/IKBKB/MAP2K1/LCP2/PIK3CA/CDK4/MALT1/PTPRC/CD3E/PIK3R3
KEGG_UBIQUITIN_MEDIATED_PROTEOLYSIS	KEGG_UBIQUITIN_MEDIATED_PROTEOLYSIS	129	0.456819	2.53294	0.00173611	0.0118687	0.00814783	5616	tags=62%, list=28%, signal=45%	CBLB/UBE2L6/UBE2Q2/FANCL/BIRC6/KLHL9/XIAP/UBE2E3/UBA2/CUL5/ANAPC10/FBXW11/UBA6/CUL1/ELOC/ANAPC5/UBE3A/HERC2/CDC27/UBE2Z/SMURF2/HERC1/CDC23/RCHY1/UBE3C/UBE2G1/UBE2Q1/PIAS3/ITCH/WWP1/TRIM32/UBE2N/NEDD4/ANAPC7/UBE2L3/CDC26/KEAP1/SAE1/UBR5/UBE2K/CUL2/RNF7/PRPF19/VHL/UBE2E1/CDC16/SKP2/UBE2G2/FBXO4/ANAPC4/TRAF6/UBE2I/CUL4A/UBE2D2/BTRC/DET1/HUWE1/UBE2A/UBE2S/SKP1/BIRC3/DDB2/ANAPC13/UBE2NL/MDM2/HERC4/PIA…
KEGG_NATURAL_KILLER_CELL_MEDIATED_CYTOTOXICITY	KEGG_NATURAL_KILLER_CELL_MEDIATED_CYTOTOXICITY	128	0.401178	2.21736	0.0017452	0.0118687	0.00814783	3409	tags=36%, list=17%, signal=30%	KLRD1/PRF1/GZMB/IFNG/NFATC2/FASLG/SH2D1A/CD247/HCST/FYN/KLRC3/PPP3CC/ZAP70/ITGAL/NFATC3/CASP3/SOS1/LCK/LAT/HLA-G/CD244/SH2D1B/PRKCB/PIK3R1/HLA-B/MICA/MICB/HLA-A/HLA-C/PIK3CG/CD48/PPP3CB/KIR2DL5A/PTPN11/NRAS/ICAM2/KIR2DL2/NCR1/KIR2DS5/MAP2K1/KIR2DL1/LCP2/HLA-E/NCR3/PIK3CA/RAC2
KEGG_PARKINSONS_DISEASE	KEGG_PARKINSONS_DISEASE	106	0.482685	2.58625	0.00176056	0.0118687	0.00814783	4709	tags=57%, list=24%, signal=43%	UBE2L6/CYCS/CASP3/NDUFA5/COX7B/NDUFA9/ATP5F1C/NDUFB10/NDUFB8/NDUFV2/UBE2G1/UQCRC2/ATP5MC3/ATP5PF/UBE2L3/NDUFS1/SDHB/COX6C/NDUFB4/COX5A/NDUFB7/COX7A2/NDUFB2/NDUFB1/NDUFA4/NDUFS3/VDAC1/ATP5PO/NDUFA8/SLC25A5/SDHA/UQCRFS1/NDUFA6/NDUFB5/VDAC3/COX7C/NDUFS4/NDUFA1/UBE2G2/NDUFAB1/VDAC2/COX7A2L/ATP5PB/NDUFC1/UQCRB/COX8A/NDUFB9/PARK7/CYC1/NDUFS2/SLC25A6/SDHC/UQCRQ/COX4I1/ATP5F1B/NDUFS6/ATP5PD/PPID/UQCR10/A…
KEGG_ANTIGEN_PROCESSING_AND_PRESENTATION	KEGG_ANTIGEN_PROCESSING_AND_PRESENTATION	74	0.507369	2.50125	0.00184502	0.0118687	0.00814783	5074	tags=55%, list=26%, signal=41%	KLRD1/KLRC4/CD8A/KLRC3/TAP2/PDIA3/CD8B/HLA-F/PSME1/TAP1/RFXAP/HSP90AA1/HLA-G/HLA-DPB1/HLA-B/B2M/NFYB/RFX5/CANX/HLA-A/HLA-DPA1/HLA-C/KIR2DL5A/KIR2DL2/KIR2DS5/KIR2DL1/HLA-DRA/KIR3DL3/HLA-E/TAPBP/HLA-DRB4/HSP90AB1/CREB1/HSPA4/HLA-DMB/KIR2DS4/KIR2DS1/CTSL/KIR3DL1/CALR/HLA-DMA
KEGG_RIBOSOME	KEGG_RIBOSOME	70	0.625275	3.05026	0.00184502	0.0118687	0.00814783	4960	tags=74%, list=25%, signal=56%	RPL36AL/RPS24/RPS17/RPS19/RPS25/RPL37/RPL23A/MRPL13/RPL15/RPL35/RPS7/RPS3/RPS18/RPL37A/RPL24/RPL9/RPL27/RPS4X/RSL24D1/RPL14/RPL10A/RPL19/RPL32/RPL3/RPL6/RPL34/RPL11/RPS27L/RPL30/RPS5/RPS6/RPL10L/RPL12/RPL29/RPL39/RPL22/RPS27/FAU/RPL8/RPLP0/RPL36/RPL22L1/RPS21/RPL35A/RPL41/RPS2/RPS15/RPS9/RPS16/RPS10/RPS29/RPL18
KEGG_PYRIMIDINE_METABOLISM	KEGG_PYRIMIDINE_METABOLISM	90	0.34133	1.76707	0.00184843	0.0118687	0.00814783	5904	tags=48%, list=30%, signal=34%	AK3/POLR2K/DCK/POLR3GL/POLR3A/NME7/UPRT/POLE3/POLR1B/CMPK1/CMPK2/POLR2B/DCTD/PRIM2/POLR2G/POLR1C/POLA1/PNPT1/POLR3F/POLR2D/RRM2/DUT/PRIM1/CTPS1/CTPS2/ENTPD4/POLR2H/POLE2/POLR2E/RRM1/POLR2C/POLR3K/POLR2J/POLR2I/NME6/POLR1E/TYMS/POLR1D/NUDT2/NT5C3A/NME1/NME3/UMPS
KEGG_RNA_DEGRADATION	KEGG_RNA_DEGRADATION	56	0.610716	2.83536	0.00187266	0.0118687	0.00814783	4913	tags=71%, list=25%, signal=54%	XRN1/DDX6/CNOT6L/EXOSC1/DCP1B/HSPA9/EXOSC9/DIS3/EXOSC8/MTREX/TTC37/CNOT6/CNOT7/CNOT9/C1D/EXOSC6/PNPT1/DCP1A/CNOT4/EXOSC3/LSM8/LSM2/PAPOLG/LSM5/WDR61/DCPS/CNOT8/LSM3/LSM1/PAPOLA/CNOT2/EXOSC7/ZCCHC7/LSM7/LSM6/ENO2/EXOSC10/PARN/CNOT1/CNOT3
KEGG_DNA_REPLICATION	KEGG_DNA_REPLICATION	36	0.627565	2.63913	0.00191571	0.0118687	0.00814783	4026	tags=61%, list=20%, signal=49%	RPA2/RFC5/MCM3/RPA3/RFC1/POLE3/RFC4/RNASEH1/PCNA/PRIM2/SSBP1/FEN1/POLA1/RFC3/RNASEH2B/PRIM1/RNASEH2C/MCM7/MCM6/RNASEH2A/POLE2/LIG1
KEGG_MATURITY_ONSET_DIABETES_OF_THE_YOUNG	KEGG_MATURITY_ONSET_DIABETES_OF_THE_YOUNG	23	-0.550714	-2.05302	0.00192308	0.0118687	0.00814783	6806	tags=78%, list=34%, signal=51%	GCK/FOXA3/PKLR/NR5A2/NKX6-1/ONECUT1/FOXA2/NEUROD1/PDX1/HNF4A/HNF1A/HNF4G/PAX4/PAX6/HNF1B/HES1/SLC2A2/MNX1
KEGG_PROTEASOME	KEGG_PROTEASOME	41	0.672861	2.90529	0.00194553	0.0118687	0.00814783	4434	tags=76%, list=22%, signal=59%	IFNG/PSMB2/PSME1/PSMA5/PSMB8/PSMD14/PSMA4/PSMB10/PSME4/PSMC2/PSMA2/PSMB9/PSMC6/PSMA1/PSMD6/PSMA3/PSMB4/PSMB1/PSMD12/PSMC3/PSMD3/SEM1/PSMD11/PSMD7/PSMD8/PSMC4/PSMC5/PSMB6/POMP/PSMA7/PSMB7
KEGG_GRAFT_VERSUS_HOST_DISEASE	KEGG_GRAFT_VERSUS_HOST_DISEASE	35	0.600756	2.4944	0.00195695	0.0118687	0.00814783	3241	tags=49%, list=16%, signal=41%	KLRD1/PRF1/GZMB/IFNG/FASLG/HLA-F/HLA-G/HLA-DPB1/HLA-B/HLA-A/HLA-DPA1/HLA-C/KIR2DL5A/KIR2DL2/KIR2DL1/HLA-DRA/HLA-E
KEGG_N_GLYCAN_BIOSYNTHESIS	KEGG_N_GLYCAN_BIOSYNTHESIS	44	0.469066	2.05991	0.00195695	0.0118687	0.00814783	4716	tags=52%, list=24%, signal=40%	MGAT2/MAN1A2/DPM1/MAN2A1/DDOST/ALG10/FUT8/ALG13/ALG9/ALG6/ALG8/RPN2/MGAT4A/GANAB/ST6GAL1/DPM3/STT3A/DAD1/ALG5/ALG2/MAN1A1/DPAGT1/MGAT4B
KEGG_PRIMARY_IMMUNODEFICIENCY	KEGG_PRIMARY_IMMUNODEFICIENCY	35	0.561196	2.33014	0.00195695	0.0118687	0.00814783	1838	tags=40%, list=9%, signal=36%	CD8A/ADA/TAP2/ZAP70/CD8B/TAP1/CD3D/UNG/RFXAP/LCK/DCLRE1C/IL2RG/IL7R/RFX5
KEGG_NUCLEOTIDE_EXCISION_REPAIR	KEGG_NUCLEOTIDE_EXCISION_REPAIR	43	0.555415	2.42244	0.00196078	0.0118687	0.00814783	4859	tags=58%, list=25%, signal=44%	RPA2/GTF2H3/RFC5/RPA3/RFC1/POLE3/RFC4/ERCC4/PCNA/XPA/GTF2H1/CCNH/ERCC3/CDK7/RFC3/ERCC5/GTF2H5/POLE2/CUL4A/LIG1/CETN2/DDB2/RFC2/MNAT1/RBX1
KEGG_VALINE_LEUCINE_AND_ISOLEUCINE_DEGRADATION	KEGG_VALINE_LEUCINE_AND_ISOLEUCINE_DEGRADATION	43	0.506571	2.20941	0.00196078	0.0118687	0.00814783	5363	tags=63%, list=27%, signal=46%	ACADM/DBT/AUH/HIBCH/HIBADH/ACADSB/ACAA2/HADH/ACAT2/IVD/MCEE/BCKDHB/OXCT1/HMGCS1/DLD/ACAT1/MCCC1/ACAD8/HADHA/ALDH3A2/ALDH9A1/ALDH6A1/ECHS1/PCCA/MCCC2/EHHADH/HSD17B10
KEGG_CITRATE_CYCLE_TCA_CYCLE	KEGG_CITRATE_CYCLE_TCA_CYCLE	29	0.545717	2.15809	0.00201207	0.0118687	0.00814783	4930	tags=66%, list=25%, signal=49%	DLAT/SUCLA2/PDHB/PDHA1/MDH1/SDHB/SUCLG2/FH/DLD/SDHA/IDH2/ACLY/MDH2/IDH3A/CS/PCK2/SDHC/IDH3B/SUCLG1
KEGG_RNA_POLYMERASE	KEGG_RNA_POLYMERASE	26	0.554538	2.14431	0.00201207	0.0118687	0.00814783	5565	tags=65%, list=28%, signal=47%	POLR2K/POLR3GL/POLR3A/POLR1B/POLR2B/POLR2G/POLR1C/POLR3F/POLR2D/POLR2H/POLR2E/POLR2C/POLR3K/POLR2J/POLR2I/POLR1E/POLR1D
KEGG_BASAL_TRANSCRIPTION_FACTORS	KEGG_BASAL_TRANSCRIPTION_FACTORS	32	0.529895	2.13945	0.00202429	0.0118687	0.00814783	3353	tags=44%, list=17%, signal=36%	GTF2H3/GTF2E1/GTF2A1/TAF5L/TAF5/TAF2/GTF2H1/TAF11/GTF2F2/TBPL1/TBP/GTF2I/GTF2E2/GTF2B
KEGG_AMINOACYL_TRNA_BIOSYNTHESIS	KEGG_AMINOACYL_TRNA_BIOSYNTHESIS	21	0.539249	1.95913	0.00203666	0.0118687	0.00814783	5942	tags=71%, list=30%, signal=50%	LARS2/IARS2/YARS2/SEPSECS/NARS2/FARSB/HARS2/WARS2/FARSA/DARS2/EARS2/VARS2/MARS2/RARS2/PARS2
KEGG_PROTEIN_EXPORT	KEGG_PROTEIN_EXPORT	23	0.700343	2.59561	0.00207469	0.0118687	0.00814783	4728	tags=87%, list=24%, signal=66%	SRP9/SPCS2/SRP54/SRP19/SRP72/SRPRB/SEC63/SRP14/IMMP1L/SPCS1/SEC11C/SRPRA/SEC62/SEC61G/SEC11A/SRP68/SPCS3/OXA1L/SEC61B/SEC61A1
KEGG_MISMATCH_REPAIR	KEGG_MISMATCH_REPAIR	22	0.643528	2.35619	0.002079	0.0118687	0.00814783	4026	tags=59%, list=20%, signal=47%	RPA2/RFC5/RPA3/RFC1/MSH6/RFC4/PCNA/MSH3/SSBP1/RFC3/MSH2/MLH1/LIG1
KEGG_COMPLEMENT_AND_COAGULATION_CASCADES	KEGG_COMPLEMENT_AND_COAGULATION_CASCADES	67	-0.435856	-2.20749	0.00209644	0.0118687	0.00814783	6645	tags=60%, list=34%, signal=40%	C1QA/BDKRB1/C1QC/BDKRB2/CD55/CFI/C6/C8G/C8B/C5AR1/F13B/MASP1/FGB/VWF/PLG/CPB2/C2/F9/F7/FGG/F11/PLAUR/F5/C1S/A2M/F3/SERPINA1/FGA/SERPINE1/PLAU/F10/KNG1/CR1/F12/C7/SERPIND1/C8A/F2/MASP2/THBD
KEGG_METABOLISM_OF_XENOBIOTICS_BY_CYTOCHROME_P450	KEGG_METABOLISM_OF_XENOBIOTICS_BY_CYTOCHROME_P450	55	-0.359107	-1.7216	0.0021097	0.0118687	0.00814783	5979	tags=49%, list=30%, signal=34%	CYP2C19/ALDH1A3/CYP1A2/CYP2S1/ADH1B/MGST1/CYP2C18/ADH6/GSTT1/CYP3A4/CYP2B6/GSTM2/EPHX1/CYP2C9/GSTM1/GSTM4/MGST2/CYP1B1/ADH4/ALDH3A1/ADH1A/CYP2C8/CYP3A5/CYP2F1/GSTM5/ALDH3B1/GSTO2
KEGG_DRUG_METABOLISM_CYTOCHROME_P450	KEGG_DRUG_METABOLISM_CYTOCHROME_P450	57	-0.436565	-2.10378	0.0021322	0.0118687	0.00814783	5979	tags=56%, list=30%, signal=39%	CYP2C19/ALDH1A3/CYP1A2/ADH1B/MGST1/CYP2C18/ADH6/GSTT1/CYP3A4/CYP2A7/CYP2B6/GSTM2/CYP2C9/GSTM1/GSTM4/MAOA/CYP2A13/MGST2/FMO3/ADH4/ALDH3A1/AOX1/FMO2/FMO1/ADH1A/MAOB/CYP2C8/CYP2A6/CYP3A5/GSTM5/ALDH3B1/GSTO2
KEGG_ECM_RECEPTOR_INTERACTION	KEGG_ECM_RECEPTOR_INTERACTION	81	-0.338625	-1.78326	0.0021322	0.0118687	0.00814783	5745	tags=43%, list=29%, signal=31%	ITGA8/SV2C/COL4A2/COL6A2/VWF/IBSP/SDC3/ITGB4/LAMC2/SDC1/LAMB4/TNR/COL6A1/ITGA9/COL1A1/ITGA7/LAMA4/COL4A1/SDC2/LAMA3/THBS3/COL4A6/HSPG2/COL1A2/TNXB/LAMC1/LAMA1/LAMA5/TNN/COMP/COL3A1/SV2B/COL5A1/COL11A2/COL11A1
KEGG_GNRH_SIGNALING_PATHWAY	KEGG_GNRH_SIGNALING_PATHWAY	93	-0.287403	-1.56534	0.00217865	0.0118687	0.00814783	5283	tags=43%, list=27%, signal=32%	CACNA1C/CALML5/ADCY6/CACNA1F/PLA2G3/GNAQ/CACNA1S/PRKCA/CALML3/GNA11/PLD2/PTK2B/ADCY2/MAPK12/SRC/CGA/CAMK2B/GNRH2/PLCB3/MAPK10/PLCB4/MAPK11/ADCY1/PLA2G12B/FSHB/HBEGF/CALML6/MMP14/MAP2K2/PLA2G2A/PRKCD/MMP2/ELK1/EGFR/PRKACA/GNRHR/ADCY4/PLD1/PLCB2/MAPK3
KEGG_MELANOGENESIS	KEGG_MELANOGENESIS	97	-0.295041	-1.61882	0.00225225	0.0118687	0.00814783	7190	tags=54%, list=36%, signal=34%	ASIP/GNAO1/DVL3/WNT2/WNT9A/CAMK2A/CAMK2G/WNT16/POMC/ADCY3/PRKCG/WNT7B/ADCY5/KITLG/CALML5/FZD7/ADCY6/CREB3/GNAQ/PRKCA/CALML3/ADCY2/FZD9/FZD5/WNT5B/WNT4/CREBBP/WNT9B/FZD4/CAMK2B/CREB3L3/PLCB3/CREB3L1/PLCB4/MC1R/ADCY1/CALML6/WNT7A/MAP2K2/MITF/WNT11/WNT6/TYR/WNT10A/PRKACA/DCT/ADCY4/EDN1/PLCB2/GNAI2/EDNRB/MAPK3
KEGG_VASCULAR_SMOOTH_MUSCLE_CONTRACTION	KEGG_VASCULAR_SMOOTH_MUSCLE_CONTRACTION	106	-0.298645	-1.6754	0.00230415	0.0118687	0.00814783	5711	tags=43%, list=29%, signal=31%	PRKCG/ADCY5/MYLK3/PTGIR/CYP4A11/CACNA1C/CALML5/ADCY6/CACNA1F/PLA2G3/GNAQ/CACNA1S/KCNMB2/PRKCA/ACTG2/CALML3/GNA11/MYH11/ADCY2/RAMP3/RAMP2/ADRA1B/ADRA1D/AVPR1B/MYLK2/ADRA1A/NPR1/ADORA2B/PLCB3/PLCB4/AGTR1/ADCY1/PLA2G12B/CALML6/MAP2K2/PLA2G2A/GUCY1A2/PRKCD/ARHGEF11/MYL6B/KCNMA1/PRKACA/ADCY4/PLCB2/MAPK3/KCNMB4
KEGG_AXON_GUIDANCE	KEGG_AXON_GUIDANCE	129	-0.318471	-1.85736	0.00234742	0.0118687	0.00814783	5374	tags=48%, list=27%, signal=35%	PPP3R2/SEMA3D/SEMA4G/SLIT1/LIMK2/CDK5/EPHA3/PLXNC1/SRGAP1/SEMA6C/NFATC1/SEMA3C/LIMK1/EFNA3/NGEF/EPHA2/NTN1/NFATC4/PLXNB1/CXCL12/UNC5B/EPHA8/EPHB1/SEMA6D/EFNA1/ABLIM2/CHP2/ROBO2/SEMA7A/SLIT2/NRP1/SRGAP3/SEMA3F/SEMA5A/EFNA2/PAK4/SEMA3E/L1CAM/PAK3/UNC5C/RND1/EPHA5/DCC/PAK1/EPHA7/SEMA4A/DPYSL5/SEMA6A/SEMA6B/EPHB4/RAC3/LRRC4C/MET/EPHB3/UNC5A/NTN3/SEMA4B/EPHA1/GNAI2/FES/MAPK3/PLXNA2
KEGG_CALCIUM_SIGNALING_PATHWAY	KEGG_CALCIUM_SIGNALING_PATHWAY	174	-0.307005	-1.8747	0.00238663	0.0118687	0.00814783	6619	tags=54%, list=34%, signal=36%	GRM5/BDKRB1/P2RX1/GRIN2C/ATP2A1/CAMK2A/CAMK2G/PPP3R2/ERBB3/ADCY3/CHRM5/EDNRA/HTR2A/ERBB2/HRH1/PDGFRA/BDKRB2/OXTR/NOS2/HTR7/PRKCG/MYLK3/PHKG2/PLCE1/PLCD4/CACNA1C/CALML5/CACNA1F/GNA14/GNAQ/CACNA1S/HTR6/PTAFR/PRKCA/CALML3/GNA11/PTK2B/ADCY2/TRHR/PTGER3/PTGER1/ADRA1B/CACNA1H/CHP2/ADRA1D/CACNA1A/AVPR1B/GRM1/MYLK2/GRIN2D/CAMK2B/BST1/PLCD3/CACNA1G/P2RX3/ADRA1A/P2RX2/ADORA2B/PLCG2/PLCB3/PLCB4/AGTR1/CACNA1…
KEGG_OLFACTORY_TRANSDUCTION	KEGG_OLFACTORY_TRANSDUCTION	110	-0.380284	-2.13642	0.00238663	0.0118687	0.00814783	10180	tags=81%, list=52%, signal=39%	OR2K2/OR5K1/OR1D2/OR51E1/OR1E1/OR2M4/OR8D1/PDC/OR2A4/OR12D3/OR2B3/OR7E24/PRKACG/PRKG1/OR2J3/OR7A10/OR52A1/OR52D1/OR4D2/OR2S2/CNGA3/OR8G1/OR10H2/OR11A1/OR7A17/PRKG2/OR10A4/OR2W1/OR10H1/GUCA1C/OR1F1/OR3A2/OR2J2/OR2H2/OR1G1/OR2C3/OR1C1/OR5J2/OR2F1/OR10C1/CAMK2A/CAMK2G/OR5P2/ADCY3/OR51B5/OR2C1/OR10A5/OR12D2/OR2F2/OR1I1/OR4D1/OR1J4/CALML5/OR7A5/OR1A1/OR51B2/CALML3/OR1J2/GUCA1B/OR10A3/GUCA1A/OR51I1/OR2…
KEGG_NEUROACTIVE_LIGAND_RECEPTOR_INTERACTION	KEGG_NEUROACTIVE_LIGAND_RECEPTOR_INTERACTION	263	-0.384161	-2.50884	0.00275482	0.0133391	0.0091573	7223	tags=63%, list=37%, signal=40%	MCHR1/OPRK1/P2RY13/GRIA1/NTSR1/GRIN2A/CHRNB3/HTR1D/CSH1/S1PR4/NMUR1/MAS1/GABRG3/CALCR/GCGR/APLNR/GRM5/BDKRB1/CNR1/P2RX1/GRIN2C/FPR1/CHRM5/EDNRA/GABRA6/GRIK3/HTR2A/LTB4R/GRID1/HRH1/BDKRB2/OXTR/NPBWR2/HTR7/ADORA1/GRIK1/GALR1/GRIA2/C5AR1/TAAR1/VIPR2/PTGIR/GIPR/ADCYAP1R1/GLP1R/GABRR2/HRH4/SCTR/ADRA2B/CHRNA3/HCRTR1/GPR50/GLRB/MC2R/NPY1R/PTH1R/FPR2/TAAR9/HTR6/PTAFR/PLG/NPY2R/LPAR2/CNR2/HTR1A/GHSR/S1PR3…
KEGG_ALLOGRAFT_REJECTION	KEGG_ALLOGRAFT_REJECTION	33	0.488519	1.98555	0.00399202	0.0188341	0.0129296	3241	tags=39%, list=16%, signal=33%	PRF1/GZMB/IFNG/FASLG/HLA-F/HLA-G/HLA-DPB1/HLA-B/HLA-A/HLA-DPA1/HLA-C/HLA-DRA/HLA-E
KEGG_NON_HOMOLOGOUS_END_JOINING	KEGG_NON_HOMOLOGOUS_END_JOINING	12	0.646095	1.94015	0.00420168	0.0193277	0.0132685	3472	tags=58%, list=18%, signal=48%	MRE11/DCLRE1C/RAD50/FEN1/XRCC6/XRCC5/LIG4
KEGG_TYPE_I_DIABETES_MELLITUS	KEGG_TYPE_I_DIABETES_MELLITUS	39	0.417809	1.7866	0.00578035	0.0259411	0.0178085	3241	tags=33%, list=16%, signal=28%	PRF1/GZMB/IFNG/FASLG/HLA-F/HLA-G/HLA-DPB1/HLA-B/HLA-A/HLA-DPA1/HLA-C/HLA-DRA/HLA-E
KEGG_MELANOMA	KEGG_MELANOMA	71	-0.296523	-1.51143	0.00652174	0.0285714	0.0196143	4429	tags=37%, list=22%, signal=29%	PIK3CD/FGF13/FGF22/FGF4/E2F1/PIK3R2/E2F2/FGF10/PTEN/FGF18/FGF20/AKT2/FGF7/FGF23/MAP2K2/FGF3/IGF1R/MITF/FGF6/EGFR/FGF14/FGF11/MET/FGF21/FGF17/MAPK3
KEGG_APOPTOSIS	KEGG_APOPTOSIS	87	0.318873	1.6303	0.00750469	0.0321131	0.0220456	5104	tags=39%, list=26%, signal=29%	FASLG/PRKACB/PPP3CC/CASP7/AKT3/CYCS/CASP3/XIAP/ATM/CAPN2/PIK3R1/DFFA/PRKAR2A/PRKX/PIK3CG/PPP3CB/RIPK1/IKBKB/CASP8/PIK3CA/PIK3R3/FADD/DFFB/BIRC3/TNFSF10/CASP6/TNFRSF10A/BIRC2/IRAK2/ENDOG/CHUK/AIFM1/ENDOD1/PRKAR1A
KEGG_LINOLEIC_ACID_METABOLISM	KEGG_LINOLEIC_ACID_METABOLISM	23	-0.457007	-1.70369	0.00769231	0.0321678	0.0220832	8482	tags=74%, list=43%, signal=42%	CYP2E1/PLA2G1B/CYP3A43/PLA2G5/PLA2G2E/CYP2C19/CYP1A2/CYP2C18/PLA2G3/CYP3A4/CYP2C9/AKR1B10/PLA2G12B/PLA2G2A/CYP2J2/CYP2C8/CYP3A5
KEGG_VIRAL_MYOCARDITIS	KEGG_VIRAL_MYOCARDITIS	65	0.334079	1.60405	0.011257	0.0460288	0.0315987	3409	tags=29%, list=17%, signal=24%	PRF1/FYN/HLA-F/CYCS/ITGAL/CASP3/SGCB/HLA-G/HLA-DPB1/HLA-B/HLA-A/HLA-DPA1/HLA-C/EIF4G3/EIF4G1/HLA-DRA/CASP8/HLA-E/RAC2

## Sheet: SMAD7_gsea_c2.cp.kegg
ID	Description	setSize	enrichmentScore	NES	pvalue	p.adjust	qvalues	rank	leading_edge	core_enrichment
KEGG_NEUROACTIVE_LIGAND_RECEPTOR_INTERACTION	KEGG_NEUROACTIVE_LIGAND_RECEPTOR_INTERACTION	263	-0.416227	-2.79024	0.00151745	0.0148687	0.00910154	7322	tags=66%, list=37%, signal=42%	GABBR2/OPRL1/ADORA2B/GRID2/P2RY6/NMBR/TACR3/GRM8/S1PR2/GRIK2/GRIK3/P2RY4/ADRB3/PRSS2/GRIA1/SSTR1/NTSR1/MC2R/TAAR5/GHRHR/HTR1D/GABRA4/GLRA2/SSTR5/ADORA3/GABRD/SCTR/MCHR1/CHRNA9/GPR50/CHRNB3/CHRNG/LTB4R2/APLNR/NMUR2/LEPR/CNR1/TACR1/TBXA2R/GRIN2A/HCRTR1/GABRG3/GALR2/HCRTR2/HTR2C/P2RX3/HTR1A/GRIK1/MAS1/GRM5/HRH1/GABRA3/RXFP2/PLG/CSH1/HTR1F/NMUR1/OPRD1/DRD4/BDKRB1/CHRNA3/ADRA1B/DRD3/GRIA2/CCKAR/TRHR/F…
KEGG_CALCIUM_SIGNALING_PATHWAY	KEGG_CALCIUM_SIGNALING_PATHWAY	174	-0.348791	-2.18258	0.00160772	0.0148687	0.00910154	5613	tags=49%, list=28%, signal=35%	LTB4R2/PLCD1/TACR1/TBXA2R/GRIN2A/SLC8A2/PLCE1/HTR2C/P2RX3/ERBB2/GRM5/HRH1/PLCB3/CACNA1S/BDKRB1/ADRA1B/CCKAR/TRHR/PLCB4/EDNRA/GNA14/PDGFRA/GRIN2C/ERBB3/ADCY3/HTR7/ATP2A1/CACNA1A/CACNA1D/PPP3R2/PTK2B/BDKRB2/CALML5/PRKCG/GRIN2D/P2RX6/CACNA1F/GNA11/CACNA1C/AVPR1B/CHP2/HTR5A/PTGER3/ADRA1D/CAMK2A/CALML3/GRPR/MYLK3/MYLK2/NOS2/PDE1A/PDE1B/PLCD3/EDNRB/ADRA1A/CACNA1I/SPHK2/SLC8A3/CACNA1H/GRM1/PLN/NOS1/HTR6…
KEGG_AXON_GUIDANCE	KEGG_AXON_GUIDANCE	129	-0.360242	-2.12401	0.00161812	0.0148687	0.00910154	4286	tags=41%, list=22%, signal=32%	SEMA3A/GNAI2/SEMA4G/EPHB2/EPHA2/FES/PPP3R2/UNC5B/SLIT2/SLIT1/LIMK1/EPHA8/PLXNB3/EFNA3/SEMA5A/NGEF/SEMA3E/CHP2/ABLIM2/NRP1/SEMA4B/SEMA6C/NFATC4/LRRC4C/EPHA7/SEMA6D/SRGAP1/SRGAP3/PLXNB1/RND1/ROBO2/NTN3/EFNA2/NTN1/SEMA7A/RAC3/L1CAM/PAK3/EPHB4/MET/PAK4/UNC5C/UNC5A/DCC/MAPK3/SEMA3F/EPHA5/SEMA6B/DPYSL5/EPHB3/SEMA6A/EPHA1/PLXNA2
KEGG_VASCULAR_SMOOTH_MUSCLE_CONTRACTION	KEGG_VASCULAR_SMOOTH_MUSCLE_CONTRACTION	106	-0.33842	-1.91135	0.00162075	0.0148687	0.00910154	5080	tags=43%, list=26%, signal=32%	KCNMB2/PLA2G3/PLCB3/CACNA1S/PLA2G5/ADRA1B/PTGIR/PLCB4/EDNRA/MYH11/ADCY3/CACNA1D/MYL6B/CALML5/PRKCG/CACNA1F/GNA11/ADCY5/ACTG2/CYP4A11/CACNA1C/AVPR1B/PLA2G2E/RAMP1/ADCY6/ADRA1D/CALML3/MYLK3/GUCY1A2/PLA2G2A/MYLK2/KCNMA1/ADRA1A/ARHGEF11/MAP2K2/ADCY2/AGTR1/NPR1/RAMP3/PLA2G12B/CALML6/ADCY4/MAPK3/PLCB2/ADCY1/KCNMB4
KEGG_DILATED_CARDIOMYOPATHY	KEGG_DILATED_CARDIOMYOPATHY	88	-0.324344	-1.75755	0.00163666	0.0148687	0.00910154	7710	tags=57%, list=39%, signal=35%	PRKACA/DMD/TPM2/SGCG/MYL2/CACNG3/TPM1/ITGA3/PRKACG/CACNG7/ACTC1/DES/LMNA/CACNA2D1/MYL3/ITGA11/ITGA10/CACNA1S/SGCD/SGCA/TGFB3/ADCY3/CACNA1D/TGFB2/CACNG4/ITGB4/CACNA1F/CACNG8/ADCY5/MYH7/ITGA9/CACNA1C/CACNG2/ITGA8/ADCY6/IGF1/ITGA7/CACNB2/CACNG1/PLN/ADCY2/ADCY4/CACNG6/MYH6/CACNG5/ADCY1/MYBPC3/TNNI3/CACNB1/TNNT2
KEGG_MELANOGENESIS	KEGG_MELANOGENESIS	97	-0.335132	-1.85479	0.00163666	0.0148687	0.00910154	6501	tags=51%, list=33%, signal=34%	FZD7/ASIP/PRKACG/POMC/FZD10/WNT1/PRKCA/WNT2B/WNT5A/WNT2/PLCB3/FZD9/GNAO1/WNT7A/GNAI2/PLCB4/WNT7B/ADCY3/WNT16/CALML5/PRKCG/WNT9B/CREB3L3/WNT4/ADCY5/FZD4/FZD5/ADCY6/WNT5B/WNT9A/MC1R/CAMK2A/CALML3/EDNRB/CREB3L1/DCT/MAP2K2/ADCY2/WNT11/EDN1/CALML6/WNT10A/WNT6/ADCY4/TYR/MAPK3/PLCB2/CAMK2B/ADCY1
KEGG_OLFACTORY_TRANSDUCTION	KEGG_OLFACTORY_TRANSDUCTION	110	-0.445505	-2.53169	0.00164474	0.0148687	0.00910154	8512	tags=76%, list=43%, signal=44%	OR1D2/PDC/OR52D1/PRKG1/OR51I2/PRKG2/OR51E1/OR5I1/OR7A17/OR8G1/OR1E1/PRKACA/OR51B6/OR10H1/OR10A4/OR2K2/OR4D2/OR2B3/CLCA2/OR7E24/OR2M4/OR7A10/OR52A1/PRKACG/OR10H2/OR2B6/OR1F1/GUCA1C/OR10J1/OR51B4/OR2H2/OR10A5/OR10A3/OR2C3/OR5J2/OR2F1/OR10C1/OR7A5/OR2C1/OR51I1/OR6A2/OR1G1/OR2J2/OR12D2/OR2S2/OR1C1/GUCA1B/OR1J4/ARRB2/ADCY3/OR51M1/OR3A2/OR51B2/OR2F2/CALML5/OR4D1/OR51B5/CLCA1/CLCA4/OR1A1/CAMK2A/CALML3/O…
KEGG_COMPLEMENT_AND_COAGULATION_CASCADES	KEGG_COMPLEMENT_AND_COAGULATION_CASCADES	67	-0.372222	-1.90606	0.00165017	0.0148687	0.00910154	8262	tags=63%, list=42%, signal=37%	C1QA/C8G/KLKB1/C5/CFB/THBD/C3/CR1/C8B/F13B/SERPINF2/SERPINC1/VWF/CFI/F9/C4BPB/C6/PLG/BDKRB1/F7/FGB/FGG/MASP1/BDKRB2/A2M/C2/CPB2/C1S/FGA/SERPIND1/C1QC/F12/F11/F10/F3/SERPINE1/PLAU/KNG1/C8A/C7/MASP2/F2
KEGG_ECM_RECEPTOR_INTERACTION	KEGG_ECM_RECEPTOR_INTERACTION	81	-0.353297	-1.8891	0.00165017	0.0148687	0.00910154	7062	tags=52%, list=36%, signal=33%	LAMB2/GP9/LAMC2/ITGA3/FN1/COL4A6/VWF/LAMC3/SDC3/COL2A1/THBS4/ITGA11/COL4A1/ITGA10/IBSP/LAMB4/AGRN/COL4A2/THBS3/ITGB4/COL1A2/ITGA9/COL6A2/ITGA8/TNR/COL6A1/COMP/COL1A1/ITGA7/COL3A1/LAMA4/SDC1/LAMA5/LAMA1/TNXB/COL5A1/SV2B/COL11A1/TNN/HSPG2/LAMA3/COL11A2
KEGG_GNRH_SIGNALING_PATHWAY	KEGG_GNRH_SIGNALING_PATHWAY	93	-0.355469	-1.94657	0.00165289	0.0148687	0.00910154	5000	tags=45%, list=25%, signal=34%	PLA2G3/PLCB3/PLD2/CACNA1S/PLA2G5/PLD1/PLCB4/ADCY3/CACNA1D/FSHB/PTK2B/CALML5/HBEGF/CACNA1F/GNA11/ADCY5/CACNA1C/PLA2G2E/CGA/ADCY6/MAPK10/CAMK2A/CALML3/PLA2G2A/MAPK11/MAPK12/SRC/MMP2/MAP2K2/ADCY2/PLA2G12B/CALML6/GNRH2/ELK1/ADCY4/MAPK3/MMP14/EGFR/PLCB2/CAMK2B/ADCY1/GNRHR
KEGG_DRUG_METABOLISM_CYTOCHROME_P450	KEGG_DRUG_METABOLISM_CYTOCHROME_P450	57	-0.414736	-2.06899	0.00166667	0.0148687	0.00910154	6235	tags=56%, list=32%, signal=39%	GSTM2/ADH4/CYP2B6/GSTA3/CYP1A2/ADH1B/CYP2C19/ADH6/CYP2E1/MAOA/CYP3A43/GSTM1/UGT2B15/CYP3A4/CYP2D6/CYP2C8/FMO3/CYP2C9/MAOB/ALDH1A3/FMO2/CYP2A7/ADH1A/CYP2A13/ALDH3A1/AOX1/FMO1/ALDH3B1/CYP3A5/GSTM5/CYP2A6/GSTO2
KEGG_BASAL_CELL_CARCINOMA	KEGG_BASAL_CELL_CARCINOMA	52	-0.399728	-1.9485	0.00166945	0.0148687	0.00910154	6501	tags=58%, list=33%, signal=39%	FZD7/FZD10/WNT1/WNT2B/HHIP/AXIN2/WNT5A/WNT2/BMP2/FZD9/GLI1/WNT7A/WNT7B/GLI3/WNT16/WNT9B/WNT4/FZD4/FZD5/WNT5B/WNT9A/SHH/SUFU/SMO/BMP4/WNT11/APC2/WNT10A/WNT6/GLI2
KEGG_MATURITY_ONSET_DIABETES_OF_THE_YOUNG	KEGG_MATURITY_ONSET_DIABETES_OF_THE_YOUNG	23	-0.584391	-2.25217	0.0017762	0.0148687	0.00910154	7959	tags=91%, list=40%, signal=55%	INS/NEUROG3/NR5A2/NKX6-1/ONECUT1/IAPP/HNF4G/PAX6/FOXA3/SLC2A2/HES1/NEUROD1/PAX4/GCK/PKLR/FOXA2/HNF1A/PDX1/HNF4A/HNF1B/MNX1
KEGG_PROTEIN_EXPORT	KEGG_PROTEIN_EXPORT	23	0.715865	2.95334	0.0022779	0.0148687	0.00910154	3713	tags=83%, list=19%, signal=67%	SRP54/SRP9/SEC63/SPCS2/SRP19/SRP72/SRP14/SEC11A/SPCS1/SRP68/SRPRA/IMMP1L/SEC62/SRPRB/SEC61B/OXA1L/SEC61G/SPCS3/SEC11C
KEGG_DNA_REPLICATION	KEGG_DNA_REPLICATION	36	0.520922	2.44086	0.00229885	0.0148687	0.00910154	6167	tags=72%, list=31%, signal=50%	RPA2/RFC1/RFC5/RNASEH1/POLE3/MCM3/PCNA/SSBP1/RPA3/RFC4/POLA1/PRIM2/RFC3/MCM7/MCM6/FEN1/RNASEH2B/RFC2/PRIM1/RNASEH2A/RNASEH2C/LIG1/DNA2/POLE4/POLE2/MCM5
KEGG_BASAL_TRANSCRIPTION_FACTORS	KEGG_BASAL_TRANSCRIPTION_FACTORS	32	0.529675	2.37415	0.0023753	0.0148687	0.00910154	5340	tags=69%, list=27%, signal=50%	GTF2H3/GTF2E1/TAF11/TAF5/GTF2A1/TAF2/TAF5L/GTF2H1/TBP/GTF2F2/GTF2B/GTF2E2/GTF2A2/TBPL1/GTF2I/TAF13/TAF1/TAF12/GTF2F1/GTF2H4/TAF9B/TAF7
KEGG_CITRATE_CYCLE_TCA_CYCLE	KEGG_CITRATE_CYCLE_TCA_CYCLE	29	0.56097	2.44174	0.0023753	0.0148687	0.00910154	4194	tags=62%, list=21%, signal=49%	SUCLA2/PDHB/DLAT/PDHA1/DLD/SDHB/FH/CS/IDH2/SUCLG2/PCK2/MDH1/ACLY/SDHA/MDH2/SUCLG1/SDHC/IDH3B
KEGG_NUCLEOTIDE_EXCISION_REPAIR	KEGG_NUCLEOTIDE_EXCISION_REPAIR	43	0.5217	2.565	0.00239234	0.0148687	0.00910154	6184	tags=74%, list=31%, signal=51%	GTF2H3/RPA2/RFC1/RFC5/GTF2H1/ERCC3/ERCC4/POLE3/CCNH/PCNA/RPA3/XPA/RFC4/CDK7/ERCC5/RFC3/CUL4A/RFC2/GTF2H5/GTF2H4/CUL4B/DDB2/MNAT1/LIG1/CETN2/POLE4/ERCC8/XPC/RAD23B/ERCC1/POLE2/ERCC6
KEGG_PROTEASOME	KEGG_PROTEASOME	41	0.663878	3.21352	0.00239808	0.0148687	0.00910154	4914	tags=83%, list=25%, signal=62%	IFNG/PSMB2/PSMB8/PSMA5/PSME1/PSMD6/PSMC2/PSMD12/PSMB10/PSMA3/PSMB1/PSMA4/PSMC6/PSMA1/PSMB9/PSMA2/PSMD11/PSMD14/PSME4/PSMB4/PSMD7/PSMC5/PSMB6/PSMD3/PSMD8/PSMA7/PSMC3/PSMB7/POMP/SEM1/PSMC4/PSMA8/PSMD1/PSMB5
KEGG_MISMATCH_REPAIR	KEGG_MISMATCH_REPAIR	22	0.590714	2.35947	0.00240385	0.0148687	0.00910154	4420	tags=59%, list=22%, signal=46%	RPA2/RFC1/RFC5/MSH6/PCNA/MSH3/SSBP1/RPA3/RFC4/MLH1/RFC3/MSH2/RFC2
KEGG_RNA_DEGRADATION	KEGG_RNA_DEGRADATION	56	0.600636	3.18169	0.00246305	0.0148687	0.00910154	5314	tags=75%, list=27%, signal=55%	XRN1/DIS3/EXOSC1/CNOT6/CNOT6L/CNOT4/DCP1A/MTREX/CNOT7/TTC37/EXOSC8/DDX6/DCP1B/EXOSC6/HSPA9/PAPOLG/EXOSC3/CNOT8/PAPOLA/LSM8/PNPT1/CNOT2/WDR61/C1D/LSM5/LSM2/EXOSC10/EXOSC9/ZCCHC7/LSM3/CNOT9/DCPS/PARN/ENO2/LSM7/LSM6/CNOT10/EXOSC7/CNOT1/LSM1/CNOT3/PATL1
KEGG_ANTIGEN_PROCESSING_AND_PRESENTATION	KEGG_ANTIGEN_PROCESSING_AND_PRESENTATION	74	0.417112	2.33644	0.00248756	0.0148687	0.00910154	6204	tags=57%, list=31%, signal=39%	KLRD1/KLRC4/CD8A/HLA-F/PDIA3/TAP1/PSME1/CANX/TAP2/RFXAP/HSP90AA1/HLA-B/HLA-G/NFYB/TAPBP/HLA-A/KLRC3/B2M/RFX5/HLA-C/CREB1/HLA-DPB1/HLA-DRA/HLA-DPA1/HLA-E/HSPA4/HSP90AB1/CD8B/CTSS/HLA-DMB/HLA-DMA/HSPA5/KIR2DL5A/HLA-DRB4/CALR/KIR3DL3/KIR2DS5/KIR2DL2/CTSL/NFYC/HLA-DQB1/NFYA
KEGG_APOPTOSIS	KEGG_APOPTOSIS	87	0.352996	2.05921	0.00248756	0.0148687	0.00910154	5947	tags=47%, list=30%, signal=33%	XIAP/CASP3/AKT3/FASLG/IKBKB/CYCS/PRKACB/ATM/CASP7/PRKAR2A/PIK3R1/CAPN2/DFFA/CASP8/PPP3CC/PRKX/RIPK1/PIK3CG/PIK3CA/PPP3CB/PRKAR1A/DFFB/FADD/BIRC3/CHUK/TNFRSF10A/BAX/CASP6/TNFSF10/AIFM1/PPP3CA/BIRC2/ENDOG/PIK3CB/CAPN1/NFKB1/ENDOD1/FAS/APAF1/IRAK4/IRAK1
KEGG_T_CELL_RECEPTOR_SIGNALING_PATHWAY	KEGG_T_CELL_RECEPTOR_SIGNALING_PATHWAY	108	0.362621	2.20675	0.00253807	0.0148687	0.00910154	2625	tags=29%, list=13%, signal=25%	CBLB/IFNG/NFATC2/FYN/NFATC3/AKT3/SOS1/PRKCQ/CD8A/CD247/ZAP70/NCK1/RASGRP1/MAPK9/CD3G/IKBKB/PIK3R1/MAP3K7/DLG1/MAP2K1/LCK/LCP2/PPP3CC/CD3D/NRAS/PIK3CG/LAT/PIK3CA/ITK/PTPRC/MALT1
KEGG_NATURAL_KILLER_CELL_MEDIATED_CYTOTOXICITY	KEGG_NATURAL_KILLER_CELL_MEDIATED_CYTOTOXICITY	128	0.337748	2.09813	0.00255754	0.0148687	0.00910154	3379	tags=30%, list=17%, signal=25%	KLRD1/PRF1/GZMB/IFNG/NFATC2/ITGAL/FYN/NFATC3/SH2D1A/CASP3/HCST/SOS1/CD247/FASLG/ZAP70/PIK3R1/HLA-B/CD48/HLA-G/MICB/HLA-A/PRKCB/MAP2K1/LCK/LCP2/PPP3CC/KLRC3/NRAS/PIK3CG/MICA/LAT/PIK3CA/HLA-C/PTPN11/RAC2/PPP3CB/CD244/NFAT5/HLA-E
KEGG_CELL_CYCLE	KEGG_CELL_CYCLE	122	0.362118	2.22987	0.00257069	0.0148687	0.00910154	5418	tags=50%, list=27%, signal=37%	YWHAQ/WEE1/RBL2/ATR/BUB3/SMC3/ANAPC5/CDKN1B/YWHAZ/CDC23/CDC7/DBF4/RBL1/ATM/ANAPC10/RAD21/ANAPC7/SMAD2/ORC2/MCM3/CCNH/YWHAB/CCND2/PCNA/CDC26/ORC5/ANAPC4/EP300/SKP2/TFDP2/CDK7/SMAD4/CDC25B/RB1/CUL1/MAD1L1/STAG1/ORC3/STAG2/MCM7/HDAC1/ANAPC13/YWHAG/MCM6/CDKN1C/HDAC2/CDC16/ORC4/MAD2L1/CDC14A/MAD2L2/CDK4/CDC27/MDM2/SKP1/CCNA2/CDC14B/SMAD3/CCNE2/CDK6/ORC6
KEGG_ALZHEIMERS_DISEASE	KEGG_ALZHEIMERS_DISEASE	151	0.321416	2.04842	0.00259067	0.0148687	0.00910154	4858	tags=44%, list=25%, signal=34%	CASP3/ATP5F1C/NDUFS1/CYCS/CASP7/CAPN2/UQCRC2/ITPR2/NDUFA9/NDUFB8/CASP8/COX7B/NDUFV2/NAE1/ATP5PF/NDUFB1/NDUFA5/NDUFB4/PPP3CC/ERN1/SDHB/NDUFB10/EIF2AK3/NDUFA8/ATP5PB/NDUFS3/NDUFS2/ATP5MC3/COX6C/COX5A/UQCRFS1/NDUFS4/PPP3CB/COX4I1/NDUFB5/ITPR1/CYC1/COX7A2/COX7C/SDHA/IDE/ADAM10/FADD/NDUFA1/NDUFB6/ATP5PO/NDUFC1/ATP5F1B/COX8A/NDUFA4/NDUFB2/NDUFB7/NDUFAB1/PSENEN/NDUFS6/APH1A/SDHC/COX7A2L/NDUFB9/UQCRB/UQC…
KEGG_PARKINSONS_DISEASE	KEGG_PARKINSONS_DISEASE	106	0.463133	2.80529	0.0025974	0.0148687	0.00910154	4995	tags=58%, list=25%, signal=44%	CASP3/UBE2L6/ATP5F1C/NDUFS1/CYCS/UBE2G1/UQCRC2/NDUFA9/NDUFB8/COX7B/NDUFV2/ATP5PF/NDUFB1/NDUFA5/NDUFB4/UBE2L3/SDHB/NDUFB10/VDAC1/NDUFA8/ATP5PB/NDUFS3/SLC25A5/NDUFS2/ATP5MC3/COX6C/COX5A/UQCRFS1/NDUFS4/COX4I1/NDUFB5/CYC1/COX7A2/COX7C/SDHA/NDUFA1/NDUFB6/VDAC2/SLC25A6/PARK7/ATP5PO/NDUFC1/ATP5F1B/UBE2G2/PPID/COX8A/NDUFA4/NDUFB2/NDUFB7/NDUFAB1/NDUFS6/SDHC/COX7A2L/NDUFB9/UQCRB/UQCRQ/ATP5PD/ATP5MC2/UQCR10…
KEGG_RIBOSOME	KEGG_RIBOSOME	70	0.576661	3.16098	0.0025974	0.0148687	0.00910154	5911	tags=79%, list=30%, signal=55%	RPS24/RPL36AL/MRPL13/RPS25/RPL6/RPL37/RPS27/RPS7/RPS4X/RPL15/RPS17/RPL19/RPS19/RPL35/RSL24D1/RPS18/RPL23A/RPL14/RPL37A/RPL3/RPL11/RPL10A/RPL29/RPL24/RPS6/RPL27/RPL32/RPL9/RPL22/RPL34/RPLP0/RPS2/RPS5/RPS27L/RPS3/RPL8/FAU/RPL30/RPL39/RPL35A/RPL12/RPL26L1/RPS15/RPS16/RPS9/RPS21/RPL10L/RPL22L1/RPL36/RPS29/RPL18/RPS10/RPS27A/RPS23/RPL41
KEGG_SPLICEOSOME	KEGG_SPLICEOSOME	115	0.617691	3.76229	0.00260417	0.0148687	0.00910154	4867	tags=70%, list=25%, signal=53%	THOC2/PRPF38B/DHX15/HNRNPA3/SMNDC1/PRPF40A/SRSF3/DDX46/U2SURP/SRSF7/RBM25/WBP11/HNRNPK/SRSF10/AQR/CDC40/SNW1/PRPF8/CRNKL1/SNRPD3/SNRNP200/CCDC12/TCERG1/PRPF38A/SLU7/DDX42/PLRG1/BCAS2/LSM8/SNRNP27/NCBP2/SNRNP40/THOC1/SRSF1/HNRNPU/HNRNPC/SNRPD1/PRPF4/SNRPA1/HNRNPA1/PRPF3/CWC15/SNRPG/SRSF4/NCBP1/TRA2B/LSM5/SRSF8/ACIN1/RBM17/RBM8A/MAGOHB/SNRPD2/LSM2/SF3B1/PPIL1/TRA2A/TXNL4A/SNRPB2/SF3A3/DHX16/PPIH/US…
KEGG_UBIQUITIN_MEDIATED_PROTEOLYSIS	KEGG_UBIQUITIN_MEDIATED_PROTEOLYSIS	129	0.484681	3.00566	0.00260417	0.0148687	0.00910154	4993	tags=61%, list=25%, signal=46%	CBLB/XIAP/BIRC6/SMURF2/KLHL9/UBE3C/UBE2L6/ANAPC5/UBE2Q2/RCHY1/CDC23/UBR5/UBE3A/FANCL/UBE2G1/UBA6/CUL5/WWP1/HERC1/FBXW11/UBA2/ANAPC10/ELOC/PIAS3/NEDD4/ANAPC7/UBE2K/KEAP1/ITCH/CUL2/UBE2Q1/UBE2Z/HERC2/UBE2N/CDC26/UBE2L3/UBE2E3/ANAPC4/SKP2/HERC4/TRAF6/UBE2I/RNF7/CUL1/SIAH1/DET1/UBE4A/UBE2A/UBE2E1/FBXO4/ANAPC13/TRIM32/SAE1/FBXW7/TRIP12/UBA3/PIAS4/UBE2G2/BIRC3/CDC16/PRPF19/MAP3K1/UBE2D2/PIAS1/VHL/UBE2D…
KEGG_OXIDATIVE_PHOSPHORYLATION	KEGG_OXIDATIVE_PHOSPHORYLATION	111	0.40249	2.44391	0.0026178	0.0148687	0.00910154	4995	tags=52%, list=25%, signal=39%	ATP5F1C/NDUFS1/UQCRC2/PPA2/NDUFA9/NDUFB8/COX7B/NDUFV2/ATP5PF/NDUFB1/NDUFA5/ATP6V1H/NDUFB4/SDHB/NDUFB10/COX11/NDUFA8/ATP5PB/ATP6V1G1/COX17/NDUFS3/NDUFS2/ATP5MC3/COX6C/COX5A/UQCRFS1/NDUFS4/COX4I1/NDUFB5/CYC1/COX7A2/COX7C/SDHA/ATP6V0A2/NDUFA1/NDUFB6/ATP5PO/NDUFC1/ATP5F1B/COX8A/ATP5MG/NDUFA4/NDUFB2/NDUFB7/NDUFAB1/COX15/NDUFS6/SDHC/COX7A2L/NDUFB9/UQCRB/UQCRQ/ATP5PD/PPA1/ATP5MC2/UQCR10/NDUFA6/COX5B
KEGG_HUNTINGTONS_DISEASE	KEGG_HUNTINGTONS_DISEASE	163	0.349828	2.25284	0.00266667	0.0148687	0.00910154	4858	tags=48%, list=25%, signal=36%	CASP3/REST/POLR2B/ATP5F1C/NDUFS1/CYCS/UQCRC2/POLR2K/TBP/NDUFA9/NDUFB8/CASP8/COX7B/NDUFV2/ATP5PF/NDUFB1/NDUFA5/NDUFB4/SDHB/NDUFB10/EP300/VDAC1/NDUFA8/ATP5PB/POLR2D/TFAM/NDUFS3/SLC25A5/NDUFS2/CREB1/CREB3L2/ATP5MC3/COX6C/CLTC/COX5A/UQCRFS1/POLR2G/NDUFS4/COX4I1/NDUFB5/ITPR1/HDAC1/CYC1/COX7A2/COX7C/SDHA/NDUFA1/NDUFB6/VDAC2/SLC25A6/POLR2E/ATP5PO/NDUFC1/TBPL1/ATP5F1B/PPID/COX8A/HDAC2/NDUFA4/POLR2H/NDUFB…
KEGG_GRAFT_VERSUS_HOST_DISEASE	KEGG_GRAFT_VERSUS_HOST_DISEASE	35	0.505311	2.33642	0.00461894	0.0235505	0.0144159	6176	tags=66%, list=31%, signal=45%	KLRD1/PRF1/GZMB/IFNG/FASLG/HLA-F/HLA-B/HLA-G/HLA-A/HLA-C/HLA-DPB1/HLA-DRA/HLA-DPA1/HLA-E/HLA-DMB/HLA-DMA/CD28/KIR2DL5A/HLA-DRB4/FAS/CD86/KIR2DL2/HLA-DQB1
KEGG_RNA_POLYMERASE	KEGG_RNA_POLYMERASE	26	0.481088	2.01517	0.00478469	0.0235505	0.0144159	5160	tags=50%, list=26%, signal=37%	POLR2B/POLR1B/POLR2K/POLR3GL/POLR3F/POLR3A/POLR1C/POLR2D/POLR2G/POLR2E/POLR2H/POLR2C/POLR3K
KEGG_VALINE_LEUCINE_AND_ISOLEUCINE_DEGRADATION	KEGG_VALINE_LEUCINE_AND_ISOLEUCINE_DEGRADATION	43	0.445137	2.18857	0.00478469	0.0235505	0.0144159	5772	tags=65%, list=29%, signal=46%	AUH/ACADM/DBT/DLD/HIBADH/ACADSB/HMGCS1/HIBCH/ACAD8/HADHA/HADH/MCEE/OXCT1/ACAT2/MCCC1/ACAA2/BCKDHB/ALDH6A1/ACAT1/ALDH3A2/HSD17B10/IVD/PCCA/MCCC2/EHHADH/ALDH9A1/ECHS1/HADHB
KEGG_N_GLYCAN_BIOSYNTHESIS	KEGG_N_GLYCAN_BIOSYNTHESIS	44	0.439527	2.16316	0.00484262	0.0235505	0.0144159	5603	tags=59%, list=28%, signal=42%	MGAT2/MAN2A1/DPM1/MAN1A2/DDOST/ALG13/ALG10/STT3A/ALG9/MGAT4A/GANAB/ALG6/FUT8/ST6GAL1/ALG8/RPN2/MGAT4B/MAN1A1/DPM3/DPAGT1/STT3B/DAD1/RPN1/ALG14/ALG5/ALG2
KEGG_METABOLISM_OF_XENOBIOTICS_BY_CYTOCHROME_P450	KEGG_METABOLISM_OF_XENOBIOTICS_BY_CYTOCHROME_P450	55	-0.357469	-1.76749	0.00494234	0.0235505	0.0144159	9841	tags=78%, list=50%, signal=39%	UGT1A1/CYP1B1/UGT2A3/UGT2B4/ADH7/ALDH3B2/MGST3/UGT2B28/GSTM3/AKR1C2/ADH1C/GSTT2/CYP2C18/GSTT1/GSTM4/CYP2S1/AKR1C1/CYP1A1/GSTM2/ADH4/CYP2B6/GSTA3/CYP1A2/ADH1B/CYP2C19/DHDH/ADH6/CYP2E1/CYP3A43/GSTM1/UGT2B15/CYP3A4/CYP2C8/CYP2C9/ALDH1A3/CYP2F1/ADH1A/EPHX1/ALDH3A1/ALDH3B1/CYP3A5/GSTM5/GSTO2
KEGG_HEDGEHOG_SIGNALING_PATHWAY	KEGG_HEDGEHOG_SIGNALING_PATHWAY	53	-0.36766	-1.79359	0.00499168	0.0235505	0.0144159	6494	tags=60%, list=33%, signal=41%	PRKACG/WNT1/WNT2B/HHIP/DHH/WNT5A/WNT2/LRP2/BMP2/BMP8B/GLI1/WNT7A/WNT7B/GLI3/WNT16/BMP8A/WNT9B/WNT4/ZIC2/WNT5B/WNT9A/SHH/SUFU/IHH/SMO/BMP4/WNT11/WNT10A/WNT6/CSNK1E/BMP7/GLI2
KEGG_LINOLEIC_ACID_METABOLISM	KEGG_LINOLEIC_ACID_METABOLISM	23	-0.532053	-2.05046	0.0053286	0.0245115	0.0150042	6373	tags=74%, list=32%, signal=50%	PLA2G6/PLA2G1B/CYP1A2/CYP2C19/PLA2G3/CYP2E1/CYP3A43/PLA2G5/CYP3A4/CYP2C8/CYP2C9/PLA2G2E/PLA2G2A/AKR1B10/PLA2G12B/CYP3A5/CYP2J2
KEGG_ARACHIDONIC_ACID_METABOLISM	KEGG_ARACHIDONIC_ACID_METABOLISM	51	-0.379649	-1.84486	0.00666667	0.0295092	0.0180634	7987	tags=61%, list=40%, signal=36%	ALOX5/GPX1/GGT7/CYP2C18/GGT1/HPGDS/PLA2G6/ALOX12B/PLA2G1B/GPX5/CYP2B6/PTGES/GGT5/CYP2C19/PLA2G3/CYP2E1/PLA2G5/GGT6/CYP2C8/LTC4S/PTGIS/CYP2C9/CYP4A11/PLA2G2E/PLA2G2A/GPX2/PLA2G12B/GPX3/PTGES2/CYP2J2/ALOX15B
KEGG_PRIMARY_IMMUNODEFICIENCY	KEGG_PRIMARY_IMMUNODEFICIENCY	35	0.454326	2.10068	0.00692841	0.0295092	0.0180634	2578	tags=37%, list=13%, signal=32%	CD8A/ADA/ZAP70/DCLRE1C/TAP1/TAP2/RFXAP/IL7R/LCK/RFX5/CD3D/UNG/PTPRC
KEGG_AMINOACYL_TRNA_BIOSYNTHESIS	KEGG_AMINOACYL_TRNA_BIOSYNTHESIS	21	0.515468	2.02699	0.00721154	0.0295092	0.0180634	4783	tags=48%, list=24%, signal=36%	SEPSECS/YARS2/IARS2/LARS2/HARS2/NARS2/RARS2/WARS2/VARS2/FARSB
KEGG_B_CELL_RECEPTOR_SIGNALING_PATHWAY	KEGG_B_CELL_RECEPTOR_SIGNALING_PATHWAY	75	0.30015	1.69071	0.00733496	0.0295092	0.0180634	3330	tags=24%, list=17%, signal=20%	NFATC2/NFATC3/AKT3/SOS1/CD81/IKBKB/PIK3R1/PRKCB/MAP2K1/PPP3CC/NRAS/PIK3CG/IFITM1/PIK3CA/MALT1/RAC2/PPP3CB/NFAT5
KEGG_PEROXISOME	KEGG_PEROXISOME	77	0.295621	1.67872	0.00737101	0.0295092	0.0180634	5516	tags=47%, list=28%, signal=34%	SCP2/ACSL5/PEX1/PEX3/PEX13/ABCD3/NUDT19/AGPS/CROT/PEX11B/ECI2/GNPAT/HACL1/PEX12/IDH2/ABCD2/PEX2/PEX7/GSTK1/PEX26/SOD1/PECR/PHYH/SLC25A17/CAT/ECH1/MPV17/PRDX1/FAR1/HSD17B4/ACSL3/PEX19/MPV17L/EHHADH/ACSL4/ABCD4
KEGG_PYRIMIDINE_METABOLISM	KEGG_PYRIMIDINE_METABOLISM	90	0.28661	1.67689	0.0074813	0.0295092	0.0180634	5853	tags=43%, list=30%, signal=31%	AK3/POLR2B/DCK/POLR1B/POLR2K/UPRT/POLR3GL/POLE3/ENTPD4/POLR3F/DCTD/CMPK1/PNPT1/POLR3A/POLA1/DUT/NME7/POLR1C/POLR2D/PRIM2/POLR2G/POLR2E/CMPK2/POLR2H/CTPS2/RRM2/POLR2C/RRM1/NME6/PRIM1/POLR3K/CTPS1/UMPS/RRM2B/NME3/POLE4/POLR3B/NUDT2/TYMP
KEGG_COLORECTAL_CANCER	KEGG_COLORECTAL_CANCER	62	0.328752	1.76759	0.00753769	0.0295092	0.0180634	5771	tags=50%, list=29%, signal=36%	CASP3/AKT3/MAPK8/MAPK9/CYCS/APPL1/PIK3R1/TGFBR1/SMAD2/MSH6/MAP2K1/MSH3/PIK3CG/PIK3CA/SMAD4/MLH1/RAC2/CTNNB1/RALGDS/MSH2/TCF7L2/BRAF/BAX/RAC1/TGFBR2/TCF7/SMAD3/PIK3CB/RHOA/TGFB1/APC
KEGG_HYPERTROPHIC_CARDIOMYOPATHY_HCM	KEGG_HYPERTROPHIC_CARDIOMYOPATHY_HCM	81	-0.304796	-1.62976	0.00825083	0.0316282	0.0193605	5565	tags=43%, list=28%, signal=31%	DES/LMNA/CACNA2D1/MYL3/ITGA11/ITGA10/CACNA1S/IL6/SGCD/SGCA/TGFB3/PRKAA2/CACNA1D/ACE/TGFB2/CACNG4/ITGB4/CACNA1F/CACNG8/MYH7/ITGA9/CACNA1C/CACNG2/ITGA8/IGF1/ITGA7/CACNB2/CACNG1/CACNG6/MYH6/CACNG5/MYBPC3/TNNI3/CACNB1/TNNT2
KEGG_TASTE_TRANSDUCTION	KEGG_TASTE_TRANSDUCTION	45	-0.36868	-1.7332	0.00848896	0.0318769	0.0195128	6951	tags=60%, list=35%, signal=39%	PRKACA/TAS2R19/TAS2R45/SCNN1B/TAS2R38/TAS2R3/PRKACG/TRPM5/TAS2R13/TAS2R40/TAS1R2/SCNN1G/CACNA1A/TAS2R41/GNG3/ASIC2/TAS2R7/TAS1R1/GNB3/ADCY6/TAS2R5/KCNB1/PDE1A/CACNA1B/SCNN1A/ADCY4/PLCB2
KEGG_SNARE_INTERACTIONS_IN_VESICULAR_TRANSPORT	KEGG_SNARE_INTERACTIONS_IN_VESICULAR_TRANSPORT	37	0.382195	1.80005	0.0091954	0.0338391	0.0207139	6199	tags=57%, list=31%, signal=39%	GOSR1/SEC22B/STX17/VAMP4/BET1/VAMP7/STX16/VAMP8/GOSR2/STX12/STX8/STX18/STX4/SNAP23/SNAP29/VAMP3/USE1/BET1L/VTI1A/YKT6/STX6
KEGG_ALLOGRAFT_REJECTION	KEGG_ALLOGRAFT_REJECTION	33	0.420891	1.90417	0.00943396	0.0338609	0.0207272	3379	tags=39%, list=17%, signal=33%	PRF1/GZMB/IFNG/FASLG/HLA-F/HLA-B/HLA-G/HLA-A/HLA-C/HLA-DPB1/HLA-DRA/HLA-DPA1/HLA-E
KEGG_REGULATION_OF_ACTIN_CYTOSKELETON	KEGG_REGULATION_OF_ACTIN_CYTOSKELETON	209	-0.225819	-1.45666	0.00956938	0.0338609	0.0207272	3168	tags=24%, list=16%, signal=21%	FGF4/LIMK1/ITGB4/FGFR3/ITGA9/ACTN3/DIAPH3/GSN/ITGA8/GIT1/MYH10/CHRM4/FGF14/INSRR/FGF18/MYLK3/ARPC4/BCAR1/FGF5/FGF22/MYLK2/FGFR2/ITGA7/FGF6/PIK3R2/ARHGEF4/MOS/MAP2K2/APC2/SLC9A1/RAC3/PAK3/MYH14/FGF10/PAK4/FGF23/FGF11/MYL10/BAIAP2/PFN4/ENAH/IQGAP3/MAPK3/CHRM3/GNG12/EGFR/FGF21/FGF3/FGF17/SSH3/F2

## Sheet: TBX21_gsea_c2.cp.kegg
ID	Description	setSize	enrichmentScore	NES	pvalue	p.adjust	qvalues	rank	leading_edge	core_enrichment
KEGG_T_CELL_RECEPTOR_SIGNALING_PATHWAY	KEGG_T_CELL_RECEPTOR_SIGNALING_PATHWAY	108	0.36779	1.78917	0.00179533	0.0193847	0.0144166	3262	tags=31%, list=17%, signal=26%	IFNG/NFATC2/CBLB/CD247/CD8A/ZAP70/PRKCQ/AKT3/PPP3CC/CD3G/FYN/RASGRP1/NFATC3/CD8B/CARD11/CD3D/SOS1/NCK1/LCK/LAT/ITK/PIK3R1/PIK3CG/MAPK9/PIK3R3/DLG1/IKBKB/MAP3K7/LCP2/CD3E/PIK3CA/PAK6/PTPRC/PPP3CB
KEGG_PARKINSONS_DISEASE	KEGG_PARKINSONS_DISEASE	106	0.357885	1.72976	0.00181818	0.0193847	0.0144166	5455	tags=51%, list=28%, signal=37%	UBE2L6/CASP3/CYCS/NDUFA5/UQCRC2/NDUFB10/COX7B/NDUFA9/ATP5F1C/UBE2G1/NDUFB8/SDHB/NDUFB1/VDAC3/NDUFV2/NDUFS1/COX7A2/COX6C/ATP5MC3/UBE2L3/NDUFB4/VDAC1/NDUFB2/ATP5PF/NDUFA6/ATP5PO/NDUFS4/NDUFA4/NDUFB7/SDHA/ATP5F1E/NDUFS3/COX7C/COX5A/NDUFA8/SLC25A4/COX7A2L/UBE2G2/NDUFA1/ATP5PB/NDUFB5/SLC25A5/NDUFAB1/ATP5F1B/NDUFC1/UQCRB/UQCRFS1/VDAC2/NDUFV1/PARK7/NDUFS2/SLC25A6/NDUFB6/NDUFB9
KEGG_UBIQUITIN_MEDIATED_PROTEOLYSIS	KEGG_UBIQUITIN_MEDIATED_PROTEOLYSIS	129	0.441245	2.21119	0.00181818	0.0193847	0.0144166	4762	tags=50%, list=24%, signal=38%	CBLB/CDC27/UBE2L6/KLHL9/UBE2Q2/FANCL/UBE2E3/NEDD4/XIAP/CUL5/UBE2Z/TRIM32/HERC1/BIRC6/PIAS3/UBA2/SMURF2/ITCH/UBA6/FBXW11/HERC2/WWP1/UBE3C/UBE3A/ANAPC5/UBE2Q1/CDC23/ANAPC10/ELOC/SAE1/KEAP1/UBE2N/UBE2G1/RCHY1/TRAF6/CUL4A/MDM2/UBR5/CDC26/ANAPC7/BTRC/VHL/CDC16/CUL1/UBE2L3/UBE2K/HUWE1/PRPF19/FBXO4/DET1/RBX1/CUL2/UBE2E1/ANAPC4/BIRC3/UBE2G2/SKP2/UBE2I/UBE2NL/SKP1/DDB2/ANAPC13/RNF7/HERC4
KEGG_RIBOSOME	KEGG_RIBOSOME	70	0.574597	2.58713	0.00182482	0.0193847	0.0144166	5686	tags=74%, list=29%, signal=53%	RPS24/RPL36AL/RPL37A/RPS17/RPS25/RPS19/RPS3/RPL37/RPL23A/RPL15/RPS7/RPS18/RPL35/RPL9/RPL24/MRPL13/RPL14/RPL27/RPL12/RPL34/RPL30/RPL3/RPS5/RPS6/RPS4X/RPL19/RPL6/RPL10A/RPL39/RPL11/RPL32/RPS27L/RPS27/RPS21/RPL36/RPS15/RPL10L/RPS29/RSL24D1/RPL29/RPL22/RPL41/FAU/RPLP0/RPL22L1/RPS10/RPL35A/RPL8/RPS23/RPS2/RPL18/RPS8
KEGG_NATURAL_KILLER_CELL_MEDIATED_CYTOTOXICITY	KEGG_NATURAL_KILLER_CELL_MEDIATED_CYTOTOXICITY	128	0.440116	2.19837	0.00183486	0.0193847	0.0144166	2613	tags=34%, list=13%, signal=30%	PRF1/KLRD1/GZMB/FASLG/IFNG/NFATC2/SH2D1A/CD247/ZAP70/KLRC3/PPP3CC/SH2D1B/HCST/NCR1/FYN/KIR2DL2/KIR2DL5A/NFATC3/CASP3/KIR2DS5/KIR2DL1/SOS1/ITGAL/LCK/KIR2DS4/NCR3/LAT/KIR3DL1/CD244/PRKCB/PIK3R1/HLA-G/PIK3CG/KIR2DS1/PIK3R3/HLA-B/MICB/CD48/HLA-A/PTPN11/ICAM2/HLA-C/MICA/LCP2
KEGG_SPLICEOSOME	KEGG_SPLICEOSOME	115	0.503569	2.47778	0.00183824	0.0193847	0.0144166	5388	tags=57%, list=27%, signal=42%	SRSF8/DHX15/SRSF3/THOC2/SNRNP40/PPIE/SRSF7/BCAS2/HNRNPA3/U2SURP/SNRPG/PRPF40A/PRPF38B/CRNKL1/CCDC12/PPIL1/MAGOHB/RBM25/SMNDC1/WBP11/SNRNP27/SNRPD3/TCERG1/SRSF10/CDC40/SNRPD2/LSM8/NCBP2/SNW1/SLU7/DDX42/DDX46/THOC1/SNRPD1/USP39/TXNL4A/TRA2A/LSM5/LSM2/PRPF19/AQR/HNRNPU/HNRNPK/PPIH/PLRG1/PRPF8/SNRPB/CWC15/RBM17/SNRNP200/HNRNPA1/PRPF38A/SNRPA1/RBM8A/CDC5L/SNRPF/NCBP1/PRPF3/HNRNPC/SF3A3/PRPF6/PHF5A/SNR…
KEGG_CELL_CYCLE	KEGG_CELL_CYCLE	122	0.418884	2.07901	0.00184843	0.0193847	0.0144166	4450	tags=44%, list=23%, signal=35%	TFDP2/WEE1/YWHAQ/CCND2/CDC27/RBL2/BUB3/RBL1/DBF4/CDC7/ORC5/CDKN1B/ATM/ATR/MCM3/SMC3/YWHAZ/CDC25B/PCNA/ANAPC5/CDC23/ANAPC10/RAD21/CDC14B/MCM6/ORC3/CCNH/MDM2/SMAD2/CDC26/MCM7/ANAPC7/MAD2L1/CDC16/CUL1/CDK7/CCNA2/ORC2/SMAD4/RBX1/CDKN1C/SMAD3/MCM4/HDAC2/YWHAB/CDKN2C/CDK4/CCNE2/ANAPC4/SKP2/SKP1/TGFB1/EP300/MAD1L1
KEGG_ANTIGEN_PROCESSING_AND_PRESENTATION	KEGG_ANTIGEN_PROCESSING_AND_PRESENTATION	74	0.553487	2.51315	0.00185529	0.0193847	0.0144166	3676	tags=47%, list=19%, signal=39%	KLRD1/KLRC4/CD8A/TAP2/KLRC3/HLA-F/KIR2DL2/KIR2DL5A/CD8B/KIR2DS5/KIR2DL1/RFXAP/TAP1/KIR3DL3/PSME1/KIR2DS4/PDIA3/KIR3DL1/HLA-DPB1/B2M/HLA-G/NFYB/RFX5/KIR2DS1/HSP90AA1/HLA-B/HLA-A/HLA-C/HLA-DPA1/KIR2DL4/HLA-E/TAPBP/CANX/CTSL/HLA-DRB4
KEGG_NUCLEOTIDE_EXCISION_REPAIR	KEGG_NUCLEOTIDE_EXCISION_REPAIR	43	0.579207	2.32927	0.00192678	0.0193847	0.0144166	4636	tags=60%, list=23%, signal=46%	RPA2/GTF2H3/RPA3/RFC1/RFC5/POLE3/ERCC4/PCNA/RFC4/GTF2H1/XPA/CCNH/CUL4A/LIG1/CDK7/ERCC3/RBX1/RFC3/CETN2/ERCC5/MNAT1/GTF2H5/RPA1/ERCC6/DDB2/POLE2
KEGG_N_GLYCAN_BIOSYNTHESIS	KEGG_N_GLYCAN_BIOSYNTHESIS	44	0.458256	1.84633	0.0019305	0.0193847	0.0144166	4467	tags=50%, list=23%, signal=39%	MGAT2/MAN1A2/ALG10/MAN2A1/FUT8/DPM1/DDOST/GANAB/ALG9/ALG2/ALG6/DAD1/MAN1A1/ALG5/MGAT4A/ALG13/MGAT4B/ST6GAL1/DPM3/ALG8/ALG1/STT3A
KEGG_DNA_REPLICATION	KEGG_DNA_REPLICATION	36	0.616322	2.36006	0.00193424	0.0193847	0.0144166	4636	tags=67%, list=23%, signal=51%	RPA2/MCM3/RPA3/RFC1/RFC5/FEN1/POLE3/PCNA/RFC4/RNASEH1/POLA1/PRIM2/MCM6/LIG1/MCM7/SSBP1/RNASEH2B/RNASEH2C/RFC3/MCM4/RNASEH2A/PRIM1/RPA1/POLE2
KEGG_GRAFT_VERSUS_HOST_DISEASE	KEGG_GRAFT_VERSUS_HOST_DISEASE	35	0.653304	2.49337	0.00194553	0.0193847	0.0144166	3105	tags=49%, list=16%, signal=41%	PRF1/KLRD1/GZMB/FASLG/IFNG/HLA-F/KIR2DL2/KIR2DL5A/KIR2DL1/KIR3DL1/HLA-DPB1/HLA-G/HLA-B/HLA-A/HLA-C/HLA-DPA1/HLA-E
KEGG_PRIMARY_IMMUNODEFICIENCY	KEGG_PRIMARY_IMMUNODEFICIENCY	35	0.56251	2.14685	0.00194553	0.0193847	0.0144166	1898	tags=40%, list=10%, signal=36%	CD8A/ADA/TAP2/ZAP70/UNG/CD8B/CD3D/RFXAP/TAP1/LCK/IL7R/IL2RG/RFX5/DCLRE1C
KEGG_PROTEASOME	KEGG_PROTEASOME	41	0.603291	2.37089	0.00196464	0.0193847	0.0144166	4642	tags=66%, list=24%, signal=50%	IFNG/PSMB2/PSME4/PSMA5/PSME1/PSMB9/PSMB8/PSMD14/PSMA4/PSMA2/PSMC2/PSMA3/PSMB10/PSMC6/PSMD6/PSMB1/PSMB4/PSMD12/PSMA1/PSMD3/PSMC3/PSMC4/PSMD11/PSMA8/SEM1/PSMC5/PSMD7
KEGG_RNA_DEGRADATION	KEGG_RNA_DEGRADATION	56	0.541903	2.31452	0.0019685	0.0193847	0.0144166	4263	tags=57%, list=22%, signal=45%	XRN1/DDX6/CNOT6L/EXOSC1/DCP1B/EXOSC9/DIS3/TTC37/EXOSC8/HSPA9/CNOT9/CNOT6/EXOSC6/MTREX/CNOT4/DCP1A/PAPOLG/CNOT7/ENO2/EXOSC3/LSM8/PNPT1/C1D/DCPS/LSM5/LSM2/EXOSC7/WDR61/CNOT2/LSM1/PAPOLA/CNOT8
KEGG_RNA_POLYMERASE	KEGG_RNA_POLYMERASE	26	0.556285	1.96397	0.00200401	0.0193847	0.0144166	6052	tags=69%, list=31%, signal=48%	POLR2K/POLR3A/POLR3GL/POLR1C/POLR1B/POLR2B/POLR2G/POLR2D/POLR3F/POLR2H/POLR1D/POLR1E/POLR3K/POLR3D/POLR2E/POLR2J/POLR3C/POLR3G
KEGG_PROTEIN_EXPORT	KEGG_PROTEIN_EXPORT	23	0.636718	2.17776	0.00201613	0.0193847	0.0144166	5096	tags=74%, list=26%, signal=55%	SRP9/SPCS2/SRP54/IMMP1L/SRP72/SRPRB/SRP19/SEC63/SRP14/SEC11C/SRPRA/SEC62/SPCS1/SRP68/SEC61G/SEC11A/SEC61A1
KEGG_MISMATCH_REPAIR	KEGG_MISMATCH_REPAIR	22	0.637432	2.15859	0.00202429	0.0193847	0.0144166	4771	tags=64%, list=24%, signal=48%	RPA2/RPA3/RFC1/RFC5/MSH6/PCNA/RFC4/LIG1/MSH3/SSBP1/MSH2/RFC3/RPA1/MLH1
KEGG_DRUG_METABOLISM_CYTOCHROME_P450	KEGG_DRUG_METABOLISM_CYTOCHROME_P450	57	-0.455582	-2.05053	0.00203252	0.0193847	0.0144166	6191	tags=54%, list=31%, signal=37%	UGT2B15/CYP3A4/CYP2D6/UGT1A1/CYP2C9/CYP2C19/CYP2A13/FMO4/FMO2/ADH4/MAOA/FMO3/AOX1/GSTT1/GSTM3/CYP2C18/MAOB/CYP2A6/ADH1A/FMO1/GSTM1/CYP3A5/ALDH3A1/GSTM4/GSTM5/CYP2C8/GSTM2/GSTO2/MGST1/MGST2/ALDH3B1
KEGG_COMPLEMENT_AND_COAGULATION_CASCADES	KEGG_COMPLEMENT_AND_COAGULATION_CASCADES	67	-0.442346	-2.03914	0.00217391	0.0193847	0.0144166	4839	tags=48%, list=25%, signal=36%	C1QC/C6/C1QA/F11/A2M/C5/C2/F13B/FGA/C1R/F9/C8G/SERPINE1/C1S/FGG/C5AR1/F10/SERPIND1/KNG1/CD55/C8A/PLAU/C7/F3/F12/F2/MASP2/PLAUR/F5/SERPINA1/CR1/THBD
KEGG_OLFACTORY_TRANSDUCTION	KEGG_OLFACTORY_TRANSDUCTION	110	-0.379402	-1.91571	0.00221239	0.0193847	0.0144166	8429	tags=59%, list=43%, signal=34%	OR8G1/OR2C1/OR2F2/OR1G1/OR2H2/OR10H2/OR7A5/OR1J4/OR5K1/OR2F1/CAMK2A/OR51B5/OR11A1/PRKACG/OR4D1/OR1A1/OR10A4/OR2J2/OR5P2/OR1C1/OR2J3/OR3A2/OR5J2/OR10A5/OR12D2/OR1I1/OR51B4/OR1J2/OR51B2/OR51I1/PRKG2/OR2W1/CLCA1/CALML3/CAMK2G/CAMK2B/OR7C1/OR7C2/OR8B8/OR10A3/PDE1C/GUCA1A/OR2H1/OR51M1/GUCA1B/OR5L2/CALML5/CALML6/OR10H3/OR2B6/CLCA4/OR3A1/ADCY3/OR1Q1/OR13C4/OR5P3/CNGA4/GUCY2D/OR51E2/OR6A2/OR2L2/CNGB1/ARR…
KEGG_NEUROACTIVE_LIGAND_RECEPTOR_INTERACTION	KEGG_NEUROACTIVE_LIGAND_RECEPTOR_INTERACTION	263	-0.349876	-2.0173	0.00240385	0.0201049	0.0149522	7045	tags=54%, list=36%, signal=35%	CHRNA9/TAAR9/P2RX3/ADCYAP1R1/AVPR1B/CHRNA10/GRIK4/NPBWR2/CHRNB3/GLRA3/CHRNA3/GRIK5/GABRG3/HCRTR1/GPR156/GH2/MC2R/GABRR2/GPR50/HTR6/ADRA1B/ADRA2B/PTGIR/GALR1/ADORA1/CHRM5/HRH4/CHRNA4/GRIA1/HTR2A/HRH1/EDNRA/PTGER3/GHSR/GLRB/ADRA1A/PLG/ADRA2C/CGA/GABRG1/PTGFR/NPY2R/P2RX2/GABRA6/P2RY4/GRM1/HTR7/P2RY13/DRD3/GALR3/CHRM2/P2RX1/GRIN2D/SSTR2/GRIA4/PARD3/CHRNB2/OXTR/HRH3/HTR5A/AGTR1/GABRA2/PTH1R/PTGER1/ADR…
KEGG_MATURITY_ONSET_DIABETES_OF_THE_YOUNG	KEGG_MATURITY_ONSET_DIABETES_OF_THE_YOUNG	23	-0.528419	-1.85501	0.00395257	0.0312447	0.0232369	7393	tags=83%, list=37%, signal=52%	NR5A2/HNF4G/NEUROD1/FOXA3/INS/NKX6-1/GCK/FOXA2/PDX1/HHEX/ONECUT1/HNF4A/HNF1A/PAX4/HNF1B/PAX6/MNX1/HES1/SLC2A2
KEGG_METABOLISM_OF_XENOBIOTICS_BY_CYTOCHROME_P450	KEGG_METABOLISM_OF_XENOBIOTICS_BY_CYTOCHROME_P450	55	-0.373982	-1.67146	0.00408163	0.0312447	0.0232369	3740	tags=45%, list=19%, signal=37%	UGT2B15/CYP3A4/UGT1A1/CYP2C9/CYP2C19/CYP2S1/ADH4/GSTT1/GSTM3/CYP2C18/EPHX1/ADH1A/GSTM1/CYP3A5/ALDH3A1/GSTM4/GSTM5/CYP2C8/GSTM2/GSTO2/MGST1/CYP2F1/MGST2/CYP1B1/ALDH3B1
KEGG_CALCIUM_SIGNALING_PATHWAY	KEGG_CALCIUM_SIGNALING_PATHWAY	174	-0.277041	-1.52782	0.0043956	0.0312447	0.0232369	5721	tags=43%, list=29%, signal=30%	CHP2/CACNA1H/HTR2A/HRH1/EDNRA/PTGER3/ADRA1A/GNA14/PTGFR/P2RX2/GRM1/ADCY2/PDE1A/HTR7/PLCB4/PTK2B/CHRM2/P2RX1/CALML3/CAMK2G/GRIN2D/ATP2B3/CACNA1G/PDE1B/OXTR/CACNA1I/HTR5A/AGTR1/CAMK2B/RYR1/PLCD4/PTGER1/PRKCA/ADRA1D/GNA11/GRIN1/NOS1/HTR4/GRPR/PLCD3/CHP1/PDE1C/ADCY1/CACNA1A/CCKBR/RYR3/CALML5/CALML6/SLC8A3/PLCB3/SPHK2/EGFR/ATP2B2/P2RX6/HTR2C/CACNA1B/TRHR/PLN/ERBB4/ADCY3/DRD5/PTAFR/GNAQ/PLCG2/ADCY4/ADO…
KEGG_FC_GAMMA_R_MEDIATED_PHAGOCYTOSIS	KEGG_FC_GAMMA_R_MEDIATED_PHAGOCYTOSIS	92	-0.3239	-1.58842	0.00441501	0.0312447	0.0232369	4144	tags=36%, list=21%, signal=28%	PRKCA/LYN/AKT1/PLD2/LIMK2/VAV2/AMPH/PIP5K1C/ASAP1/FCGR2A/MYO10/SPHK2/FCGR2C/WAS/VAV1/WASF1/AKT2/PLA2G4F/PIK3CD/ASAP3/SYK/PLCG2/GSN/GAB2/RPS6KB2/HCK/PLD1/PAK1/ARPC4/DNM2/PRKCD/MAPK3/PLPP3
KEGG_ALLOGRAFT_REJECTION	KEGG_ALLOGRAFT_REJECTION	33	0.498792	1.87127	0.00592885	0.0377823	0.028099	4150	tags=45%, list=21%, signal=36%	PRF1/GZMB/FASLG/IFNG/HLA-F/HLA-DPB1/HLA-G/HLA-B/HLA-A/HLA-C/HLA-DPA1/HLA-E/HLA-DRB4/IL12A/HLA-DRA
KEGG_TYPE_I_DIABETES_MELLITUS	KEGG_TYPE_I_DIABETES_MELLITUS	39	0.451083	1.74686	0.00596421	0.0377823	0.028099	4150	tags=38%, list=21%, signal=30%	PRF1/GZMB/FASLG/IFNG/HLA-F/HLA-DPB1/HLA-G/HLA-B/HLA-A/HLA-C/HLA-DPA1/HLA-E/HLA-DRB4/IL12A/HLA-DRA
KEGG_BASAL_TRANSCRIPTION_FACTORS	KEGG_BASAL_TRANSCRIPTION_FACTORS	32	0.492688	1.81973	0.006	0.0377823	0.028099	4169	tags=44%, list=21%, signal=35%	GTF2E1/GTF2A1/GTF2H3/TAF5L/TAF2/GTF2H1/TAF5/TBPL1/GTF2I/TAF11/GTF2F2/TBP/GTF2B/GTF2E2
KEGG_GLUTATHIONE_METABOLISM	KEGG_GLUTATHIONE_METABOLISM	47	-0.385264	-1.6542	0.00616016	0.0377823	0.028099	1811	tags=26%, list=9%, signal=23%	GSTM1/GSTM4/GSTM5/GSTM2/GPX3/G6PD/GSTO2/MGST1/MGST2/OPLAH/PGD/ANPEP
KEGG_FRUCTOSE_AND_MANNOSE_METABOLISM	KEGG_FRUCTOSE_AND_MANNOSE_METABOLISM	31	-0.455481	-1.74887	0.00803213	0.0476746	0.0354559	3105	tags=42%, list=16%, signal=35%	AKR1B10/PFKL/PFKFB3/FBP2/ALDOC/PMM1/GMDS/SORD/ALDOA/FBP1/HK2/PFKFB4/HK3
KEGG_MELANOGENESIS	KEGG_MELANOGENESIS	97	-0.299618	-1.48721	0.00877193	0.0478917	0.0356174	6185	tags=45%, list=31%, signal=31%	KRAS/WNT5B/WNT16/ADCY6/FZD9/POMC/WNT4/TYRP1/FZD7/CREB3L1/ADCY2/PLCB4/CREB3/CALML3/CAMK2G/CAMK2B/WNT11/PRKCA/GSK3B/CREB3L3/MC1R/MAP2K2/TYR/ADCY1/CALML5/CALML6/FZD5/WNT9B/PLCB3/WNT6/WNT7A/ADCY3/GNAQ/WNT10A/EDN1/DCT/CREBBP/ADCY4/MITF/PLCB2/MAPK3/GNAI2/PRKACA/EDNRB
KEGG_INSULIN_SIGNALING_PATHWAY	KEGG_INSULIN_SIGNALING_PATHWAY	135	-0.276545	-1.45513	0.00883002	0.0478917	0.0356174	3492	tags=30%, list=18%, signal=25%	LIPE/MAP2K2/ARAF/PCK1/GRB2/PRKCZ/PYGM/CALML5/CALML6/MKNK2/ELK1/TSC2/PPP1R3B/CBL/FBP2/EXOC7/AKT2/G6PC/SHC2/PIK3CD/SH2B2/INSR/EIF4EBP1/FBP1/ACACA/PPP1R3A/FLOT1/GYS1/FLOT2/HK2/RPS6KB2/IRS2/GYS2/PYGL/PHKA2/SREBF1/MAPK3/SOCS3/PRKACA/HK3
KEGG_AXON_GUIDANCE	KEGG_AXON_GUIDANCE	129	-0.282574	-1.47426	0.00884956	0.0478917	0.0356174	6922	tags=50%, list=35%, signal=32%	EPHB6/SLIT1/NGEF/EPHA8/GNAI3/SRGAP3/SEMA5B/CFL1/PPP3R2/CDC42/NTN1/CXCL12/NFATC1/KRAS/SEMA6D/EPHA3/ABLIM2/SEMA6C/UNC5B/ROBO2/CHP2/PLXNB1/EPHA2/SEMA7A/RND1/SEMA3F/EFNA2/EFNA1/EPHA7/LIMK2/GSK3B/SLIT2/EPHB1/PLXNB2/CHP1/PAK4/NRP1/EPHB4/EPHA5/DCC/PLXNC1/SEMA3E/LRRC4C/UNC5C/L1CAM/PAK3/EPHB3/SEMA6B/MET/SEMA6A/RAC3/UNC5A/DPYSL5/SEMA4A/CDK5/EPHA1/SEMA3C/NTN3/PAK1/SEMA4B/MAPK3/GNAI2/FES/PLXNA2

## Sheet: TGFBR3_gsea_c2.cp.kegg
ID	Description	setSize	enrichmentScore	NES	pvalue	p.adjust	qvalues	rank	leading_edge	core_enrichment
KEGG_ALZHEIMERS_DISEASE	KEGG_ALZHEIMERS_DISEASE	151	0.316802	1.89253	0.00173611	0.0122438	0.00798509	4939	tags=44%, list=25%, signal=33%	CYCS/PPP3CC/CAPN2/NDUFA5/CASP3/NAE1/CASP7/NDUFB8/NDUFA9/ATP5F1C/UQCRC2/COX7B/NDUFB4/NDUFS1/NDUFB1/NDUFV2/NDUFB10/PPP3CB/COX6C/ITPR2/EIF2AK3/ATP5PF/COX5A/SDHA/ERN1/ITPR1/ATP5PO/COX7A2/NDUFS3/SDHB/ATP5MC3/CASP8/COX7C/ATP5PB/UQCRFS1/NDUFS2/NDUFA1/NDUFB5/COX7A2L/NDUFA4/COX4I1/NDUFB2/IDE/NDUFB7/NDUFS4/NDUFC1/NDUFAB1/NDUFA6/SDHC/NDUFA8/UQCRB/NDUFB9/FADD/CYC1/NDUFS6/APH1A/UQCRQ/COX8A/ATP5PD/ATP5F1B/ATP5…
KEGG_HUNTINGTONS_DISEASE	KEGG_HUNTINGTONS_DISEASE	163	0.347793	2.1085	0.00176367	0.0122438	0.00798509	4939	tags=48%, list=25%, signal=37%	REST/CYCS/NDUFA5/CASP3/POLR2B/POLR2K/NDUFB8/CREB3L2/NDUFA9/ATP5F1C/UQCRC2/COX7B/NDUFB4/NDUFS1/NDUFB1/NDUFV2/POLR2D/NDUFB10/TBP/VDAC1/COX6C/ATP5PF/COX5A/SDHA/ITPR1/ATP5PO/TFAM/COX7A2/NDUFS3/SDHB/ATP5MC3/CASP8/VDAC3/COX7C/SIN3A/ATP5PB/POLR2G/UQCRFS1/NDUFS2/SOD1/NDUFA1/NDUFB5/COX7A2L/NDUFA4/COX4I1/NDUFB2/SLC25A5/NDUFB7/NDUFS4/NDUFC1/POLR2H/NDUFAB1/VDAC2/CREB1/HDAC1/NDUFA6/SDHC/NDUFA8/UQCRB/NDUFB9/EP…
KEGG_UBIQUITIN_MEDIATED_PROTEOLYSIS	KEGG_UBIQUITIN_MEDIATED_PROTEOLYSIS	129	0.451038	2.62056	0.00178571	0.0122438	0.00798509	5318	tags=60%, list=27%, signal=44%	CBLB/UBE2Q2/FANCL/BIRC6/XIAP/KLHL9/UBA2/CUL5/UBA6/WWP1/UBE2L6/UBE2Z/ANAPC5/CDC23/SMURF2/UBE2G1/UBE3A/RCHY1/ELOC/ANAPC10/FBXW11/HERC2/UBE3C/ITCH/HERC1/TRIM32/KEAP1/ANAPC7/UBR5/CDC26/UBE2K/UBE2N/CUL2/UBE2Q1/UBE2E3/FBXO4/PIAS3/CUL1/HUWE1/UBE2L3/PRPF19/TRAF6/NEDD4/DET1/UBE2G2/ANAPC4/BIRC3/UBE2E1/RNF7/CDC27/SKP2/SAE1/CDC16/UBE2I/MAP3K1/HERC4/UBE2D2/SIAH1/ANAPC13/ERCC8/DDB2/VHL/PIAS2/UBE2A/TRIM37/UBE4A…
KEGG_CELL_CYCLE	KEGG_CELL_CYCLE	122	0.397939	2.29302	0.00178891	0.0122438	0.00798509	4495	tags=44%, list=23%, signal=34%	YWHAQ/WEE1/BUB3/RBL1/ATR/RBL2/MCM3/DBF4/CDC7/SMC3/CDKN1B/CCND2/ATM/YWHAZ/ORC5/ANAPC5/CDC25B/CDC23/TFDP2/RAD21/ANAPC10/ANAPC7/CDC26/ORC2/CCNH/SMAD2/PCNA/ORC3/YWHAB/MCM7/CUL1/MCM6/MAD2L1/CDK7/SMAD4/ANAPC4/SMAD3/RB1/MAD1L1/CDC27/STAG1/SKP2/HDAC1/CDC16/ORC4/STAG2/CCNA2/CDC14B/EP300/CDK4/CDC14A/ANAPC13/CDKN1C/MAD2L2
KEGG_SPLICEOSOME	KEGG_SPLICEOSOME	115	0.627335	3.57173	0.00180832	0.0122438	0.00798509	5562	tags=79%, list=28%, signal=57%	SRSF3/DHX15/THOC2/HNRNPA3/U2SURP/DDX46/SRSF7/PRPF40A/WBP11/BCAS2/SMNDC1/SRSF10/PRPF38B/CDC40/TCERG1/LSM8/SNW1/SNRPD3/SNRNP40/SNRNP27/CRNKL1/PLRG1/HNRNPK/CCDC12/HNRNPU/SNRPG/THOC1/SRSF8/MAGOHB/HNRNPA1/SNRPD2/SNRPD1/PPIE/SNRPA1/DDX42/LSM5/HNRNPC/NCBP2/RBM25/NCBP1/PPIH/AQR/PPIL1/PRPF8/PRPF38A/PRPF19/SNRNP200/SLU7/CWC15/RBM17/TXNL4A/RBM8A/LSM3/TRA2B/PRPF6/LSM2/SNRPB/SNRPB2/PRPF4/PHF5A/SRSF4/SNRPF/TRA…
KEGG_RIBOSOME	KEGG_RIBOSOME	70	0.632036	3.26437	0.00181159	0.0122438	0.00798509	5351	tags=81%, list=27%, signal=60%	RPS24/RPS17/RPL36AL/RPL35/RPS19/RPS7/RPL15/RPL37/RPS25/RPL3/MRPL13/RPL23A/RPS18/RPS3/RPL6/RPL14/RPL9/RPL24/RPL34/RPL10A/RSL24D1/RPS4X/RPL19/RPL27/RPL37A/RPL32/RPLP0/RPL29/RPS5/RPL22/RPL11/RPS6/RPL39/RPL30/FAU/RPL10L/RPS21/RPS2/RPL35A/RPS27/RPL36/RPS23/RPL22L1/RPS27L/RPL8/RPL12/RPS29/RPL41/RPS16/RPS15/RPS10/RPS9/RPS15A/RPL18/RPS27A/RPL26L1/RPS8
KEGG_NATURAL_KILLER_CELL_MEDIATED_CYTOTOXICITY	KEGG_NATURAL_KILLER_CELL_MEDIATED_CYTOTOXICITY	128	0.328735	1.89926	0.00181488	0.0122438	0.00798509	3558	tags=30%, list=18%, signal=25%	KLRD1/PRF1/NFATC2/IFNG/GZMB/SH2D1A/CD247/HCST/FASLG/NFATC3/FYN/ZAP70/SOS1/ITGAL/PPP3CC/PIK3R1/LCK/CASP3/KLRC3/LAT/HLA-G/HLA-B/PIK3CG/PPP3CB/PRKCB/MICB/PIK3CA/MAP2K1/CD48/PTPN11/HLA-A/MICA/ICAM2/NRAS/HLA-C/HLA-E/LCP2/CD244/RAC2
KEGG_PYRIMIDINE_METABOLISM	KEGG_PYRIMIDINE_METABOLISM	90	0.325178	1.76515	0.00181488	0.0122438	0.00798509	3792	tags=31%, list=19%, signal=25%	AK3/DCK/NME7/POLR2B/POLR3GL/POLR2K/UPRT/POLR1B/POLE3/CMPK1/POLR3A/PRIM2/DCTD/POLR3F/ENTPD4/PNPT1/POLR1C/POLR2D/DUT/POLA1/POLR2G/RRM2/CTPS1/CMPK2/POLR2H/PRIM1/RRM1/CTPS2
KEGG_RNA_DEGRADATION	KEGG_RNA_DEGRADATION	56	0.609807	3.01673	0.00182149	0.0122438	0.00798509	5134	tags=73%, list=26%, signal=54%	XRN1/CNOT6L/DDX6/TTC37/MTREX/DIS3/HSPA9/EXOSC8/DCP1B/EXOSC6/EXOSC9/EXOSC1/CNOT6/CNOT7/CNOT4/LSM8/EXOSC3/DCP1A/C1D/PNPT1/PAPOLG/LSM5/CNOT9/CNOT8/WDR61/PAPOLA/CNOT2/ENO2/ZCCHC7/LSM3/LSM2/DCPS/CNOT1/CNOT10/EXOSC7/EXOSC10/PARN/LSM7/HSPD1/LSM6/LSM1
KEGG_ANTIGEN_PROCESSING_AND_PRESENTATION	KEGG_ANTIGEN_PROCESSING_AND_PRESENTATION	74	0.473824	2.46943	0.00182815	0.0122438	0.00798509	5425	tags=54%, list=27%, signal=39%	KLRD1/KLRC4/CD8A/TAP2/PSME1/RFXAP/PDIA3/HLA-F/NFYB/HSP90AA1/KLRC3/TAP1/RFX5/CD8B/CANX/HLA-G/HLA-B/HLA-DPB1/B2M/HLA-A/TAPBP/HLA-DRA/HLA-C/HLA-DPA1/HLA-E/HSP90AB1/CREB1/HSPA4/KIR2DL5A/HLA-DMB/KIR2DL2/CALR/KIR3DL3/KIR2DL1/KIR2DS5/HLA-DMA/HSPA5/HLA-DRB4/KIR3DL1/CTSL
KEGG_OXIDATIVE_PHOSPHORYLATION	KEGG_OXIDATIVE_PHOSPHORYLATION	111	0.417611	2.35006	0.00183486	0.0122438	0.00798509	4939	tags=53%, list=25%, signal=40%	NDUFA5/NDUFB8/PPA2/NDUFA9/ATP5F1C/UQCRC2/COX7B/NDUFB4/NDUFS1/NDUFB1/NDUFV2/COX11/NDUFB10/COX6C/ATP5PF/COX5A/ATP6V0A2/SDHA/ATP6V1H/COX17/ATP5PO/COX7A2/NDUFS3/ATP6V1G1/SDHB/ATP5MC3/COX7C/ATP5PB/UQCRFS1/NDUFS2/NDUFA1/NDUFB5/ATP5MG/COX7A2L/NDUFA4/COX4I1/NDUFB2/NDUFB7/NDUFS4/NDUFC1/NDUFAB1/NDUFA6/SDHC/NDUFA8/UQCRB/NDUFB9/ATP6V0E2/CYC1/NDUFS6/COX15/UQCRQ/COX8A/PPA1/ATP5PD/ATP5F1B/ATP5MC2/COX5B/UQCR10/N…
KEGG_PARKINSONS_DISEASE	KEGG_PARKINSONS_DISEASE	106	0.466013	2.59711	0.00185185	0.0122438	0.00798509	4939	tags=58%, list=25%, signal=44%	CYCS/NDUFA5/UBE2L6/CASP3/UBE2G1/NDUFB8/NDUFA9/ATP5F1C/UQCRC2/COX7B/NDUFB4/NDUFS1/NDUFB1/NDUFV2/NDUFB10/VDAC1/COX6C/ATP5PF/COX5A/SDHA/ATP5PO/COX7A2/NDUFS3/UBE2L3/SDHB/ATP5MC3/VDAC3/COX7C/ATP5PB/UBE2G2/UQCRFS1/NDUFS2/NDUFA1/NDUFB5/COX7A2L/NDUFA4/COX4I1/NDUFB2/SLC25A5/NDUFB7/NDUFS4/NDUFC1/NDUFAB1/VDAC2/NDUFA6/SDHC/NDUFA8/UQCRB/NDUFB9/PARK7/CYC1/SLC25A6/NDUFS6/UQCRQ/COX8A/PPID/ATP5PD/ATP5F1B/ATP5MC2/…
KEGG_T_CELL_RECEPTOR_SIGNALING_PATHWAY	KEGG_T_CELL_RECEPTOR_SIGNALING_PATHWAY	108	0.386019	2.15334	0.00185874	0.0122438	0.00798509	2617	tags=29%, list=13%, signal=25%	NFATC2/IFNG/CBLB/CD8A/AKT3/PRKCQ/CD247/CD3G/NFATC3/RASGRP1/FYN/ZAP70/NCK1/SOS1/CD3D/PPP3CC/PIK3R1/LCK/MAPK9/LAT/MAP3K7/DLG1/ITK/CD8B/CARD11/PIK3CG/IKBKB/PPP3CB/MALT1/PIK3CA/MAP2K1
KEGG_CITRATE_CYCLE_TCA_CYCLE	KEGG_CITRATE_CYCLE_TCA_CYCLE	29	0.542145	2.25013	0.00189753	0.0122438	0.00798509	4866	tags=66%, list=25%, signal=49%	DLAT/SUCLA2/PDHB/PDHA1/SUCLG2/SDHA/FH/IDH2/MDH1/SDHB/CS/DLD/PCK2/MDH2/ACLY/SDHC/IDH3B/IDH3A/SUCLG1
KEGG_N_GLYCAN_BIOSYNTHESIS	KEGG_N_GLYCAN_BIOSYNTHESIS	44	0.46956	2.17571	0.00190476	0.0122438	0.00798509	5187	tags=57%, list=26%, signal=42%	MGAT2/MAN2A1/MAN1A2/DPM1/ALG9/DDOST/MGAT4A/FUT8/ALG10/ALG8/ST6GAL1/GANAB/ALG13/STT3A/ALG6/ALG5/RPN2/DAD1/MAN1A1/DPM3/STT3B/ALG2/MGAT4B/DPAGT1/RPN1
KEGG_NUCLEOTIDE_EXCISION_REPAIR	KEGG_NUCLEOTIDE_EXCISION_REPAIR	43	0.55128	2.53753	0.00190476	0.0122438	0.00798509	5332	tags=67%, list=27%, signal=49%	RPA2/GTF2H3/RFC1/RFC5/RPA3/ERCC4/GTF2H1/POLE3/RFC3/XPA/RFC4/ERCC3/CCNH/PCNA/ERCC5/CDK7/GTF2H5/MNAT1/LIG1/ERCC8/DDB2/CUL4A/RFC2/GTF2H4/CUL4B/ERCC6/POLE2/XPC/CETN2
KEGG_VALINE_LEUCINE_AND_ISOLEUCINE_DEGRADATION	KEGG_VALINE_LEUCINE_AND_ISOLEUCINE_DEGRADATION	43	0.465266	2.14161	0.00190476	0.0122438	0.00798509	4297	tags=53%, list=22%, signal=42%	DBT/ACADM/AUH/OXCT1/ACADSB/HIBCH/HADH/HIBADH/ACAT2/MCEE/MCCC1/BCKDHB/ACAT1/HMGCS1/ACAD8/DLD/HADHA/ACAA2/ALDH9A1/ALDH6A1/MCCC2/IVD/ALDH3A2
KEGG_PROTEASOME	KEGG_PROTEASOME	41	0.661048	3.01004	0.0019084	0.0122438	0.00798509	4979	tags=80%, list=25%, signal=60%	IFNG/PSMB2/PSMA5/PSME1/PSMB8/PSMC2/PSMD14/PSMB9/PSMC6/PSMA4/PSMB10/PSMD12/PSMA2/PSMA3/PSMD6/PSMA1/PSMB1/PSME4/PSMB4/PSMD11/PSMD7/PSMC5/PSMD3/PSMC3/PSMC4/PSMD8/SEM1/PSMB6/PSMA7/PSMB7/POMP/PSMD1/PSMA8
KEGG_BASAL_TRANSCRIPTION_FACTORS	KEGG_BASAL_TRANSCRIPTION_FACTORS	32	0.532008	2.26667	0.00191571	0.0122438	0.00798509	6197	tags=75%, list=31%, signal=52%	GTF2E1/GTF2H3/GTF2A1/TAF2/GTF2H1/TAF5L/TAF11/TAF5/TBP/GTF2E2/GTF2B/GTF2F2/GTF2I/GTF2A2/TBPL1/TAF1/TAF12/GTF2H4/GTF2F1/TAF13/TAF7/TAF4B/TAF6/TAF9B
KEGG_AMINOACYL_TRNA_BIOSYNTHESIS	KEGG_AMINOACYL_TRNA_BIOSYNTHESIS	21	0.58557	2.19989	0.00191939	0.0122438	0.00798509	6061	tags=71%, list=31%, signal=50%	SEPSECS/LARS2/IARS2/YARS2/NARS2/WARS2/RARS2/HARS2/FARSB/VARS2/DARS2/PSTK/MARS2/FARSA/EARS2
KEGG_COLORECTAL_CANCER	KEGG_COLORECTAL_CANCER	62	0.35907	1.78789	0.00192308	0.0122438	0.00798509	4817	tags=40%, list=24%, signal=31%	AKT3/CYCS/PIK3R1/MAPK8/CASP3/MAPK9/APPL1/RALGDS/MSH6/TGFBR1/MSH3/PIK3CG/SMAD2/MLH1/PIK3CA/MAP2K1/MSH2/SMAD4/SMAD3/RAC2/TCF7L2/TGFBR2/TCF7/CTNNB1/PIK3R3
KEGG_RNA_POLYMERASE	KEGG_RNA_POLYMERASE	26	0.533418	2.14383	0.00192308	0.0122438	0.00798509	5662	tags=58%, list=29%, signal=41%	POLR2B/POLR3GL/POLR2K/POLR1B/POLR3A/POLR3F/POLR1C/POLR2D/POLR2G/POLR2H/POLR3K/POLR2E/POLR1E/POLR2C/POLR2I
KEGG_GRAFT_VERSUS_HOST_DISEASE	KEGG_GRAFT_VERSUS_HOST_DISEASE	35	0.573305	2.49691	0.00193798	0.0122438	0.00798509	5365	tags=63%, list=27%, signal=46%	KLRD1/PRF1/IFNG/GZMB/FASLG/HLA-F/HLA-G/HLA-B/HLA-DPB1/HLA-A/HLA-DRA/HLA-C/HLA-DPA1/HLA-E/CD28/KIR2DL5A/HLA-DMB/KIR2DL2/KIR2DL1/HLA-DMA/HLA-DRB4/KIR3DL1
KEGG_MISMATCH_REPAIR	KEGG_MISMATCH_REPAIR	22	0.639433	2.42711	0.00193798	0.0122438	0.00798509	2895	tags=55%, list=15%, signal=47%	RPA2/RFC1/RFC5/RPA3/MSH6/RFC3/RFC4/SSBP1/MSH3/PCNA/MLH1/MSH2
KEGG_PRIMARY_IMMUNODEFICIENCY	KEGG_PRIMARY_IMMUNODEFICIENCY	35	0.53052	2.31057	0.00193798	0.0122438	0.00798509	1973	tags=40%, list=10%, signal=36%	CD8A/TAP2/ZAP70/ADA/CD3D/UNG/RFXAP/LCK/IL7R/TAP1/DCLRE1C/RFX5/CD8B/IL2RG
KEGG_DNA_REPLICATION	KEGG_DNA_REPLICATION	36	0.583135	2.55395	0.00194175	0.0122438	0.00798509	3795	tags=56%, list=19%, signal=45%	RPA2/MCM3/RFC1/RFC5/RPA3/POLE3/RFC3/RNASEH1/FEN1/RFC4/SSBP1/PRIM2/PCNA/MCM7/POLA1/MCM6/RNASEH2B/RNASEH2C/PRIM1/RNASEH2A
KEGG_NON_HOMOLOGOUS_END_JOINING	KEGG_NON_HOMOLOGOUS_END_JOINING	12	0.668909	2.08098	0.00196464	0.0122438	0.00798509	3571	tags=58%, list=18%, signal=48%	MRE11/DCLRE1C/FEN1/RAD50/XRCC6/XRCC5/LIG4
KEGG_PROTEIN_EXPORT	KEGG_PROTEIN_EXPORT	23	0.690499	2.66077	0.0019685	0.0122438	0.00798509	4847	tags=87%, list=25%, signal=66%	SPCS2/SRP9/SRP54/SRP72/SEC63/SRPRB/IMMP1L/SRP14/SRP19/SPCS1/SRPRA/SEC11C/SRP68/SEC11A/SEC62/SEC61G/SPCS3/SEC61B/OXA1L/SEC61A1
KEGG_MATURITY_ONSET_DIABETES_OF_THE_YOUNG	KEGG_MATURITY_ONSET_DIABETES_OF_THE_YOUNG	23	-0.567247	-2.21377	0.00202429	0.0122438	0.00798509	6303	tags=78%, list=32%, signal=53%	FOXA3/HNF4G/ONECUT1/NEUROD1/PKLR/GCK/NEUROG3/PAX6/FOXA2/NKX6-1/PAX4/HNF1A/HES1/HNF4A/PDX1/HNF1B/SLC2A2/MNX1
KEGG_COMPLEMENT_AND_COAGULATION_CASCADES	KEGG_COMPLEMENT_AND_COAGULATION_CASCADES	67	-0.399005	-2.09984	0.0021692	0.0122438	0.00798509	6684	tags=58%, list=34%, signal=39%	C1QA/C3/VWF/SERPINC1/FGG/F5/F9/SERPINF2/CFI/CPB2/FGB/C6/MASP1/F13B/PLG/BDKRB2/C1QC/SERPINA1/C2/F7/C1S/C8G/KNG1/A2M/PLAUR/F3/CR1/PLAU/FGA/SERPIND1/THBD/F11/SERPINE1/F10/MASP2/C8A/F12/C7/F2
KEGG_OLFACTORY_TRANSDUCTION	KEGG_OLFACTORY_TRANSDUCTION	110	-0.390403	-2.303	0.00220264	0.0122438	0.00798509	9402	tags=74%, list=48%, signal=39%	PRKACG/OR2W1/PRKG2/GUCA1C/OR7A17/OR2M4/OR10J1/OR51E1/OR8G2P/PRKG1/OR52A1/OR52D1/OR2C1/PDC/OR1C1/OR11A1/OR10A4/OR7E24/OR1E1/CLCA2/OR10C1/OR10H2/OR1F1/OR2F2/OR10A3/OR2K2/OR51M1/OR10A5/OR10H1/OR4D1/OR7A10/CLCA1/OR5J2/OR1I1/OR5P2/OR7A5/OR1A1/ADCY3/OR1G1/OR3A2/OR7C1/OR51B5/OR2S2/OR6A2/OR2H2/OR51I1/GUCA1A/CAMK2A/OR2F1/OR2H1/OR2J2/OR5L2/OR51B2/OR1J4/OR8B8/OR51B4/OR5P3/GUCA1B/CLCA4/CAMK2B/OR2C3/OR2B6/OR7…
KEGG_ECM_RECEPTOR_INTERACTION	KEGG_ECM_RECEPTOR_INTERACTION	81	-0.372752	-2.04162	0.00220751	0.0122438	0.00798509	6478	tags=53%, list=33%, signal=36%	LAMB1/ITGA5/LAMC1/GP9/VWF/LAMC3/ITGA3/FN1/LAMC2/SDC2/SV2C/COL4A1/LAMB4/COL4A6/AGRN/COL1A2/ITGA11/TNR/ITGB4/COL4A2/ITGA7/COL6A2/SDC1/ITGA8/LAMA3/TNN/COL3A1/SDC3/COL1A1/LAMA4/ITGA9/COL5A1/IBSP/THBS3/COMP/LAMA5/LAMA1/SV2B/HSPG2/COL6A1/COL11A1/TNXB/COL11A2
KEGG_DRUG_METABOLISM_CYTOCHROME_P450	KEGG_DRUG_METABOLISM_CYTOCHROME_P450	57	-0.43167	-2.16622	0.00221239	0.0122438	0.00798509	6280	tags=60%, list=32%, signal=41%	GSTT1/CYP1A2/UGT2B15/CYP2B6/MGST1/CYP3A43/CYP3A4/CYP2C19/ADH1B/GSTM2/FMO1/CYP2A7/ADH6/FMO2/MGST2/CYP2C9/ADH1A/FMO3/GSTM1/AOX1/GSTM4/ALDH1A3/CYP2A13/ALDH3A1/ADH4/CYP2D6/MAOA/CYP2C8/MAOB/GSTM5/CYP3A5/GSTO2/CYP2A6/ALDH3B1
KEGG_AXON_GUIDANCE	KEGG_AXON_GUIDANCE	129	-0.30512	-1.86023	0.00226244	0.0122438	0.00798509	4589	tags=38%, list=23%, signal=29%	CXCL12/NGEF/LIMK1/SLIT1/SRGAP1/ROBO2/SLIT2/SEMA6C/SEMA5A/EPHA8/PAK1/NFATC4/DCC/CHP2/EFNA3/SRGAP3/SEMA6D/SEMA3E/LRRC4C/SEMA4A/NTN1/UNC5C/PLXNB1/PAK3/EFNA1/PAK4/RND1/SEMA7A/SEMA3F/EPHA7/EPHA5/EFNA2/NRP1/MET/EPHB3/EPHB4/L1CAM/EPHA1/UNC5A/RAC3/SEMA6B/SEMA6A/DPYSL5/GNAI2/FES/NTN3/SEMA4B/MAPK3/PLXNA2
KEGG_CALCIUM_SIGNALING_PATHWAY	KEGG_CALCIUM_SIGNALING_PATHWAY	174	-0.308122	-1.98497	0.00235294	0.0123697	0.00806723	7219	tags=57%, list=37%, signal=36%	BDKRB1/ADRA1B/GNAQ/OXTR/PHKG2/P2RX1/LTB4R2/NTSR1/GRIN2C/PLCB4/CHP1/HTR2A/CCKAR/PDGFRB/NOS3/SLC8A2/PDGFRA/GRIN2A/EDNRA/CACNA1S/PTGFR/ERBB2/GNA14/ATP2A1/CACNA1D/ADCY3/PPP3R2/GRPR/TBXA2R/GRIN2D/ERBB3/CAMK2A/MYLK3/CACNA1I/BST1/PLCE1/TRHR/RYR3/CACNA1C/AVPR1B/BDKRB2/PLCD4/NOS2/PLCB3/HTR4/CACNA1A/CAMK2B/HTR6/CACNA1F/SLC8A3/PDE1B/GNA15/CHP2/HTR2C/P2RX6/PRKCG/MYLK2/P2RX2/PLCG2/HTR7/P2RX3/CALML3/CACNA1H/SP…
KEGG_NEUROACTIVE_LIGAND_RECEPTOR_INTERACTION	KEGG_NEUROACTIVE_LIGAND_RECEPTOR_INTERACTION	263	-0.363396	-2.50276	0.00248139	0.0126827	0.0082713	8306	tags=67%, list=42%, signal=40%	AGTR2/GRM5/MC2R/HRH1/CHRM2/CHRM4/GALR1/LTB4R/FPR2/CHRNB3/CNR1/CHRNG/APLNR/GHRHR/HTR1F/P2RY4/PTAFR/GRIK2/P2RY6/GRM7/GRIK3/MAS1/ADRA2B/BDKRB1/ADRA1B/MCHR1/OXTR/SSTR5/CSH1/HCRTR2/P2RX1/LTB4R2/NTSR1/GRIN2C/HTR1D/FPR1/HTR2A/CCKAR/GRID2/HCRTR1/KISS1R/NMUR1/GLRA2/GRIN2A/GABRA6/NPBWR1/TSPO/GABRD/EDNRA/F2RL1/GABRG3/PTGIR/GPR50/PTGFR/GH1/GRIK1/OPRK1/GABRG2/TAAR9/GABRG1/GRPR/GRIA2/TBXA2R/GRIN2D/CHRNA9/S1PR3…
KEGG_LINOLEIC_ACID_METABOLISM	KEGG_LINOLEIC_ACID_METABOLISM	23	-0.487146	-1.90116	0.00404858	0.0198575	0.0129506	8196	tags=83%, list=42%, signal=48%	PLA2G6/CYP2C18/PLA2G2F/CYP2E1/PLA2G3/CYP1A2/PLA2G1B/CYP3A43/AKR1B10/CYP3A4/CYP2C19/PLA2G2A/PLA2G2E/PLA2G5/CYP2C9/CYP2C8/CYP2J2/PLA2G12B/CYP3A5
KEGG_VASCULAR_SMOOTH_MUSCLE_CONTRACTION	KEGG_VASCULAR_SMOOTH_MUSCLE_CONTRACTION	106	-0.294484	-1.73228	0.004329	0.0198575	0.0129506	6017	tags=44%, list=30%, signal=31%	EDNRA/PLA2G1B/CACNA1S/PTGIR/ADCY5/CACNA1D/ADCY3/RAMP1/MYLK3/PLA2G2A/PLA2G2E/CACNA1C/RAMP2/AVPR1B/ACTG2/PRKCD/PLA2G5/PLCB3/CACNA1F/ADCY6/PRKCG/MYL6B/MYLK2/CYP4A11/MYH11/CALML3/GNA11/ADRA1A/CALML5/RAMP3/KCNMA1/GUCY1A2/ADCY2/PRKACA/ADRA1D/ADORA2B/ADCY1/PLA2G12B/NPR1/CALML6/AGTR1/ADCY4/ARHGEF11/MAP2K2/KCNMB4/PLCB2/MAPK3
KEGG_METABOLISM_OF_XENOBIOTICS_BY_CYTOCHROME_P450	KEGG_METABOLISM_OF_XENOBIOTICS_BY_CYTOCHROME_P450	55	-0.355671	-1.76847	0.00438596	0.0198575	0.0129506	8494	tags=67%, list=43%, signal=38%	GSTZ1/AKR1C1/CYP2C18/CYP2S1/CYP2E1/UGT1A1/GSTA3/GSTT2/CYP1A1/GSTT1/CYP1A2/UGT2B15/CYP2B6/MGST1/DHDH/CYP3A43/CYP3A4/CYP2C19/ADH1B/GSTM2/EPHX1/ADH6/MGST2/CYP2C9/ADH1A/GSTM1/GSTM4/CYP2F1/ALDH1A3/ALDH3A1/CYP1B1/ADH4/CYP2C8/GSTM5/CYP3A5/GSTO2/ALDH3B1
KEGG_MELANOGENESIS	KEGG_MELANOGENESIS	97	-0.311018	-1.78096	0.00440529	0.0198575	0.0129506	5922	tags=45%, list=30%, signal=32%	ADCY5/GNAO1/WNT2B/ADCY3/FZD4/CAMK2A/MITF/CREB3L3/WNT5A/WNT7B/KITLG/PLCB3/CREBBP/FZD9/WNT9A/CAMK2B/ADCY6/WNT4/PRKCG/WNT9B/WNT6/CALML3/WNT5B/CALML5/WNT11/POMC/ADCY2/PRKACA/FZD5/WNT7A/MC1R/EDN1/WNT10A/ADCY1/CREB3L1/DCT/EDNRB/CALML6/TYR/ADCY4/MAP2K2/GNAI2/PLCB2/MAPK3
KEGG_GNRH_SIGNALING_PATHWAY	KEGG_GNRH_SIGNALING_PATHWAY	93	-0.303366	-1.71416	0.00442478	0.0198575	0.0129506	5981	tags=47%, list=30%, signal=33%	PLA2G1B/CACNA1S/ADCY5/CACNA1D/ADCY3/MAP2K7/CAMK2A/MAPK12/PLA2G2A/PLA2G2E/CACNA1C/MAPK10/PRKCD/PLA2G5/PLCB3/CAMK2B/CGA/CACNA1F/ADCY6/FSHB/CALML3/GNA11/MAPK11/MMP2/CALML5/PLD2/GNRH2/ADCY2/SRC/PRKACA/ELK1/HBEGF/PTK2B/ADCY1/MMP14/PLA2G12B/CALML6/GNRHR/EGFR/ADCY4/PLD1/MAP2K2/PLCB2/MAPK3
KEGG_APOPTOSIS	KEGG_APOPTOSIS	87	0.304525	1.64544	0.00715564	0.0313485	0.0204447	5249	tags=38%, list=27%, signal=28%	AKT3/FASLG/PRKACB/XIAP/CYCS/PPP3CC/PIK3R1/CAPN2/ATM/CASP3/CASP7/PRKAR2A/RIPK1/PIK3CG/DFFA/IKBKB/PPP3CB/PIK3CA/PRKX/CASP8/BIRC3/FADD/AIFM1/DFFB/CASP6/TNFRSF10A/ENDOG/PRKAR1A/PIK3R3/BIRC2/TNFSF10/CHUK/BAX
KEGG_ALLOGRAFT_REJECTION	KEGG_ALLOGRAFT_REJECTION	33	0.461242	1.98879	0.00766284	0.0324172	0.0211416	5340	tags=55%, list=27%, signal=40%	PRF1/IFNG/GZMB/FASLG/HLA-F/HLA-G/HLA-B/HLA-DPB1/HLA-A/HLA-DRA/HLA-C/HLA-DPA1/HLA-E/CD28/HLA-DMB/HLA-DMA/HLA-DRB4/IL12A
KEGG_TYPE_I_DIABETES_MELLITUS	KEGG_TYPE_I_DIABETES_MELLITUS	39	0.388318	1.73998	0.00775194	0.0324172	0.0211416	5340	tags=49%, list=27%, signal=36%	PRF1/IFNG/GZMB/FASLG/HLA-F/HLA-G/HLA-B/HLA-DPB1/HLA-A/HLA-DRA/HLA-C/HLA-DPA1/HLA-E/CD28/HLA-DMB/HSPD1/HLA-DMA/HLA-DRB4/IL12A
KEGG_ARACHIDONIC_ACID_METABOLISM	KEGG_ARACHIDONIC_ACID_METABOLISM	51	-0.358471	-1.7474	0.00856531	0.0340741	0.0222222	8825	tags=67%, list=45%, signal=37%	PLA2G6/CYP4F2/TBXAS1/GGT7/CYP2C18/CYP4F3/PLA2G2F/CYP2E1/PLA2G3/GGT5/GPX5/PTGES/GPX1/PLA2G1B/CYP2B6/GGT6/GGT1/CYP2C19/PTGIS/ALOX12B/PLA2G2A/PLA2G2E/PLA2G5/CYP2C9/CYP4A11/GPX2/LTC4S/CYP2C8/CYP2J2/ALOX5/PLA2G12B/GPX3/PTGES2/ALOX15B
KEGG_BASAL_CELL_CARCINOMA	KEGG_BASAL_CELL_CARCINOMA	52	-0.345744	-1.6959	0.00862069	0.0340741	0.0222222	4342	tags=40%, list=22%, signal=32%	WNT5A/BMP4/WNT7B/FZD9/GLI1/WNT9A/SUFU/WNT4/WNT9B/WNT6/APC2/BMP2/SMO/WNT5B/SHH/WNT11/GLI3/FZD5/WNT7A/WNT10A/GLI2
KEGG_HEDGEHOG_SIGNALING_PATHWAY	KEGG_HEDGEHOG_SIGNALING_PATHWAY	53	-0.357321	-1.75635	0.00879121	0.0340741	0.0222222	4342	tags=47%, list=22%, signal=37%	WNT5A/LRP2/BMP4/WNT7B/ZIC2/BMP8B/GLI1/WNT9A/SUFU/WNT4/WNT9B/WNT6/BMP2/SMO/WNT5B/CSNK1E/SHH/WNT11/IHH/GLI3/PRKACA/WNT7A/WNT10A/GLI2/BMP7
KEGG_DILATED_CARDIOMYOPATHY	KEGG_DILATED_CARDIOMYOPATHY	88	-0.261989	-1.46456	0.00888889	0.0340741	0.0222222	8349	tags=58%, list=42%, signal=34%	MYL2/CACNA2D1/MYL3/TNF/TNNC1/SGCD/TPM2/SLC8A1/CACNG7/CACNG3/TGFB3/DES/ITGA5/ITGA3/LMNA/TGFB2/CACNA1S/ADCY5/CACNA1D/TPM1/ADCY3/ACTC1/CACNA1C/SGCA/ITGA11/ITGB4/IGF1/ITGA7/CACNG4/MYH7/CACNA1F/TPM3/ADCY6/ITGA8/CACNG8/CACNB2/CACNG6/MYH6/PLN/ITGA9/CACNG2/ADCY2/PRKACA/CACNG5/CACNG1/ADCY1/ADCY4/CACNB1/MYBPC3/TNNI3/TNNT2
KEGG_GLYCOSYLPHOSPHATIDYLINOSITOL_GPI_ANCHOR_BIOSYNTHESIS	KEGG_GLYCOSYLPHOSPHATIDYLINOSITOL_GPI_ANCHOR_BIOSYNTHESIS	24	0.461708	1.80464	0.00974659	0.0365994	0.0238692	4383	tags=54%, list=22%, signal=42%	PIGH/PIGW/PIGB/PIGP/PIGV/PIGF/PIGK/PIGL/PIGN/PIGM/PIGU/PIGA/PIGT
